# Supplementary material for: Supra­molecular assembly of mebendazolium and di­hydrogen phosphate ions in a new anthelmintic salt
Source: Acta Crystallogr E Crystallogr Commun. 2025 Feb 4;81(Pt 3):195–9. doi: 10.1107/S2056989025000714 (PMC11891589; doi:10.1107/S2056989025000714)
Supplement: Supplementary file 1 [file e-81-00195-sup1.cif]

##############################################################################
#                                                                            #
# This CIF contains the data in a paper accepted for publication in          #
# Acta Crystallographica Section E. It conforms to the requirements of       #
# Notes for Authors for Acta Crystallographica Section E, and has been       #
# peer reviewed under the auspices of the IUCr Commission on Journals.       #
#                                                                            #
# Full details of the Crystallographic Information File format               #
# are given in the paper "The Crystallographic Information File (CIF):       #
# a New Standard Archive File for Crystallography" by S. R. Hall, F. H.      #
# Allen and I. D. Brown [Acta Cryst. (1991), A47, 655-685].                  #
#                                                                            #
# The current version of the core CIF dictionary is obtainable from          #
# ftp://ftp.iucr.org/pub/cif_core.dic.                                       #
#                                                                            #
# Software is freely available for graphical display of the structure(s)     #
# in this CIF. For information consult the CIF software page                 #
# http://www.iucr.org/resources/cif/software.                                #
#                                                                            #
# This file may be used for bona fide research purposes within the           #
# scientific community so long as proper attribution is given to the journal # 
# article from which it was obtained.                                        #
#                                                                            #
##############################################################################
data_I
_audit_creation_method
;FinalCif V144 by Daniel Kratzert, Freiburg 2025,
https://dkratzert.de/finalcif.html
;
_journal_date_recd_electronic     2024-11-20
_journal_date_accepted     2025-01-27
_journal_name_full     'Acta Crystallographica, Section E'
_journal_year     2025
_journal_volume     81
_journal_issue      1
_journal_page_first     0
_journal_page_last     0
_journal_paper_category     GO
_journal_paper_doi     10.1107/S2056989025000714
_journal_coeditor_code     JQ2039
_publ_contact_author_name     'Eduardo L. Guti\'errez'
_publ_contact_author_address
;
Instituto de Investigaciones en Tecnolog\'ia Qu\'imica (INTEQUI, CONICET-UNSL),
\'Area de Qu\'imica Org\'anica, Facultad de Qu\'imica, Bioqu\'imica y Farmacia
Universidad Nacional de San Luis (UNSL), D5700APC, San Luis,
Argentina
;
_publ_contact_author_email
;
egutierrez@unsl.edu.ar
;
_publ_contact_author_fax     ?
_publ_contact_author_phone     ?
_publ_section_title
;
Supramolecular assembly of mebendazolium and dihydrogen phosphate ions in a new
anthelmintic salt
;
_publ_section_title_footnote     .
loop_
    _publ_author_name
    _publ_author_footnote
    _publ_author_address
    'Guti\'errez, Eduardo L.' .
;
Instituto de Investigaciones en Tecnolog\'ia Qu\'imica (INTEQUI, CONICET-UNSL),
\'Area de Qu\'imica Org\'anica, Facultad de Qu\'imica,
Bioqu\'imica y Farmacia Universidad Nacional de San Luis (UNSL), D5700APC,
San Luis,
Argentina
;
    'Russo, Marcos G.' .
;
Instituto de Investigaciones en Tecnolog\'ia Qu\'imica (INTEQUI, CONICET-UNSL),
\'Area de Qu\'imica Org\'anica, Facultad de Qu\'imica,
Bioqu\'imica y Farmacia Universidad Nacional de San Luis (UNSL), D5700APC,
San Luis,
Argentina
;
    'Narda, Griselda E.' .
;
Instituto de Investigaciones en Tecnolog\'ia Qu\'imica (INTEQUI, CONICET-UNSL),
\'Area de Qu\'imica Org\'anica, Facultad de Qu\'imica,
Bioqu\'imica y Farmacia Universidad Nacional de San Luis (UNSL), D5700APC,
San Luis,
Argentina
;
    'Brusau, Elena V.' .
;
Instituto de Investigaciones en Tecnolog\'ia Qu\'imica (INTEQUI, CONICET-UNSL),
\'Area de Qu\'imica Org\'anica, Facultad de Qu\'imica,
Bioqu\'imica y Farmacia Universidad Nacional de San Luis (UNSL), D5700APC,
San Luis,
Argentina
;
    'Ayala, Alejandro P.' .
;
Departamento de F\'isica, Universidade Federal do Cear\'a (UFC), 60.440-900,
Fortaleza, CE,
Brazil
;
    'Ellena, Javier' .
;
Instituto de F\'isica de S\~ao Carlos (IFSC), Universidade de S\~ao Paulo (USP),
13.566-590,
S\~ao Carlos, SP,
Brazil
;
_publ_section_synopsis
;
A new mebendazolium dihydrogen phosphate phosphoric acid solid compound was
obtained. As expected, the mebendazolium cation and the dihydrogen phosphate
anion assemble in the solid state in an <i>R</i>~2~^2^(8)
hydrogen-bond-driven supramolecular motif.
;
_chemical_name_systematic
;
5-Benzoyl-2-[(methoxycarbonyl)amino]-1<i>H</i>-1,3-benzodiazol-3-ium
dihydrogen phosphate--phosphoric acid (1/1)
;
_chemical_name_common
;
Mebendazolium and dihydrogen phosphate--phosphoric acid (1/1)
;
_chemical_formula_moiety     'C16 H14 N3 O3 +, H2 O4 P -, H3 O4 P'
_chemical_formula_sum     'C16 H19 N3 O11 P2'
_chemical_formula_iupac     'C16 H14 N3 O3 +, H2 O4 P -, H3 O4 P'
_chemical_formula_weight     491.28
_chemical_melting_point     ?
_space_group_crystal_system     monoclinic
_space_group_name_H-M_alt     'P 1 21/c 1'
_space_group_name_Hall     '-P 2ybc'
loop_
    _space_group_symop_operation_xyz
    'x, y, z'
    '-x, y+1/2, -z+1/2'
    '-x, -y, -z'
    'x, -y-1/2, z-1/2'
_cell_length_a     4.7217(3)
_cell_length_b     26.167(2)
_cell_length_c     16.7888(12)
_cell_angle_alpha     90
_cell_angle_beta     98.082(5)
_cell_angle_gamma     90
_cell_volume     2053.7(3)
_cell_formula_units_Z     4
_cell_measurement_reflns_used     9651
_cell_measurement_theta_min     3.150
_cell_measurement_theta_max     72.259
_cell_measurement_temperature     301.57
loop_
    _twin_individual_id
    _twin_individual_mass_fraction_refined
    1 0.8519(10)
    2 0.1481(10)
_exptl_crystal_description     prism
_exptl_crystal_colour     'clear light colourless'
_exptl_crystal_size_max     0.18
_exptl_crystal_size_mid     0.065
_exptl_crystal_size_min     0.025
_exptl_crystal_density_diffrn     1.589
_exptl_crystal_density_meas     ?
_exptl_crystal_density_method     ?
_exptl_crystal_F_000     1016
_exptl_absorpt_coefficient_mu     2.546
_exptl_absorpt_correction_type     multi-scan
_exptl_absorpt_process_details
;
(SADABS; Krause <i>et al.</i>,  2015)
;
_exptl_absorpt_correction_T_min     0.6468
_exptl_absorpt_correction_T_max     0.7536
_exptl_special_details     ?
_diffrn_ambient_temperature     301.57
_diffrn_source     'microfocus sealed X-ray tube'
_diffrn_source_voltage     50
_diffrn_source_current     1.40
_diffrn_radiation_type     CuK\a
_diffrn_radiation_wavelength     1.54178
_diffrn_radiation_monochromator     'multilayer mirrors'
_diffrn_measurement_device_type     'Bruker D8 VENTURE dual wavelength Mo/Cu'
_diffrn_measurement_device     '\k-geometry diffractometer'
_diffrn_measurement_method     '\w and \f scans'
_diffrn_detector     HPAD
_diffrn_measurement_specimen_support     'MiTeGen micromount'
_diffrn_detector_area_resol_mean     7.39
_diffrn_reflns_number     30433
_diffrn_reflns_av_R_equivalents     0.0764
_diffrn_reflns_av_unetI/netI     0.0403
_diffrn_reflns_theta_min     2.658
_diffrn_reflns_theta_max     72.384
_diffrn_reflns_theta_full     67.679
_diffrn_measured_fraction_theta_max     0.996
_diffrn_measured_fraction_theta_full     0.998
_diffrn_reflns_limit_h_min     -5
_diffrn_reflns_limit_h_max     5
_diffrn_reflns_limit_k_min     -32
_diffrn_reflns_limit_k_max     31
_diffrn_reflns_limit_l_min     -20
_diffrn_reflns_limit_l_max     20
_diffrn_standards_number     0
_diffrn_radiation_probe     x-ray
_refine_special_details
;
 Refined as a 2-component twin.
Single crystal X-ray diffraction data (\f scans and \w scans with \k
and \q offsets) were collected on a Bruker D8 Venture \k-geometry
diffractometer equipped with a Photon II CPAD detector and a I\mS 3.0 Incoatec
Cu K\a (\l = 1.54178 \%A) microfocus source. A suitable crystal for the
compound was chosen and mounted on a Kapton fiber with a MiTeGen MicroMount
using immersion oil. The APEX 4 software was used for the unit cell
determination and data collection (Bruker AXS Inc, 2021). The data reduction
and global cell refinement were made using the Bruker SAINT+ software package
(Bruker AXS Inc, 2019), and a multi-scan absorption correction was performed
with SADABS (Krause <i>et al.</i>, 2015). Using the Olex2 (Dolomanov <i>et
al.</i>, 2009) interface program to the SHELX suite, the structure was solved
by the intrinsic phasing method implemented in ShelXT (Sheldrick, 2015b),
allowing the location of most of the non-hydrogen atoms. The remaining
non-hydrogen atoms were located from difference Fourier maps calculated from
successive full-matrix least-squares refinement cycles on F^2^ with ShelXL
(Sheldrick, 2015a) and refined using anisotropic displacement parameters.
;
_reflns_number_total     4094
_reflns_number_gt     3363
_reflns_threshold_expression     'I > 2\s(I)'
_refine_ls_structure_factor_coef     Fsqd
_refine_ls_matrix_type     full
_refine_ls_R_factor_all     0.0576
_refine_ls_R_factor_gt     0.0437
_refine_ls_wR_factor_gt     0.0956
_refine_ls_wR_factor_ref     0.1049
_refine_ls_goodness_of_fit_ref     1.059
_refine_ls_restrained_S_all     1.057
_refine_ls_number_reflns     4094
_refine_ls_number_parameters     348
_refine_ls_number_restraints     19
_refine_ls_hydrogen_treatment     refxyz
_refine_ls_weighting_scheme     calc
_refine_ls_weighting_details
              'w=1/[\s^2^(Fo^2^)+(0.0387P)^2^+1.4065P] where P=(Fo^2^+2Fc^2^)/3'
_atom_sites_solution_hydrogens     difmap
_atom_sites_solution_primary     dual
_atom_sites_solution_secondary     ?
_refine_ls_shift/su_max     0.000
_refine_ls_shift/su_mean     0.000
_refine_diff_density_max     0.289
_refine_diff_density_min     -0.321
_refine_ls_extinction_method
;
SHELXL-2019/1 (Sheldrick 2015b)
;
_refine_ls_extinction_coef     0.00153(15)
_refine_ls_extinction_expression
                                  'Fc^*^=kFc[1+0.001xFc^2^\l^3^/sin(2\q)]^-1/4^'
loop_
    _atom_type_symbol
    _atom_type_description
    _atom_type_scat_dispersion_real
    _atom_type_scat_dispersion_imag
    _atom_type_scat_source
    'C' 'C' 0.0181 0.0091
                         'International Tables Vol C Tables 4.2.6.8 and 6.1.1.4'
    'H' 'H' 0.0000 0.0000
                         'International Tables Vol C Tables 4.2.6.8 and 6.1.1.4'
    'N' 'N' 0.0311 0.0180
                         'International Tables Vol C Tables 4.2.6.8 and 6.1.1.4'
    'O' 'O' 0.0492 0.0322
                         'International Tables Vol C Tables 4.2.6.8 and 6.1.1.4'
    'P' 'P' 0.2955 0.4335
                         'International Tables Vol C Tables 4.2.6.8 and 6.1.1.4'
_computing_data_collection
;
APEX4 (Bruker, 2021)
;
_computing_cell_refinement
;
SAINT V8.38A (Bruker, 2018)
;
_computing_data_reduction
;
SAINT V8.38A (Bruker, 2018)
;
_computing_structure_solution
;
<i>SHELXT</i>  (Sheldrick, 2015a)
;
_computing_structure_refinement
;
SHELXL  (Sheldrick, 2015b)
;
_computing_molecular_graphics
;
Olex2 1.5 (Dolomanov <i>et al.</i>,  2009)
;
_computing_publication_material
;
Olex2 1.5 (Dolomanov <i>et al.</i>,  2009)
;
loop_
    _atom_site_type_symbol
    _atom_site_label
    _atom_site_fract_x
    _atom_site_fract_y
    _atom_site_fract_z
    _atom_site_U_iso_or_equiv
    _atom_site_adp_type
    _atom_site_calc_flag
    _atom_site_occupancy
    _atom_site_disorder_assembly
    _atom_site_disorder_group
    P P2 0.43419(16) 0.27652(3) 0.23599(4) 0.03209(18) Uani d 1 . .
    P P1 0.81274(16) 0.23835(3) 0.50120(4) 0.03376(19) Uani d 1 . .
    O O5 0.2739(5) 0.31777(8) 0.17736(11) 0.0365(5) Uani d 1 . .
    H H5 0.205(8) 0.3072(13) 0.1312(14) 0.055 Uiso d 1 . .
    O O6 0.6963(4) 0.25750(9) 0.20482(12) 0.0418(5) Uani d 1 . .
    O O4 0.4896(5) 0.30257(9) 0.31664(12) 0.0437(5) Uani d 1 . .
    O O10 1.0793(4) 0.21012(9) 0.53275(12) 0.0411(5) Uani d 1 . .
    O O9 0.7150(5) 0.27629(8) 0.56206(13) 0.0433(5) Uani d 1 . .
    H H9A 0.714(10) 0.2646(14) 0.6095(14) 0.065 Uiso d 1 . .
    O O8 0.8674(5) 0.26953(10) 0.42774(13) 0.0486(6) Uani d 1 . .
    H H8 0.726(7) 0.2791(15) 0.392(2) 0.073 Uiso d 1 . .
    O O11 0.5673(5) 0.20050(9) 0.47561(15) 0.0479(6) Uani d 1 . .
    H H11 0.412(6) 0.2044(16) 0.494(2) 0.072 Uiso d 1 . .
    O O7 0.2289(5) 0.23040(9) 0.23605(16) 0.0494(6) Uani d 1 . .
    H H7A 0.054(5) 0.2366(16) 0.239(3) 0.074 Uiso d 1 . .
    O O2 0.4932(6) 0.43652(10) 0.20414(14) 0.0556(6) Uani d 1 . .
    O O1 0.7119(6) 0.39991(10) 0.10761(14) 0.0548(6) Uani d 1 . .
    O O3 0.6908(6) 0.49929(9) 0.63826(14) 0.0555(7) Uani d 1 . .
    N N2 0.7646(6) 0.42602(10) 0.35453(15) 0.0386(6) Uani d 1 . .
    H H2 0.617(6) 0.4437(12) 0.3285(19) 0.046 Uiso d 1 . .
    N N3 1.1169(6) 0.37031(10) 0.36730(16) 0.0408(6) Uani d 1 . .
    H H3 1.242(7) 0.3475(11) 0.353(2) 0.049 Uiso d 1 . .
    N N1 0.8972(6) 0.38874(10) 0.23461(16) 0.0413(6) Uani d 1 . .
    H H1 1.022(7) 0.3686(12) 0.216(2) 0.050 Uiso d 1 . .
    C C2 0.6798(8) 0.41106(12) 0.18303(19) 0.0422(7) Uani d 1 . .
    C C3 0.9242(7) 0.39500(12) 0.31555(19) 0.0384(7) Uani d 1 . .
    C C5 1.0829(7) 0.38557(12) 0.44514(18) 0.0375(7) Uani d 1 . .
    C C4 0.8619(7) 0.42140(11) 0.43686(18) 0.0373(7) Uani d 1 . .
    C C9 0.7723(7) 0.44463(12) 0.5018(2) 0.0417(7) Uani d 1 . .
    H H9 0.616(6) 0.4676(11) 0.501(2) 0.050 Uiso d 1 . .
    C C7 1.1270(8) 0.39411(13) 0.5865(2) 0.0431(7) Uani d 1 . .
    H H7 1.233(7) 0.3861(13) 0.6386(14) 0.052 Uiso d 1 . .
    C C6 1.2188(7) 0.37141(13) 0.5200(2) 0.0435(7) Uani d 1 . .
    H H6 1.365(6) 0.3460(11) 0.528(2) 0.052 Uiso d 1 . .
    C C8 0.9056(7) 0.43107(12) 0.57789(19) 0.0400(7) Uani d 1 . .
    C C11 0.8572(7) 0.43390(12) 0.72951(19) 0.0420(7) Uani d 1 . .
    C C10 0.8103(7) 0.45728(12) 0.64807(19) 0.0418(7) Uani d 1 . .
    C C16 0.8251(10) 0.38162(13) 0.7409(2) 0.0563(10) Uani d 1 . .
    H H16 0.761(9) 0.3601(13) 0.6951(17) 0.068 Uiso d 1 . .
    C C13 0.9560(12) 0.44489(16) 0.8727(2) 0.0694(12) Uani d 1 . .
    H H13 0.994(10) 0.4680(14) 0.9179(19) 0.083 Uiso d 1 . .
    C C15 0.8548(12) 0.36190(15) 0.8181(2) 0.0670(12) Uani d 1 . .
    H H15 0.821(10) 0.3261(8) 0.827(3) 0.080 Uiso d 1 . .
    C C12 0.9165(9) 0.46542(14) 0.7965(2) 0.0556(10) Uani d 1 . .
    H H12 0.930(9) 0.5011(8) 0.787(2) 0.067 Uiso d 1 . .
    C C14 0.9251(11) 0.39306(16) 0.8836(2) 0.0652(12) Uani d 1 . .
    H H14 0.944(10) 0.3788(15) 0.9370(15) 0.078 Uiso d 1 . .
    C C1 0.4836(12) 0.4184(2) 0.0479(3) 0.0725(13) Uani d 1 . .
    H H1A 0.296(7) 0.408(2) 0.061(3) 0.109 Uiso d 1 . .
    H H1B 0.523(12) 0.4067(19) -0.0048(18) 0.109 Uiso d 1 . .
    H H1C 0.495(12) 0.4556(8) 0.054(3) 0.109 Uiso d 1 . .
loop_
    _atom_site_aniso_label
    _atom_site_aniso_U_11
    _atom_site_aniso_U_22
    _atom_site_aniso_U_33
    _atom_site_aniso_U_12
    _atom_site_aniso_U_13
    _atom_site_aniso_U_23
    P2 0.0239(4) 0.0416(4) 0.0303(4) 0.0020(3) 0.0024(3) 0.0008(3)
    P1 0.0265(4) 0.0441(4) 0.0302(4) 0.0004(3) 0.0022(3) 0.0038(3)
    O5 0.0369(11) 0.0417(11) 0.0290(10) 0.0030(9) -0.0014(9) -0.0010(8)
    O6 0.0257(11) 0.0621(14) 0.0380(11) 0.0064(10) 0.0057(9) -0.0029(10)
    O4 0.0454(13) 0.0566(13) 0.0272(10) 0.0116(11) -0.0019(9) -0.0038(9)
    O10 0.0295(11) 0.0587(13) 0.0348(11) 0.0086(10) 0.0029(9) 0.0083(9)
    O9 0.0470(13) 0.0449(12) 0.0387(11) 0.0064(10) 0.0082(10) -0.0002(9)
    O8 0.0385(13) 0.0701(15) 0.0361(12) -0.0018(12) 0.0013(9) 0.0203(11)
    O11 0.0290(12) 0.0548(14) 0.0613(15) -0.0072(10) 0.0111(11) -0.0141(11)
    O7 0.0294(12) 0.0437(12) 0.0744(16) -0.0031(10) 0.0047(11) 0.0111(11)
    O2 0.0539(16) 0.0607(15) 0.0509(14) 0.0188(13) 0.0026(12) -0.0070(12)
    O1 0.0538(15) 0.0708(16) 0.0403(13) 0.0102(13) 0.0080(11) 0.0001(11)
    O3 0.0720(18) 0.0470(13) 0.0474(13) 0.0184(13) 0.0077(13) -0.0015(10)
    N2 0.0352(15) 0.0418(14) 0.0391(14) 0.0089(11) 0.0061(11) -0.0013(11)
    N3 0.0354(15) 0.0442(15) 0.0434(15) 0.0087(12) 0.0077(12) -0.0018(12)
    N1 0.0404(16) 0.0458(15) 0.0388(14) 0.0064(12) 0.0096(12) -0.0027(11)
    C2 0.0442(19) 0.0423(17) 0.0412(17) 0.0010(15) 0.0098(15) -0.0005(13)
    C3 0.0347(17) 0.0396(16) 0.0419(17) -0.0012(13) 0.0081(13) -0.0035(13)
    C5 0.0353(17) 0.0396(16) 0.0387(16) 0.0023(13) 0.0092(13) -0.0013(12)
    C4 0.0368(17) 0.0372(15) 0.0376(16) 0.0037(13) 0.0040(13) 0.0000(12)
    C9 0.0429(19) 0.0389(16) 0.0438(17) 0.0101(14) 0.0076(14) -0.0011(14)
    C7 0.0413(19) 0.0462(17) 0.0408(17) 0.0070(15) 0.0021(14) 0.0022(14)
    C6 0.0366(18) 0.0449(17) 0.0487(19) 0.0088(14) 0.0050(15) 0.0017(14)
    C8 0.0416(19) 0.0366(15) 0.0423(17) 0.0032(13) 0.0071(14) -0.0019(13)
    C11 0.047(2) 0.0396(16) 0.0391(17) 0.0048(14) 0.0068(14) 0.0006(13)
    C10 0.046(2) 0.0373(16) 0.0417(17) 0.0057(14) 0.0038(14) -0.0026(13)
    C16 0.077(3) 0.0429(19) 0.049(2) -0.0025(18) 0.011(2) 0.0005(15)
    C13 0.102(4) 0.058(2) 0.046(2) -0.002(2) 0.002(2) -0.0045(18)
    C15 0.100(4) 0.050(2) 0.055(2) 0.001(2) 0.023(2) 0.0097(18)
    C12 0.072(3) 0.0444(19) 0.048(2) 0.0001(18) 0.0008(18) -0.0010(16)
    C14 0.090(3) 0.062(2) 0.045(2) 0.009(2) 0.012(2) 0.0082(18)
    C1 0.079(3) 0.089(3) 0.046(2) 0.021(3) 0.000(2) 0.004(2)
_geom_special_details
;
 All esds (except the esd in the dihedral angle between two l.s. planes)
 are estimated using the full covariance matrix.  The cell esds are taken
 into account individually in the estimation of esds in distances, angles
 and torsion angles; correlations between esds in cell parameters are only
 used when they are defined by crystal symmetry.  An approximate (isotropic)
 treatment of cell esds is used for estimating esds involving l.s. planes.
;
loop_
    _geom_bond_atom_site_label_1
    _geom_bond_atom_site_label_2
    _geom_bond_site_symmetry_2
    _geom_bond_distance
    _geom_bond_publ_flag
    P2 O5 . 1.580(2) ?
    P2 O6 . 1.495(2) ?
    P2 O4 . 1.506(2) ?
    P2 O7 . 1.548(2) ?
    P1 O10 . 1.491(2) ?
    P1 O9 . 1.541(2) ?
    P1 O8 . 1.531(2) ?
    P1 O11 . 1.539(2) ?
    O5 H5 . 0.843(18) ?
    O9 H9A . 0.854(19) ?
    O8 H8 . 0.869(19) ?
    O11 H11 . 0.842(19) ?
    O7 H7A . 0.851(19) ?
    O2 C2 . 1.197(4) ?
    O1 C2 . 1.329(4) ?
    O1 C1 . 1.448(5) ?
    O3 C10 . 1.236(4) ?
    N2 H2 . 0.899(18) ?
    N2 C3 . 1.339(4) ?
    N2 C4 . 1.399(4) ?
    N3 H3 . 0.897(19) ?
    N3 C3 . 1.333(4) ?
    N3 C5 . 1.397(4) ?
    N1 H1 . 0.879(19) ?
    N1 C2 . 1.377(4) ?
    N1 C3 . 1.357(4) ?
    C5 C4 . 1.395(4) ?
    C5 C6 . 1.379(4) ?
    C4 C9 . 1.366(4) ?
    C9 H9 . 0.950(19) ?
    C9 C8 . 1.389(4) ?
    C7 H7 . 0.968(18) ?
    C7 C6 . 1.386(5) ?
    C7 C8 . 1.417(4) ?
    C6 H6 . 0.956(19) ?
    C8 C10 . 1.487(4) ?
    C11 C10 . 1.486(4) ?
    C11 C16 . 1.393(5) ?
    C11 C12 . 1.391(5) ?
    C16 H16 . 0.966(19) ?
    C16 C15 . 1.384(5) ?
    C13 H13 . 0.966(19) ?
    C13 C12 . 1.376(5) ?
    C13 C14 . 1.379(6) ?
    C15 H15 . 0.965(19) ?
    C15 C14 . 1.371(6) ?
    C12 H12 . 0.952(19) ?
    C14 H14 . 0.964(19) ?
    C1 H1A . 0.98(2) ?
    C1 H1B . 0.98(2) ?
    C1 H1C . 0.98(2) ?
loop_
    _geom_angle_atom_site_label_1
    _geom_angle_atom_site_label_2
    _geom_angle_atom_site_label_3
    _geom_angle_site_symmetry_1
    _geom_angle_site_symmetry_3
    _geom_angle
    _geom_angle_publ_flag
    O6 P2 O5 . . 110.91(12) ?
    O6 P2 O4 . . 114.70(13) ?
    O6 P2 O7 . . 106.86(13) ?
    O4 P2 O5 . . 104.97(12) ?
    O4 P2 O7 . . 112.45(14) ?
    O7 P2 O5 . . 106.72(12) ?
    O10 P1 O9 . . 113.59(13) ?
    O10 P1 O8 . . 108.71(13) ?
    O10 P1 O11 . . 110.19(14) ?
    O8 P1 O9 . . 106.93(14) ?
    O8 P1 O11 . . 108.89(14) ?
    O11 P1 O9 . . 108.40(13) ?
    P2 O5 H5 . . 116(3) ?
    P1 O9 H9A . . 115(3) ?
    P1 O8 H8 . . 121(3) ?
    P1 O11 H11 . . 118(3) ?
    P2 O7 H7A . . 118(3) ?
    C2 O1 C1 . . 114.4(3) ?
    C3 N2 H2 . . 122(2) ?
    C3 N2 C4 . . 107.5(3) ?
    C4 N2 H2 . . 130(2) ?
    C3 N3 H3 . . 124(2) ?
    C3 N3 C5 . . 108.3(3) ?
    C5 N3 H3 . . 128(2) ?
    C2 N1 H1 . . 121(2) ?
    C3 N1 H1 . . 117(2) ?
    C3 N1 C2 . . 122.4(3) ?
    O2 C2 O1 . . 126.3(3) ?
    O2 C2 N1 . . 124.4(3) ?
    O1 C2 N1 . . 109.3(3) ?
    N2 C3 N1 . . 125.6(3) ?
    N3 C3 N2 . . 110.8(3) ?
    N3 C3 N1 . . 123.6(3) ?
    C4 C5 N3 . . 106.4(3) ?
    C6 C5 N3 . . 132.5(3) ?
    C6 C5 C4 . . 121.1(3) ?
    C5 C4 N2 . . 107.1(3) ?
    C9 C4 N2 . . 130.9(3) ?
    C9 C4 C5 . . 122.1(3) ?
    C4 C9 H9 . . 127(2) ?
    C4 C9 C8 . . 118.0(3) ?
    C8 C9 H9 . . 115(2) ?
    C6 C7 H7 . . 117(2) ?
    C6 C7 C8 . . 121.4(3) ?
    C8 C7 H7 . . 121(2) ?
    C5 C6 C7 . . 117.4(3) ?
    C5 C6 H6 . . 123(2) ?
    C7 C6 H6 . . 119(2) ?
    C9 C8 C7 . . 120.0(3) ?
    C9 C8 C10 . . 117.6(3) ?
    C7 C8 C10 . . 122.4(3) ?
    C16 C11 C10 . . 121.7(3) ?
    C12 C11 C10 . . 119.1(3) ?
    C12 C11 C16 . . 119.0(3) ?
    O3 C10 C8 . . 119.2(3) ?
    O3 C10 C11 . . 119.7(3) ?
    C11 C10 C8 . . 121.1(3) ?
    C11 C16 H16 . . 119(2) ?
    C15 C16 C11 . . 119.7(4) ?
    C15 C16 H16 . . 120(2) ?
    C12 C13 H13 . . 118(3) ?
    C12 C13 C14 . . 120.3(4) ?
    C14 C13 H13 . . 121(3) ?
    C16 C15 H15 . . 120(3) ?
    C14 C15 C16 . . 120.7(4) ?
    C14 C15 H15 . . 119(3) ?
    C11 C12 H12 . . 117(2) ?
    C13 C12 C11 . . 120.4(3) ?
    C13 C12 H12 . . 123(2) ?
    C13 C14 H14 . . 120(3) ?
    C15 C14 C13 . . 119.8(4) ?
    C15 C14 H14 . . 120(3) ?
    O1 C1 H1A . . 111(3) ?
    O1 C1 H1B . . 108(3) ?
    O1 C1 H1C . . 104(3) ?
    H1A C1 H1B . . 114(5) ?
    H1A C1 H1C . . 107(5) ?
    H1B C1 H1C . . 113(4) ?
loop_
    _geom_torsion_atom_site_label_1
    _geom_torsion_atom_site_label_2
    _geom_torsion_atom_site_label_3
    _geom_torsion_atom_site_label_4
    _geom_torsion_site_symmetry_1
    _geom_torsion_site_symmetry_2
    _geom_torsion_site_symmetry_3
    _geom_torsion_site_symmetry_4
    _geom_torsion
    _geom_torsion_publ_flag
    N2 C4 C9 C8 . . . . 177.9(3) ?
    N3 C5 C4 N2 . . . . 1.2(3) ?
    N3 C5 C4 C9 . . . . -179.7(3) ?
    N3 C5 C6 C7 . . . . -179.0(3) ?
    C2 N1 C3 N2 . . . . -5.9(5) ?
    C2 N1 C3 N3 . . . . 173.8(3) ?
    C3 N2 C4 C5 . . . . -1.1(3) ?
    C3 N2 C4 C9 . . . . 180.0(3) ?
    C3 N3 C5 C4 . . . . -0.9(4) ?
    C3 N3 C5 C6 . . . . 178.3(4) ?
    C3 N1 C2 O2 . . . . -2.0(5) ?
    C3 N1 C2 O1 . . . . 177.9(3) ?
    C5 N3 C3 N2 . . . . 0.3(4) ?
    C5 N3 C3 N1 . . . . -179.5(3) ?
    C5 C4 C9 C8 . . . . -0.9(5) ?
    C4 N2 C3 N3 . . . . 0.5(4) ?
    C4 N2 C3 N1 . . . . -179.7(3) ?
    C4 C5 C6 C7 . . . . 0.1(5) ?
    C4 C9 C8 C7 . . . . -0.1(5) ?
    C4 C9 C8 C10 . . . . 178.9(3) ?
    C9 C8 C10 O3 . . . . -22.4(5) ?
    C9 C8 C10 C11 . . . . 157.8(3) ?
    C7 C8 C10 O3 . . . . 156.5(3) ?
    C7 C8 C10 C11 . . . . -23.3(5) ?
    C6 C5 C4 N2 . . . . -178.1(3) ?
    C6 C5 C4 C9 . . . . 1.0(5) ?
    C6 C7 C8 C9 . . . . 1.1(5) ?
    C6 C7 C8 C10 . . . . -177.8(3) ?
    C8 C7 C6 C5 . . . . -1.1(5) ?
    C11 C16 C15 C14 . . . . -2.2(8) ?
    C10 C11 C16 C15 . . . . -176.3(4) ?
    C10 C11 C12 C13 . . . . 178.9(4) ?
    C16 C11 C10 O3 . . . . 141.1(4) ?
    C16 C11 C10 C8 . . . . -39.1(5) ?
    C16 C11 C12 C13 . . . . 3.0(7) ?
    C16 C15 C14 C13 . . . . 2.5(8) ?
    C12 C11 C10 O3 . . . . -34.6(5) ?
    C12 C11 C10 C8 . . . . 145.2(4) ?
    C12 C11 C16 C15 . . . . -0.6(6) ?
    C12 C13 C14 C15 . . . . 0.0(8) ?
    C14 C13 C12 C11 . . . . -2.8(8) ?
    C1 O1 C2 O2 . . . . -4.3(6) ?
    C1 O1 C2 N1 . . . . 175.9(3) ?
loop_
    _geom_hbond_atom_site_label_D
    _geom_hbond_atom_site_label_H
    _geom_hbond_atom_site_label_A
    _geom_hbond_site_symmetry_A
    _geom_hbond_distance_DH
    _geom_hbond_distance_HA
    _geom_hbond_distance_DA
    _geom_hbond_angle_DHA
    _geom_hbond_publ_flag
    O5 H5 O10 4_465 0.843(18) 1.737(19) 2.578(3) 175(4) yes
    O9 H9A O6 4_566 0.854(19) 1.715(19) 2.568(3) 177(5) yes
    O8 H8 O4 . 0.869(19) 1.68(2) 2.544(3) 171(4) yes
    O11 H11 O10 1_455 0.842(19) 1.79(2) 2.629(3) 178(4) yes
    O7 H7A O6 1_455 0.851(19) 1.79(2) 2.594(3) 157(4) yes
    N2 H2 O2 . 0.899(18) 2.10(3) 2.680(4) 122(3) yes
    N3 H3 O4 1_655 0.897(19) 1.820(19) 2.717(3) 177(3) yes
    N1 H1 O5 1_655 0.879(19) 1.956(19) 2.831(3) 174(3) yes
_shelx_space_group_comment
;
The symmetry employed for this shelxl refinement is uniquely defined
by the following loop, which should always be used as a source of
symmetry information in preference to the above space-group names.
They are only intended as comments.
;
_shelx_estimated_absorpt_T_min     0.657
_shelx_estimated_absorpt_T_max     0.939
_shelx_hkl_file
;
   1   0  -1   12.94    0.71
  -1   0   1   13.19    0.79
  -1   0   1   14.94    0.81
   2   0  -2   17.16    1.01
  -2   0   2   18.23    1.09
   3   0  -3    9.55    0.74
  -3   0   3   12.05    0.99
  -3   0   3   11.02    0.83
  -4   0   4    0.01    0.33
  -4   0   4    0.24    0.50
  -4   0   4    0.28    0.37
  -4   0   4    0.55    0.34
  -5   0   5    0.08    0.30
  -5   0   5   -0.29    0.22
  -5   1   5   -0.32    0.28
  -5   1   5    1.60    0.39
  -4   1   4   -0.21    0.30
  -4   1   4   -0.10    0.32
  -4   1   4   -0.05    0.36
  -3   1   3    1.72    0.56
  -3   1   3    2.84    0.66
  -3   1   3    2.77    0.87
   3  -1  -3    3.60    0.76
   3  -1  -3    3.50    0.44
  -2   1   2  118.20    4.55
   2  -1  -2  106.62    4.91
   2  -1  -2  116.36    4.49
  -1   1   1   25.04    1.19
   1   1  -1   23.52    1.10
  -1  -1   1   23.21    1.38
  -1  -1   1   23.88    1.14
   2   1  -2  120.91    4.79
  -2  -1   2  118.88    4.93
  -2  -1   2  123.89    4.82
   3   1  -3    2.05    0.58
   3   1  -3    2.45    0.49
  -3  -1   3    2.53    0.58
  -3  -1   3    3.09    0.63
  -3  -1   3    3.09    0.56
  -3  -1   3    2.92    0.70
  -4  -1   4    0.50    0.39
  -4  -1   4   -0.01    0.46
  -4  -1   4   -0.07    0.34
  -5  -1   5    2.04    0.46
  -5  -1   5    1.21    0.47
  -5   2   5    0.62    0.32
  -4   2   4    3.44    0.53
  -4   2   4    3.62    0.59
  -4   2   4    3.89    0.67
  -3   2   3    6.11    0.87
  -3   2   3    5.56    0.67
  -3   2   3    4.03    0.72
   3  -2  -3    5.84    0.91
   3  -2  -3    5.14    0.50
  -2   2   2    0.78    0.46
  -2   2   2    1.47    0.42
   2  -2  -2    1.69    0.50
   2  -2  -2    1.23    0.31
  -1   2   1   39.43    1.66
  -1   2   1   36.24    1.61
   1  -2  -1   38.89    1.70
   0   2   0  123.94    4.41
   0   2   0  121.27    4.47
   0  -2   0  112.95    4.43
   0  -2   0  123.78    4.44
   1   2  -1   37.32    1.60
  -1  -2   1   35.42    1.60
  -1  -2   1   35.53    1.55
   2   2  -2    2.11    0.45
  -2  -2   2    1.22    0.45
  -2  -2   2    1.47    0.44
   3   2  -3    7.43    0.91
   3   2  -3    6.57    0.91
  -3  -2   3    5.55    0.66
  -3  -2   3    6.46    0.79
  -3  -2   3    6.11    0.88
  -3  -2   3    6.53    0.66
  -4  -2   4    4.27    0.88
  -4  -2   4    3.19    0.61
  -4  -2   4    3.49    0.59
  -5  -2   5    1.84    0.70
  -5  -2   5    1.09    0.34
  -5   3   5    3.44    0.53
  -4   3   4    0.05    0.40
  -4   3   4    0.33    0.37
  -3   3   3    6.93    0.83
  -3   3   3    6.42    0.87
  -3   3   3    6.98    0.62
  -3   3   3    6.83    0.74
  -2   3   2    8.95    0.76
  -2   3   2    8.59    0.84
   2  -3  -2    9.95    0.61
   2  -3  -2   10.74    0.94
  -1   3   1   14.40    0.82
  -1   3   1   15.20    0.84
   1  -3  -1   13.26    0.69
   0   3   0    0.10    0.16
   0   3   0   -0.02    0.12
   0  -3   0   -0.12    0.12
   0  -3   0   -0.07    0.15
   1   3  -1   13.43    0.88
  -1  -3   1   13.97    0.90
  -1  -3   1   15.69    0.84
  -1  -3   1   15.15    0.89
   2   3  -2    8.91    0.80
  -2  -3   2   10.20    0.91
  -2  -3   2    9.74    0.80
   3   3  -3    6.19    0.71
   3   3  -3    6.44    0.88
  -3  -3   3    7.09    0.82
  -3  -3   3    6.07    0.73
  -3  -3   3    6.90    0.93
  -4  -3   4    0.34    0.56
  -4  -3   4    0.07    0.37
  -4  -3   4    0.12    0.34
  -5  -3   5    3.15    0.53
  -5  -3   5    3.35    0.49
  -5   4   5    0.63    0.32
  -4   4   4    4.06    0.66
  -4   4   4    3.93    0.54
  -3   4   3    0.03    0.30
  -3   4   3    0.90    0.45
   3  -4  -3    0.49    0.42
  -2   4   2    2.59    0.55
  -2   4   2    2.21    0.49
   2  -4  -2    1.75    0.50
   2  -4  -2    2.18    0.36
  -1   4   1   38.81    1.78
   1  -4  -1   38.75    1.66
   1  -4  -1   43.91    1.84
   0   4   0   13.94    0.74
   0   4   0   12.79    0.68
   0  -4   0   14.33    0.69
   0  -4   0   13.06    0.74
   1   4  -1   39.99    1.67
   1   4  -1   38.65    1.80
  -1  -4   1   36.16    1.82
  -1  -4   1   40.19    1.76
   2   4  -2    1.97    0.46
  -2  -4   2    2.18    0.51
  -2  -4   2    1.60    0.52
  -3  -4   3    0.11    0.43
  -3  -4   3    0.79    0.41
  -4  -4   4    3.47    0.87
  -4  -4   4    3.54    0.65
  -4  -4   4    4.09    0.61
  -5  -4   5    0.68    0.33
  -5  -4   5    0.38    0.31
  -5   5   5    3.15    0.50
  -4   5   4    0.40    0.30
  -4   5   4    0.20    0.41
  -3   5   3   50.63    2.33
  -3   5   3   49.63    2.50
   3  -5  -3   50.35    2.83
  -2   5   2   32.31    1.68
   2  -5  -2   35.72    1.87
   2  -5  -2   31.08    1.52
  -1   5   1  287.51   11.08
  -1   5   1  304.09   11.01
   1  -5  -1  282.89   10.89
   1  -5  -1  313.52   11.06
   0   5   0    0.18    0.26
   0   5   0   -0.16    0.19
   0  -5   0   -0.13    0.24
   0  -5   0    0.01    0.21
   1   5  -1  307.49   10.99
   1   5  -1  292.78   10.82
  -1  -5   1  299.33   10.92
  -1  -5   1  276.32   11.02
   2   5  -2   31.59    1.72
  -2  -5   2   31.65    1.76
   3   5  -3   51.19    2.63
  -3  -5   3   52.68    2.38
  -3  -5   3   53.58    2.39
  -3  -5   3   54.02    2.89
  -4  -5   4    0.50    0.44
  -4  -5   4    0.34    0.36
  -5  -5   5    2.98    0.51
  -5  -5   5    2.64    0.50
  -5   6   5   -0.09    0.27
  -4   6   4    1.05    0.51
  -4   6   4    1.07    0.35
  -3   6   3    4.27    0.55
  -3   6   3    3.94    0.67
  -3   6   3    5.21    0.64
   3  -6  -3    3.80    0.81
  -2   6   2    1.80    0.50
   2  -6  -2    1.81    0.42
   2  -6  -2    2.53    0.57
  -1   6   1  533.03   18.46
  -1   6   1  482.87   18.52
   1  -6  -1  500.22   18.36
   1  -6  -1  497.50   18.45
   0   6   0 1000.00   35.58
   0  -6   0  970.81   35.66
   1   6  -1  523.32   19.14
   1   6  -1  499.90   18.96
  -1  -6   1  545.17   19.08
  -1  -6   1  514.42   19.24
   2   6  -2    1.99    0.48
  -2  -6   2    1.78    0.54
   3   6  -3    3.68    0.78
  -3  -6   3    4.22    0.56
  -3  -6   3    4.24    0.62
  -4  -6   4    1.05    0.48
  -4  -6   4    0.05    0.57
  -4  -6   4    0.46    0.38
  -5  -6   5    0.33    0.32
  -5  -6   5   -0.16    0.24
  -5   7   5    5.22    0.59
  -4   7   4    1.49    0.39
  -4   7   4    0.97    0.49
  -3   7   3   49.41    2.14
  -3   7   3   47.62    2.52
  -3   7   3   52.00    2.36
   3  -7  -3   49.47    2.85
  -2   7   2    0.48    0.42
   2  -7  -2    0.70    0.46
   2  -7  -2    0.63    0.30
  -1   7   1   85.30    3.56
  -1   7   1   82.58    3.45
   1  -7  -1   82.77    3.45
   1  -7  -1   81.69    3.38
   0   7   0    0.11    0.29
   0   7   0   -0.08    0.25
   0  -7   0    0.18    0.34
   0  -7   0    0.16    0.26
   1   7  -1   87.27    3.73
   1   7  -1   86.76    3.56
  -1  -7   1   91.14    3.67
  -1  -7   1   90.52    3.89
   2   7  -2    0.49    0.38
  -2  -7   2    0.94    0.48
   3   7  -3   46.44    2.58
  -3  -7   3   48.93    2.76
  -3  -7   3   49.50    2.25
  -3  -7   3   48.09    2.19
  -4  -7   4    0.88    0.41
  -4  -7   4    1.54    0.65
  -4  -7   4    1.43    0.52
  -5  -7   5    6.01    0.54
  -5  -7   5    6.41    0.74
  -5   8   5    1.30    0.39
  -4   8   4    5.50    0.60
  -4   8   4    6.66    0.83
   4  -8  -4    4.63    0.72
  -3   8   3    1.28    0.52
  -3   8   3    0.48    0.34
  -3   8   3    0.00    0.46
   3  -8  -3    1.09    0.56
   3  -8  -3    1.80    0.55
  -2   8   2    9.81    0.92
   2  -8  -2   11.59    0.88
   2  -8  -2   10.94    1.03
  -1   8   1   18.34    1.19
  -1   8   1   16.81    1.11
   1  -8  -1   15.02    1.03
   0   8   0   27.36    1.44
   0   8   0   30.13    1.52
   0  -8   0   28.95    1.59
   0  -8   0   30.13    1.43
   1   8  -1   17.18    1.19
   1   8  -1   18.44    1.05
  -1  -8   1   18.66    1.15
  -1  -8   1   15.57    1.26
   2   8  -2    9.19    0.96
  -2  -8   2    9.23    0.87
  -2  -8   2    9.95    0.99
  -3  -8   3    1.24    0.56
  -3  -8   3    1.39    0.46
  -3  -8   3    1.04    0.40
  -4  -8   4    6.27    0.78
  -4  -8   4    6.10    0.68
  -4  -8   4    5.65    1.00
  -5  -8   5    0.73    0.28
  -4   9   4    0.15    0.49
  -4   9   4    0.02    0.31
   4  -9  -4   -0.24    0.41
  -3   9   3   15.46    1.14
  -3   9   3   14.97    0.94
  -3   9   3   15.22    1.27
   3  -9  -3   15.89    1.47
  -2   9   2    6.73    0.69
  -2   9   2    8.35    0.87
   2  -9  -2    8.32    0.70
   2  -9  -2    7.71    0.91
  -1   9   1   11.38    0.97
  -1   9   1   11.73    0.84
   1  -9  -1   11.76    0.94
   1  -9  -1   10.66    0.89
   0   9   0    0.00    0.32
   0  -9   0    0.43    0.30
   0  -9   0    0.05    0.40
   1   9  -1   11.77    1.02
   1   9  -1   11.56    0.84
  -1  -9   1   11.59    0.93
   2   9  -2    7.38    0.88
  -2  -9   2    8.19    0.93
  -2  -9   2    6.57    0.81
   3   9  -3   15.53    1.41
   3   9  -3   13.73    0.92
  -3  -9   3   14.02    0.95
  -3  -9   3   15.41    1.03
  -3  -9   3   12.66    1.32
   4   9  -4   -0.32    0.34
  -4  -9   4    0.42    0.38
  -4  -9   4   -0.59    0.54
  -4  -9   4    0.34    0.41
  -5  -9   5    7.94    0.61
  -5  -9   5    7.97    0.66
  -5  10   5    0.80    0.30
  -5  10   5    0.77    0.22
  -4  10   4    3.11    0.59
  -4  10   4    4.49    0.75
   4 -10  -4    4.80    0.76
  -3  10   3    1.38    0.57
  -3  10   3    2.31    0.63
  -3  10   3    1.56    0.41
   3 -10  -3    1.73    0.51
   3 -10  -3    1.37    0.69
  -2  10   2   32.83    1.88
  -2  10   2   31.04    1.64
   2 -10  -2   31.50    1.93
   2 -10  -2   33.10    1.88
   2 -10  -2   32.83    1.62
  -1  10   1   34.83    1.65
   1 -10  -1   29.09    1.73
   1 -10  -1   28.93    1.66
   0  10   0   22.25    1.34
   0  10   0   23.49    1.57
   0 -10   0   22.11    1.47
   1  10  -1   33.09    1.88
  -1 -10   1   33.53    1.79
   2  10  -2   31.09    1.93
  -2 -10   2   30.55    1.71
  -2 -10   2   29.95    1.86
   3  10  -3    0.66    0.61
   3  10  -3    1.69    0.45
  -3 -10   3    0.95    0.56
  -3 -10   3    1.46    0.47
  -3 -10   3    2.18    0.50
  -3 -10   3    1.61    0.40
   4  10  -4    3.59    0.67
  -4 -10   4    3.84    0.65
  -4 -10   4    3.75    0.92
  -4 -10   4    3.69    0.63
  -5 -10   5    0.53    0.29
  -5  11   5    0.60    0.25
  -5  11   5    0.65    0.19
  -4  11   4    2.06    0.87
  -4  11   4    1.09    0.44
   4 -11  -4    1.75    0.53
  -3  11   3   18.86    1.90
  -3  11   3   26.49    1.30
  -3  11   3   24.86    1.74
   3 -11  -3   24.96    1.45
   3 -11  -3   24.92    2.04
  -2  11   2  161.39    6.67
  -2  11   2  163.58    6.38
  -2  11   2  164.08    6.15
   2 -11  -2  161.03    6.31
   2 -11  -2  163.25    6.80
  -1  11   1   20.78    1.40
  -1  11   1   21.98    1.28
   1 -11  -1   20.63    1.32
   1 -11  -1   17.57    1.11
   0  11   0    0.16    0.36
   0 -11   0    0.33    0.30
   1  11  -1   20.43    1.44
   1  11  -1   21.02    1.09
  -1 -11   1   20.54    1.29
  -1 -11   1   20.23    1.35
   2  11  -2  152.75    5.98
   2  11  -2  161.81    6.67
  -2 -11   2  159.73    6.30
  -2 -11   2  150.28    6.05
  -2 -11   2  159.10    6.56
   3  11  -3   23.08    1.33
   3  11  -3   26.05    2.01
  -3 -11   3   25.06    1.13
  -3 -11   3   25.15    1.92
  -3 -11   3   26.38    1.43
   4  11  -4    1.63    0.49
  -4 -11   4    1.04    0.38
  -4 -11   4    1.07    0.54
  -4 -11   4    0.01    0.63
  -5 -11   5    0.96    0.33
  -5  12   5   -0.34    0.12
  -5  12   5    0.04    0.19
  -4  12   4    1.17    0.38
  -4  12   4   -0.01    0.47
   4 -12  -4    0.86    0.46
  -3  12   3    8.26    0.91
  -3  12   3    6.64    0.66
  -3  12   3    4.30    0.90
   3 -12  -3    6.69    0.78
   3 -12  -3    5.38    1.23
  -2  12   2   22.36    1.57
   2 -12  -2   20.94    1.29
   2 -12  -2   22.90    1.39
   2 -12  -2   22.79    1.63
  -1  12   1   71.56    3.34
  -1  12   1   71.84    3.00
  -1  12   1   75.28    3.22
   1 -12  -1   66.89    3.08
   1 -12  -1   72.76    3.00
   1 -12  -1   68.49    3.24
   0  12   0   23.07    1.46
   0  12   0   21.92    1.18
   0 -12   0   21.45    1.33
   0 -12   0   20.44    1.31
   1  12  -1   66.42    2.86
   1  12  -1   63.77    2.85
   1  12  -1   77.02    3.42
  -1 -12   1   72.04    3.26
  -1 -12   1   73.05    3.14
   2  12  -2   23.32    1.86
   2  12  -2   23.47    1.24
   2  12  -2   22.75    1.22
  -2 -12   2   22.38    1.64
  -2 -12   2   21.18    1.11
  -2 -12   2   22.92    1.48
  -2 -12   2   19.43    1.22
   3  12  -3    6.00    0.68
   3  12  -3    4.80    0.66
  -3 -12   3    5.46    0.67
  -3 -12   3    5.80    0.50
  -3 -12   3    5.93    1.04
  -3 -12   3    5.37    0.72
   4  12  -4   -0.01    0.37
  -4 -12   4    0.34    0.39
  -4 -12   4    0.63    0.58
  -4 -12   4    0.40    0.33
  -5 -12   5    0.17    0.25
  -5  13   5    0.60    0.23
  -4  13   4    2.69    0.49
  -4  13   4    2.92    0.68
   4 -13  -4    2.71    0.58
  -3  13   3   28.44    1.48
  -3  13   3   31.87    1.79
   3 -13  -3   28.96    1.71
  -2  13   2    4.44    0.55
  -2  13   2    5.42    0.74
  -2  13   2    5.10    0.84
   2 -13  -2    6.00    0.86
   2 -13  -2    5.24    0.80
  -1  13   1    8.45    0.84
  -1  13   1    7.74    0.98
  -1  13   1    8.29    0.74
   1 -13  -1    9.27    0.78
   1 -13  -1    7.74    0.87
   0  13   0    0.02    0.34
   0  13   0    0.33    0.32
   0  13   0   -0.06    0.38
   0 -13   0   -0.11    0.31
   0 -13   0    0.56    0.54
   1  13  -1    7.65    0.71
   1  13  -1   11.02    1.10
   1  13  -1    9.14    0.75
  -1 -13   1    9.76    0.92
  -1 -13   1    9.75    1.01
   2  13  -2    5.60    0.83
   2  13  -2    4.75    0.92
   2  13  -2    5.09    0.60
  -2 -13   2    4.71    0.82
  -2 -13   2    4.60    0.89
  -2 -13   2    4.25    0.60
  -2 -13   2    5.12    0.55
   3  13  -3   26.65    1.53
   3  13  -3   26.44    1.53
  -3 -13   3   30.82    1.65
  -3 -13   3   33.69    1.94
  -3 -13   3   27.76    2.12
   4  13  -4    2.85    0.59
  -4 -13   4    2.18    0.51
  -5 -13   5    1.22    0.30
  -5  14   5    0.28    0.20
  -4  14   4    1.59    0.55
  -4  14   4    1.19    0.37
  -3  14   3    0.85    0.41
  -3  14   3    0.53    0.61
  -3  14   3    0.61    0.58
   3 -14  -3    0.67    0.55
  -2  14   2    3.32    0.49
  -2  14   2    2.44    0.67
  -2  14   2    3.85    0.73
   2 -14  -2    1.07    0.69
   2 -14  -2    2.30    0.60
   2 -14  -2    4.52    0.85
  -1  14   1    5.05    0.74
  -1  14   1    3.89    0.83
  -1  14   1    5.63    0.65
   1 -14  -1    4.54    0.75
   1 -14  -1    4.82    0.74
   1 -14  -1    4.80    0.64
   0  14   0    5.67    0.66
   0  14   0    7.34    0.90
   0  14   0    5.30    0.58
   0 -14   0    6.56    0.78
   0 -14   0    5.06    0.59
   0 -14   0    5.38    0.83
   0 -14   0    5.83    0.79
   1  14  -1    3.53    0.79
   1  14  -1    5.59    0.63
   1  14  -1    5.79    0.63
  -1 -14   1    5.46    0.81
  -1 -14   1    4.21    0.73
   2  14  -2    3.33    0.57
   2  14  -2    2.43    0.76
   2  14  -2    3.93    0.56
  -2 -14   2    3.38    0.59
  -2 -14   2    2.55    0.44
  -2 -14   2    2.65    0.84
  -2 -14   2    3.07    0.58
  -2 -14   2    3.56    0.82
   3  14  -3   -0.23    0.69
   3  14  -3    1.28    0.46
   3  14  -3    0.37    0.40
  -3 -14   3    0.31    0.26
  -3 -14   3    0.42    0.43
  -3 -14   3   -0.24    0.43
  -3 -14   3    0.81    0.42
   4  14  -4    2.16    0.61
  -4 -14   4    1.79    0.66
  -4 -14   4    0.41    0.29
  -4 -14   4    1.05    0.42
  -5 -14   5    0.22    0.18
  -5  15   5    0.69    0.20
  -4  15   4    9.49    0.72
  -4  15   4    9.33    0.91
   4 -15  -4    8.80    0.89
  -3  15   3   33.98    1.96
  -3  15   3   35.89    1.72
  -3  15   3   33.97    2.33
   3 -15  -3   34.80    1.96
  -2  15   2    4.84    0.74
  -2  15   2    6.03    0.63
   2 -15  -2    4.94    0.74
   2 -15  -2    4.82    0.89
   2 -15  -2    7.87    0.95
  -1  15   1   11.52    0.78
  -1  15   1   11.63    1.10
  -1  15   1   13.38    1.26
  -1  15   1   10.50    0.88
   1 -15  -1   11.30    0.91
   1 -15  -1   12.79    1.13
   1 -15  -1   10.88    1.07
   0  15   0    0.00    0.39
   0  15   0   -0.35    0.33
   0  15   0    0.28    0.31
   0 -15   0   -0.30    0.28
   0 -15   0    0.27    0.52
   0 -15   0    0.62    0.39
   0 -15   0    0.28    0.43
   1  15  -1   11.79    1.20
   1  15  -1   11.94    0.90
   1  15  -1   11.07    0.82
   1  15  -1   11.44    0.86
  -1 -15   1   12.06    1.07
  -1 -15   1   11.34    1.13
  -1 -15   1   11.10    0.82
   2  15  -2    5.34    1.04
   2  15  -2    5.26    0.69
   2  15  -2    5.30    0.69
   2  15  -2    5.80    0.64
  -2 -15   2    4.88    0.61
  -2 -15   2    5.30    0.69
  -2 -15   2    5.82    0.62
  -2 -15   2    5.33    0.98
  -2 -15   2    5.88    0.91
   3  15  -3   32.42    1.77
   3  15  -3   31.72    1.64
  -3 -15   3   32.91    2.38
  -3 -15   3   31.85    1.49
  -3 -15   3   34.41    1.79
   4  15  -4    8.48    0.80
  -4 -15   4    9.22    0.82
  -5 -15   5    0.91    0.23
  -5  16   5   -0.02    0.13
  -4  16   4    0.12    0.30
  -4  16   4    0.11    0.40
   4 -16  -4    0.00    0.36
  -3  16   3    0.49    1.31
  -3  16   3    1.42    0.46
  -3  16   3    1.47    0.63
   3 -16  -3    0.74    0.50
  -2  16   2    2.38    0.49
  -2  16   2    1.32    0.70
  -2  16   2    2.16    0.62
   2 -16  -2    3.13    0.79
   2 -16  -2    2.06    0.63
   2 -16  -2    2.45    0.82
  -1  16   1    4.03    0.49
  -1  16   1    3.06    0.58
  -1  16   1    4.40    0.90
  -1  16   1    3.17    0.50
   1 -16  -1    4.24    0.83
   1 -16  -1    4.50    0.64
   1 -16  -1    3.60    0.77
   0  16   0   12.28    0.98
   0  16   0   14.19    0.94
   0  16   0   14.73    0.89
   0 -16   0   14.31    1.23
   0 -16   0   14.07    0.91
   0 -16   0   16.10    1.13
   0 -16   0   14.93    1.22
   1  16  -1    3.88    0.90
   1  16  -1    4.50    0.67
   1  16  -1    3.66    0.60
   1  16  -1    3.53    0.59
  -1 -16   1    4.23    0.85
  -1 -16   1    4.30    0.81
  -1 -16   1    4.00    0.59
   2  16  -2    2.00    0.55
   2  16  -2    2.43    0.49
   2  16  -2    2.13    0.53
   2  16  -2    1.61    0.82
  -2 -16   2    3.47    0.53
  -2 -16   2    3.38    0.86
  -2 -16   2    2.60    0.55
  -2 -16   2    2.60    0.79
   3  16  -3    0.99    0.48
   3  16  -3    0.79    0.48
   3  16  -3    1.45    0.44
  -3 -16   3    0.94    0.30
  -3 -16   3    0.54    0.37
  -3 -16   3    0.42    0.49
  -3 -16   3    1.20    0.46
   4  16  -4    0.12    0.32
  -4 -16   4    0.10    0.34
  -5 -16   5    0.14    0.16
  -4  17   4    2.88    0.57
  -4  17   4    3.46    0.51
   4 -17  -4    3.06    0.59
  -3  17   3    3.30    0.59
  -3  17   3    3.07    1.04
  -3  17   3    4.54    0.84
   3 -17  -3    4.10    0.78
  -2  17   2   23.09    1.86
  -2  17   2   25.04    1.31
  -2  17   2   21.23    1.49
   2 -17  -2   23.80    1.59
   2 -17  -2   26.01    1.57
  -1  17   1    0.92    0.51
  -1  17   1    1.11    0.39
  -1  17   1    1.18    0.66
  -1  17   1    1.10    0.36
   1 -17  -1    1.26    0.48
   1 -17  -1    0.45    0.42
   1 -17  -1   -0.15    0.51
   0  17   0   -0.30    0.26
   0  17   0    0.56    0.36
   0  17   0    0.41    0.41
   0  17   0   -0.59    0.37
   0 -17   0   -0.22    0.33
   0 -17   0   -0.84    0.25
   0 -17   0    0.12    0.44
   0 -17   0    0.12    0.51
   1  17  -1    0.89    0.41
   1  17  -1    1.10    0.42
   1  17  -1    0.88    0.47
   1  17  -1    1.30    0.54
  -1 -17   1    0.86    0.63
  -1 -17   1    1.58    0.43
   2  17  -2   21.28    1.28
   2  17  -2   26.16    1.48
   2  17  -2   21.42    1.96
   2  17  -2   22.08    1.37
  -2 -17   2   23.93    1.92
  -2 -17   2   23.32    1.34
  -2 -17   2   24.28    1.74
  -2 -17   2   24.75    1.33
   3  17  -3    4.05    0.68
   3  17  -3    3.74    0.61
   3  17  -3    3.56    0.63
  -3 -17   3    3.24    0.62
  -3 -17   3    4.21    0.99
  -3 -17   3    3.54    0.46
   4  17  -4    2.24    0.49
  -4 -17   4    1.82    0.44
  -4  18   4   -0.12    0.23
  -4  18   4    0.11    0.33
   4 -18  -4    0.01    0.35
  -3  18   3    8.83    1.53
  -3  18   3    9.35    0.82
  -3  18   3    8.15    0.98
   3 -18  -3   10.01    1.08
  -2  18   2    3.08    0.75
  -2  18   2    2.73    0.54
  -2  18   2    1.85    0.74
   2 -18  -2    3.26    0.75
   2 -18  -2    3.49    0.75
  -1  18   1   -0.16    0.29
  -1  18   1    0.07    0.45
  -1  18   1   -0.40    0.51
  -1  18   1    0.24    0.36
   1 -18  -1    0.74    0.44
   1 -18  -1    0.71    0.48
   1 -18  -1    0.59    0.56
   1 -18  -1    0.65    0.56
   0  18   0   32.00    2.19
   0  18   0   29.73    1.48
   0  18   0   29.31    1.59
   0  18   0   29.58    1.66
   0 -18   0   26.75    1.64
   0 -18   0   28.37    1.87
   0 -18   0   26.11    1.53
   0 -18   0   30.32    2.01
   1  18  -1    0.27    0.37
   1  18  -1   -0.28    0.47
   1  18  -1    0.46    0.45
   1  18  -1    0.44    0.39
  -1 -18   1    0.28    0.47
  -1 -18   1    0.48    0.40
  -1 -18   1    0.16    0.55
   2  18  -2    3.04    0.64
   2  18  -2    3.73    0.60
   2  18  -2    3.60    0.62
  -2 -18   2    3.28    0.91
  -2 -18   2    3.30    0.59
  -2 -18   2    2.64    0.52
  -2 -18   2    1.91    0.74
   3  18  -3    8.04    0.91
   3  18  -3    8.82    0.92
  -3 -18   3    7.67    1.13
  -3 -18   3    7.81    1.25
   4  18  -4   -0.01    0.30
  -4 -18   4    0.16    0.28
  -4  19   4    2.18    0.74
  -4  19   4    1.96    0.37
  -3  19   3   12.63    1.13
  -3  19   3   13.71    0.93
   3 -19  -3   13.89    1.16
  -2  19   2    1.86    0.49
  -2  19   2    2.78    0.72
  -2  19   2    2.24    0.83
   2 -19  -2    2.48    0.68
   2 -19  -2    1.84    0.65
  -1  19   1    2.76    0.84
  -1  19   1    2.47    0.68
  -1  19   1    2.73    0.53
  -1  19   1    1.91    0.41
   1 -19  -1    1.27    0.62
   1 -19  -1    2.99    0.65
   1 -19  -1    2.29    0.60
   1 -19  -1    2.51    0.73
   0  19   0    0.05    0.42
   0  19   0   -0.92    0.31
   0  19   0   -0.47    0.46
   0  19   0   -0.28    0.33
   0 -19   0    0.12    0.43
   0 -19   0    0.40    0.38
   0 -19   0    0.87    0.54
   0 -19   0   -0.28    0.54
   0 -19   0   -0.58    0.34
   1  19  -1    3.12    0.66
   1  19  -1    1.71    0.69
   1  19  -1    3.14    0.55
   1  19  -1    2.66    0.59
  -1 -19   1    1.19    0.64
  -1 -19   1    1.83    0.78
  -1 -19   1    1.33    0.47
   2  19  -2    2.05    0.48
   2  19  -2    1.19    0.51
   2  19  -2    2.23    0.57
  -2 -19   2    1.74    0.47
  -2 -19   2    1.88    0.73
  -2 -19   2    2.15    0.78
  -2 -19   2    1.52    0.46
   3  19  -3   13.76    1.10
   3  19  -3   10.47    0.98
   3  19  -3   12.15    0.87
  -3 -19   3   12.05    0.74
  -3 -19   3   12.08    0.93
  -3 -19   3   12.54    1.48
   4  19  -4    3.92    0.57
  -4 -19   4    2.44    0.46
  -4  20   4    0.18    0.29
  -4  20   4    0.19    0.23
   4 -20  -4   -0.17    0.27
  -3  20   3    5.77    0.83
  -3  20   3    7.14    0.71
   3 -20  -3    9.34    0.98
  -2  20   2    5.42    0.66
  -2  20   2    4.60    0.80
  -2  20   2    4.73    1.09
   2 -20  -2    5.73    0.88
   2 -20  -2    5.42    0.98
  -1  20   1    4.07    0.81
  -1  20   1    5.50    1.03
  -1  20   1    3.73    0.59
  -1  20   1    3.48    0.58
   1 -20  -1    6.04    0.85
   1 -20  -1    4.91    0.95
   1 -20  -1    4.03    0.72
   0  20   0    5.82    0.79
   0  20   0    6.19    0.71
   0  20   0    7.53    1.15
   0 -20   0    5.18    0.95
   0 -20   0    4.95    0.77
   0 -20   0    5.56    0.94
   0 -20   0    6.18    1.01
   0 -20   0    5.15    0.65
   1  20  -1    5.29    0.76
   1  20  -1    4.45    0.72
   1  20  -1    3.72    0.63
  -1 -20   1    3.94    0.94
  -1 -20   1    5.24    1.04
  -1 -20   1    3.31    0.66
   2  20  -2    3.77    0.72
   2  20  -2    5.79    0.80
   2  20  -2    5.73    0.66
  -2 -20   2    3.91    1.11
  -2 -20   2    4.95    0.65
  -2 -20   2    4.43    0.98
  -2 -20   2    6.14    0.72
   3  20  -3    8.04    0.88
   3  20  -3    6.82    0.66
   3  20  -3    6.86    1.01
  -3 -20   3    8.06    1.20
  -3 -20   3    9.46    0.77
  -3 -20   3    6.94    0.56
   4  20  -4    0.13    0.43
  -4 -20   4    0.22    0.21
  -4  21   4    5.86    0.56
   4 -21  -4    7.46    0.66
  -3  21   3    5.38    0.63
  -3  21   3    5.31    0.75
   3 -21  -3    3.57    0.95
  -2  21   2    0.90    0.74
  -2  21   2    0.91    0.55
  -2  21   2    0.08    0.54
  -2  21   2    0.80    0.42
   2 -21  -2    0.47    0.50
   2 -21  -2   -0.60    0.58
  -1  21   1    1.49    0.75
  -1  21   1    1.40    0.46
  -1  21   1    1.03    0.38
   1 -21  -1    0.21    0.53
   1 -21  -1    0.55    0.61
   1 -21  -1    1.15    0.63
   0  21   0   -0.50    0.32
   0  21   0   -0.22    0.34
   0  21   0    0.04    0.45
   0 -21   0    0.18    0.63
   0 -21   0    0.07    0.50
   0 -21   0   -0.19    0.39
   0 -21   0    0.23    0.37
   1  21  -1    1.22    0.46
   1  21  -1    1.33    0.55
  -1 -21   1    0.91    0.47
  -1 -21   1    1.18    1.02
  -1 -21   1    1.34    0.71
   2  21  -2    0.64    0.37
   2  21  -2    0.46    0.48
   2  21  -2    0.31    0.41
  -2 -21   2    0.33    0.37
  -2 -21   2    0.27    0.53
  -2 -21   2    0.80    0.61
  -2 -21   2    1.41    0.42
   3  21  -3    4.67    0.60
  -3 -21   3    4.69    0.47
  -3 -21   3    5.40    0.61
   4  21  -4    7.39    0.65
  -4  22   4    0.47    0.22
  -3  22   3    1.81    0.52
  -3  22   3    2.85    0.49
   3 -22  -3    1.40    0.49
  -2  22   2   -0.55    0.58
  -2  22   2    1.03    0.45
  -2  22   2    0.52    0.70
   2 -22  -2    1.14    0.55
   2 -22  -2    1.10    0.64
  -1  22   1    7.78    1.25
  -1  22   1    8.25    0.69
  -1  22   1    9.25    1.00
   1 -22  -1    7.63    1.17
   1 -22  -1    8.31    0.93
   1 -22  -1    8.27    1.12
   1 -22  -1    7.80    0.89
   0  22   0    4.69    0.66
   0  22   0    3.88    0.86
   0  22   0    3.16    0.98
   0  22   0    3.01    0.61
   0 -22   0    4.21    0.76
   0 -22   0    5.28    1.05
   0 -22   0    5.70    1.05
   1  22  -1    8.24    0.82
   1  22  -1    8.73    0.91
   1  22  -1    9.18    0.91
  -1 -22   1    8.33    0.87
  -1 -22   1    7.37    1.13
  -1 -22   1   10.54    1.29
   2  22  -2    0.76    0.50
   2  22  -2    1.54    0.56
  -2 -22   2    0.71    0.64
  -2 -22   2    1.67    0.75
  -2 -22   2    0.97    0.36
  -2 -22   2    1.24    0.47
   3  22  -3    2.41    0.57
   3  22  -3    1.79    0.39
  -3 -22   3    2.09    0.34
  -3 -22   3    1.91    0.39
   4  22  -4    0.70    0.26
  -4 -22   4    1.44    0.27
  -4  23   4    0.20    0.16
   4 -23  -4    0.03    0.24
  -3  23   3    0.18    0.29
  -3  23   3    0.24    0.35
   3 -23  -3    0.53    0.42
  -2  23   2    1.74    0.46
  -2  23   2    0.13    0.47
   2 -23  -2    1.53    0.55
  -1  23   1    5.03    0.82
  -1  23   1    5.33    1.19
  -1  23   1    4.34    0.57
   1 -23  -1    5.08    1.03
   1 -23  -1    4.98    0.73
   1 -23  -1    5.40    0.97
   1 -23  -1    6.11    0.84
   0  23   0    0.11    0.46
   0  23   0    0.20    0.32
   0  23   0   -0.39    0.37
   0 -23   0    0.09    0.41
   0 -23   0    0.06    0.64
   1  23  -1    5.42    0.69
   1  23  -1    3.89    0.74
   1  23  -1    4.75    0.73
  -1 -23   1    2.75    0.82
  -1 -23   1    5.87    1.15
  -1 -23   1    5.49    0.77
   2  23  -2    1.45    0.44
   2  23  -2    1.40    0.53
   2  23  -2    0.92    0.49
  -2 -23   2    1.50    0.78
  -2 -23   2    1.18    0.40
  -2 -23   2    1.37    0.41
  -2 -23   2    0.73    0.59
   3  23  -3    0.11    0.35
   3  23  -3    0.06    0.40
  -3 -23   3   -0.10    0.25
  -3 -23   3   -0.15    0.15
   4  23  -4    0.64    0.27
  -4 -23   4    0.17    0.13
  -3  24   3    1.20    0.38
   3 -24  -3    0.47    0.36
  -2  24   2    0.16    0.43
   2 -24  -2    0.91    0.49
  -1  24   1    4.54    0.84
  -1  24   1    5.08    1.10
   1 -24  -1    3.85    1.04
   1 -24  -1    5.32    0.78
   1 -24  -1    5.86    1.02
   0  24   0    7.26    1.24
   0  24   0    6.67    0.88
   0  24   0    7.98    0.77
   0 -24   0    6.32    1.07
   0 -24   0    7.20    0.87
   0 -24   0    8.99    1.21
   1  24  -1    5.27    0.70
   1  24  -1    6.96    0.80
   1  24  -1    6.60    0.83
  -1 -24   1    5.10    1.09
  -1 -24   1    5.28    0.75
  -1 -24   1    6.86    1.12
   2  24  -2    1.08    0.40
   2  24  -2    1.36    0.52
   2  24  -2    1.18    0.50
  -2 -24   2    0.99    0.39
  -2 -24   2    0.71    0.64
  -2 -24   2    0.60    0.69
   3  24  -3    1.11    0.41
   3  24  -3    0.19    0.24
  -3 -24   3    0.74    0.15
  -3 -24   3    0.67    0.26
  -3  25   3    0.28    0.25
   3 -25  -3    0.32    0.34
  -2  25   2    0.09    0.45
   2 -25  -2    1.88    0.53
  -1  25   1    0.71    0.31
  -1  25   1   -0.39    0.64
  -1  25   1    0.37    0.49
   1 -25  -1   -0.39    0.39
   1 -25  -1    0.82    0.43
   1 -25  -1    1.22    0.63
   0  25   0    1.01    0.60
   0  25   0    0.05    0.46
   0  25   0   -0.36    0.54
   0 -25   0    0.36    0.64
   0 -25   0    0.30    0.63
   0 -25   0    0.04    0.38
   1  25  -1   -0.67    0.58
   1  25  -1    1.23    0.41
   1  25  -1    0.36    0.47
   1  25  -1    0.64    0.41
  -1 -25   1    0.54    0.68
  -1 -25   1    0.30    0.59
  -1 -25   1    0.52    0.41
   2  25  -2    2.15    0.45
   2  25  -2    1.90    0.50
   2  25  -2    0.70    0.46
  -2 -25   2    2.76    0.49
   3  25  -3    0.58    0.26
   3  25  -3    0.97    0.36
  -3  26   3    1.25    0.29
   3 -26  -3    1.33    0.37
  -2  26   2    0.19    0.38
   2 -26  -2    0.21    0.38
  -1  26   1   10.98    1.02
  -1  26   1   10.02    0.68
   1 -26  -1   13.41    1.04
   1 -26  -1   11.27    1.23
   1 -26  -1    7.65    0.82
   0  26   0    9.89    1.93
   0  26   0    9.20    0.98
   0  26   0    8.31    0.77
   0 -26   0    9.57    0.93
   0 -26   0    8.19    1.24
   0 -26   0    9.78    1.40
   1  26  -1   13.88    1.41
   1  26  -1   14.29    1.91
   1  26  -1   12.79    0.93
  -1 -26   1   10.74    0.96
  -1 -26   1    9.94    1.20
   2  26  -2    0.12    0.31
   2  26  -2    0.06    0.34
  -2 -26   2    0.06    0.27
   3  26  -3    2.13    0.42
   3  26  -3    0.83    0.23
  -3  27   3   -0.05    0.15
   3 -27  -3    0.22    0.30
   3 -27  -3    0.31    0.43
  -2  27   2    0.02    0.30
   2 -27  -2    0.36    0.39
  -1  27   1   -0.47    0.18
  -1  27   1    0.62    0.48
  -1  27   1   -0.10    0.34
   1 -27  -1    0.28    0.55
   1 -27  -1    0.02    0.42
   1 -27  -1    0.00    0.34
   0  27   0   -0.07    0.28
   0  27   0   -0.58    0.35
   0 -27   0   -0.14    0.36
   0 -27   0   -0.28    0.66
   1  27  -1    0.10    0.37
   1  27  -1    0.25    0.36
   1  27  -1    0.06    0.32
  -1 -27   1    0.12    0.56
  -1 -27   1   -0.02    0.33
   2  27  -2    0.05    0.28
  -2 -27   2    0.41    0.39
   3  27  -3    1.71    0.36
  -2  28   2    0.49    0.25
   2 -28  -2    0.25    0.34
   2 -28  -2    0.34    0.33
  -1  28   1    5.37    0.72
   1 -28  -1    7.50    0.94
   0  28   0    0.48    0.28
   0  28   0    0.56    0.42
   0  28   0    0.53    0.38
   0 -28   0    0.32    0.49
   0 -28   0    0.15    0.34
   1  28  -1    7.04    0.66
   1  28  -1    6.12    0.70
  -1 -28   1    7.74    0.73
  -1 -28   1    5.83    0.90
   2  28  -2    0.88    0.34
   2  28  -2    0.74    0.26
  -2 -28   2    0.51    0.23
  -2  29   2    0.20    0.20
  -1  29   1    0.07    0.30
   1 -29  -1    0.22    0.30
   1 -29  -1    0.19    0.40
   0  29   0    0.46    0.36
   0 -29   0    0.15    0.36
   0 -29   0    0.15    0.44
   1  29  -1   -0.25    0.31
   1  29  -1    0.25    0.30
  -1 -29   1    0.01    0.28
   2  29  -2    0.21    0.20
  -2 -29   2    0.11    0.16
   1 -30  -1    3.04    0.48
   0  30   0    2.31    0.36
   0  30   0    2.89    0.50
   0 -30   0    1.98    0.67
   0 -30   0    2.54    0.48
   1  30  -1    2.64    0.37
  -1 -30   1    3.15    0.45
   2  30  -2    0.11    0.16
  -2 -30   2    0.00    0.11
   1 -31  -1   -0.08    0.22
   0  31   0   -0.12    0.19
   0 -31   0   -0.20    0.18
   1  31  -1    0.31    0.18
  -1 -31   1    0.12    0.19
   0 -32   0    0.38    0.16
   0 -32  -1    0.14    0.16
  -1 -31   0    1.11    0.26
   1  31   0    0.71    0.20
   0 -31  -1    1.47    0.32
   0  31   1    0.87    0.21
   1 -31  -2    0.66    0.23
  -2 -30   1    0.57    0.15
   2  30  -1    0.43    0.19
  -1 -30   0    0.52    0.26
   1  30   0    0.34    0.21
   0 -30  -1    0.77    0.31
   0  30   1    0.78    0.23
   1 -30  -2    0.78    0.30
  -2 -29   1    0.07    0.17
   2  29  -1    0.02    0.18
  -1 -29   0   -0.06    0.29
   1  29   0   -0.18    0.39
   1  29   0   -0.55    0.32
   0 -29  -1    1.04    0.53
   0 -29  -1    1.34    0.42
   0  29   1    0.92    0.40
   1 -29  -2    1.47    0.40
  -2 -28   1    0.13    0.18
   2  28  -1    0.47    0.25
   2  28  -1    0.03    0.30
  -1 -28   0    1.68    0.59
  -1 -28   0    3.23    0.55
   1  28   0    3.05    0.46
   0 -28  -1    0.84    0.39
   0 -28  -1    0.92    0.56
   0  28   1    0.65    0.40
   0  28   1    1.51    0.37
   1 -28  -2    0.36    0.34
  -1  28   2   -0.22    0.30
   2 -28  -3    0.83    0.36
  -2  28   3    0.71    0.28
   3  27  -2    0.69    0.20
   3  27  -2    0.84    0.48
  -2 -27   1    0.79    0.28
   2  27  -1    1.70    0.51
   2  27  -1    0.85    0.38
  -1 -27   0   -0.08    0.31
  -1 -27   0   -0.25    0.50
   1  27   0    0.21    0.33
   1  27   0   -0.01    0.39
   0 -27  -1    7.42    0.80
   0 -27  -1    6.26    1.00
   0  27   1    8.13    0.85
   0  27   1    5.87    0.62
   1 -27  -2    4.65    0.84
   1 -27  -2    2.16    0.53
   2 -27  -3    0.16    0.41
  -2  27   3    0.40    0.28
   3 -27  -4   -0.21    0.20
   3  26  -2    0.13    0.17
   3  26  -2    0.08    0.23
  -2 -26   1    0.33    0.29
   2  26  -1    0.17    0.35
   2  26  -1    0.56    0.34
  -1 -26   0    1.95    0.51
  -1 -26   0    1.30    0.68
  -1 -26   0    2.52    0.72
   1  26   0    1.97    0.54
   1  26   0    0.89    0.79
   1  26   0    1.92    0.51
   1  26   0    2.15    0.46
   0 -26  -1    1.43    0.50
   0 -26  -1    1.02    0.68
   0 -26  -1    1.02    0.75
   0  26   1    0.50    0.76
   0  26   1    1.19    0.40
   0  26   1    0.39    0.51
   1 -26  -2   -0.23    0.37
   1 -26  -2    0.48    0.53
   1 -26  -2   -0.11    0.43
  -1  26   2   -0.28    0.44
  -1  26   2    0.52    0.27
  -1  26   2    0.08    0.48
   2 -26  -3    3.20    0.63
  -2  26   3    2.76    0.49
   3 -26  -4    0.45    0.31
   3 -26  -4    0.28    0.29
  -3  26   4    0.13    0.20
   3  25  -2    0.46    0.33
   3  25  -2    0.73    0.27
  -2 -25   1   -0.02    0.27
   2  25  -1    1.04    0.52
   2  25  -1    0.28    0.32
   2  25  -1   -0.09    0.34
  -1 -25   0    0.33    0.62
  -1 -25   0    0.42    0.42
  -1 -25   0    1.15    0.66
   1  25   0    0.51    0.43
   1  25   0    0.46    0.42
   1  25   0    1.58    0.45
   0 -25  -1    1.02    0.46
   0 -25  -1    0.20    0.66
   0 -25  -1    0.66    0.58
   0  25   1    1.70    0.78
   0  25   1    0.41    0.35
   0  25   1    0.87    0.58
   1 -25  -2    2.40    0.55
   1 -25  -2    1.83    0.74
   1 -25  -2    1.73    0.53
  -1  25   2    2.41    1.07
  -1  25   2    2.03    0.39
  -1  25   2    2.00    0.63
  -2  25   3    3.00    0.56
  -3  25   4   -0.03    0.22
  -3 -24   2    1.98    0.38
  -3 -24   2    1.28    0.21
   3  24  -2    1.55    0.35
   3  24  -2    0.99    0.37
  -2 -24   1   -0.29    0.26
  -2 -24   1    0.41    0.59
   2  24  -1    0.17    0.33
   2  24  -1   -0.12    0.41
   2  24  -1    0.34    0.42
  -1 -24   0    0.51    0.56
  -1 -24   0    0.83    0.69
  -1 -24   0    1.53    0.52
   1  24   0    1.04    0.48
   1  24   0    1.63    0.59
   1  24   0    1.62    0.47
   0 -24  -1   -0.33    0.55
   0 -24  -1    0.55    0.48
   0 -24  -1    1.19    0.60
   0  24   1    0.80    0.54
   0  24   1    0.59    0.67
   0  24   1    1.15    0.43
   1 -24  -2    3.59    0.93
   1 -24  -2    5.81    1.04
   1 -24  -2    6.80    0.87
   1 -24  -2    5.57    0.78
  -1  24   2    4.63    0.79
  -1  24   2    4.41    0.99
  -1  24   2    4.90    0.76
   2 -24  -3    1.56    0.53
  -2  24   3    0.73    0.47
   3 -24  -4    0.75    0.41
  -3  24   4    0.29    0.30
   4  23  -3    0.09    0.20
  -3 -23   2    0.54    0.24
  -3 -23   2    0.49    0.29
   3  23  -2    0.36    0.38
   3  23  -2    0.14    0.38
  -2 -23   1    3.46    0.51
  -2 -23   1    5.88    1.14
  -2 -23   1    5.43    0.68
  -2 -23   1    4.58    0.96
   2  23  -1    4.47    0.66
   2  23  -1    4.60    0.70
   2  23  -1    5.25    0.78
  -1 -23   0    1.32    0.75
  -1 -23   0    1.15    0.49
  -1 -23   0    1.26    0.68
   1  23   0    1.60    0.55
   1  23   0    1.25    0.51
   1  23   0    2.05    0.51
   0 -23  -1    4.92    0.99
   0 -23  -1    5.72    0.81
   0  23   1    5.40    0.84
   0  23   1    4.71    0.65
   1 -23  -2    4.17    1.02
   1 -23  -2    4.13    0.72
   1 -23  -2    4.24    0.75
   1 -23  -2    3.52    0.81
  -1  23   2    4.07    0.54
  -1  23   2    3.61    1.03
  -1  23   2    4.05    0.76
   2 -23  -3    1.41    0.56
  -2  23   3    1.17    0.95
  -2  23   3    0.49    0.44
   3 -23  -4    1.73    0.52
  -3  23   4    1.01    0.38
   4 -23  -5    0.03    0.19
   4 -23  -5   -0.13    0.22
  -4  23   5   -0.01    0.11
  -4 -22   3    0.05    0.16
   4  22  -3    0.43    0.25
  -3 -22   2   -0.01    0.18
  -3 -22   2    0.19    0.27
   3  22  -2    0.24    0.38
   3  22  -2    0.07    0.27
  -2 -22   1    0.20    0.56
  -2 -22   1    0.37    0.62
  -2 -22   1    0.71    0.41
  -2 -22   1    1.11    0.43
   2  22  -1    0.74    0.50
   2  22  -1    0.13    0.45
   2  22  -1    0.88    0.56
  -1 -22   0    5.28    1.09
  -1 -22   0    5.42    0.76
  -1 -22   0    6.67    1.12
   1  22   0    6.66    0.75
   1  22   0    6.76    0.81
   1  22   0    4.37    0.75
   0 -22  -1   -0.28    0.35
   0 -22  -1   -0.01    0.46
   0 -22  -1   -0.38    0.59
   0 -22  -1   -0.39    0.49
   0  22   1    0.33    0.39
   0  22   1    0.49    0.49
   0  22   1   -0.03    0.36
   1 -22  -2    0.56    0.61
   1 -22  -2    0.14    0.43
   1 -22  -2    1.08    0.51
   1 -22  -2    1.51    0.66
  -1  22   2    1.17    0.62
  -1  22   2    0.52    0.34
  -1  22   2   -0.44    0.50
   2 -22  -3    1.16    0.55
  -2  22   3   -0.39    0.61
  -2  22   3    1.76    0.78
   3 -22  -4    0.35    0.44
  -3  22   4    0.22    0.40
  -3  22   4    0.11    0.30
   4 -22  -5    2.29    0.43
   4 -22  -5    1.30    0.34
  -4  22   5    0.64    0.22
  -4 -21   3    1.20    0.29
   4  21  -3    0.87    0.29
  -3 -21   2    6.85    0.68
  -3 -21   2    6.46    0.51
   3  21  -2    6.69    0.67
   3  21  -2    4.93    0.83
  -2 -21   1    2.55    0.83
  -2 -21   1    3.41    0.60
  -2 -21   1    1.94    0.76
  -2 -21   1    2.07    0.45
   2  21  -1    3.04    0.59
   2  21  -1    3.41    0.71
   2  21  -1    2.62    0.58
  -1 -21   0    3.88    0.98
  -1 -21   0    3.66    0.66
  -1 -21   0    4.07    1.30
   1  21   0    3.59    0.60
   1  21   0    4.07    0.75
   0 -21  -1    9.29    1.25
   0 -21  -1   10.66    0.99
   0 -21  -1   10.80    1.20
   0 -21  -1    8.85    0.82
   0  21   1   10.88    0.88
   0  21   1   11.81    0.90
   0  21   1   10.06    0.99
   1 -21  -2    1.13    0.65
   1 -21  -2    1.06    0.50
  -1  21   2    1.06    0.64
  -1  21   2    1.39    0.46
  -1  21   2    0.79    0.36
  -1  21   2    0.42    0.67
   2 -21  -3    1.71    0.58
  -2  21   3    1.77    0.86
  -2  21   3    0.16    0.54
  -2  21   3    2.42    0.53
  -3  21   4   -0.19    0.28
  -3  21   4   -0.15    0.34
   4 -21  -5   -0.05    0.29
  -4  21   5   -0.19    0.20
  -4 -20   3    3.46    0.45
   4  20  -3    3.71    0.58
  -3 -20   2    0.24    0.33
  -3 -20   2    0.46    0.24
  -3 -20   2    0.28    0.97
   3  20  -2   -0.25    0.28
   3  20  -2    0.49    0.44
  -2 -20   1   -0.23    0.56
  -2 -20   1    0.03    0.31
  -2 -20   1    0.28    0.79
  -2 -20   1    0.18    0.34
   2  20  -1   -0.01    0.44
   2  20  -1    0.26    0.35
   2  20  -1    0.78    0.48
  -1 -20   0   -0.36    0.47
  -1 -20   0   -0.03    0.40
  -1 -20   0    1.14    0.70
   1  20   0    1.40    0.52
   1  20   0    0.72    0.41
   1  20   0    0.92    0.48
   0 -20  -1    0.03    0.52
   0 -20  -1   -0.12    0.44
   0 -20  -1    0.00    0.37
   0 -20  -1    0.31    0.40
   0 -20  -1    0.22    0.56
   0  20   1   -0.11    0.34
   0  20   1    0.11    0.45
   0  20   1   -1.09    0.43
   1 -20  -2   17.65    1.23
   1 -20  -2   18.68    1.26
   1 -20  -2   18.47    1.46
  -1  20   2   15.16    1.62
  -1  20   2   16.72    1.27
  -1  20   2   15.91    1.00
  -1  20   2   17.03    1.06
  -2  20   3    4.20    1.37
   3 -20  -4    0.32    0.46
  -3  20   4    0.72    0.38
  -3  20   4    0.56    0.47
  -4  20   5    0.68    0.28
  -4 -19   3    0.07    0.29
   4  19  -3    0.24    0.34
  -3 -19   2    0.67    0.63
  -3 -19   2    0.03    0.21
  -3 -19   2   -0.14    0.33
   3  19  -2    0.64    0.32
   3  19  -2   -0.01    0.42
  -2 -19   1    2.62    0.51
  -2 -19   1    1.81    0.72
  -2 -19   1    1.30    0.48
  -2 -19   1    1.30    0.72
   2  19  -1    1.76    0.59
   2  19  -1    2.39    0.50
   2  19  -1    2.09    0.54
  -1 -19   0    2.72    0.82
  -1 -19   0    3.31    0.63
  -1 -19   0    2.69    0.78
   1  19   0    3.03    0.64
   1  19   0    3.76    0.57
   1  19   0    3.29    0.66
   1  19   0    3.69    0.89
   0 -19  -1    0.98    0.54
   0 -19  -1    0.36    0.44
   0 -19  -1    0.49    0.61
   0 -19  -1    1.02    0.40
   0 -19  -1    1.23    0.50
   0  19   1    0.57    0.49
   0  19   1    1.24    0.43
   0  19   1    0.68    0.38
   0  19   1    0.84    0.54
   1 -19  -2    0.81    0.49
   1 -19  -2    0.06    0.46
   1 -19  -2   -0.43    0.47
   1 -19  -2   -0.11    0.42
  -1  19   2    0.53    0.61
  -1  19   2    0.02    0.29
  -1  19   2    0.20    0.47
  -1  19   2    0.35    0.42
   2 -19  -3    6.21    0.85
  -2  19   3    5.47    0.68
  -2  19   3    7.29    1.20
   3 -19  -4    1.15    0.58
  -3  19   4    1.17    0.43
  -3  19   4    1.33    0.56
   4 -19  -5   -0.04    0.31
  -4  19   5   -0.03    0.21
  -4  19   5   -0.10    0.26
  -4 -18   3    2.88    0.49
   4  18  -3    3.78    0.58
  -3 -18   2   11.94    0.99
  -3 -18   2   12.66    0.80
  -3 -18   2   13.04    1.49
   3  18  -2   13.55    1.08
  -2 -18   1    6.81    0.71
  -2 -18   1    8.32    1.22
  -2 -18   1    6.62    1.06
  -2 -18   1    6.60    0.73
   2  18  -1    7.29    0.81
   2  18  -1    7.97    0.85
   2  18  -1    7.52    0.77
  -1 -18   0    0.83    0.67
  -1 -18   0    0.80    0.42
  -1 -18   0    0.78    0.52
   1  18   0    1.73    0.45
   1  18   0    0.81    0.44
   1  18   0    0.90    0.57
   1  18   0    0.98    0.49
   0 -18  -1    2.07    0.52
   0 -18  -1    2.11    0.48
   0 -18  -1    1.88    0.59
   0 -18  -1    2.82    0.82
   0 -18  -1    2.31    0.72
   0  18   1    1.66    0.59
   0  18   1    2.93    0.51
   0  18   1    2.69    0.62
   0  18   1    2.62    0.53
   1 -18  -2    0.97    0.51
   1 -18  -2    2.20    0.68
   1 -18  -2    1.06    0.45
   1 -18  -2    2.39    0.59
  -1  18   2    2.23    0.81
  -1  18   2    1.79    0.58
  -1  18   2    1.76    0.40
  -1  18   2    2.39    0.49
   2 -18  -3    0.43    0.50
  -2  18   3    0.36    0.57
  -2  18   3    0.86    0.62
  -2  18   3    1.63    0.62
  -2  18   3    1.59    0.46
   3 -18  -4    3.94    0.79
   4 -18  -5    1.25    0.41
  -4  18   5    1.93    0.47
  -4  18   5    1.54    0.42
  -4 -17   3   -0.02    0.30
   4  17  -3    0.25    0.35
  -3 -17   2    5.33    0.50
  -3 -17   2    4.67    0.68
  -3 -17   2    5.54    1.04
   3  17  -2    4.55    0.61
   3  17  -2    5.83    0.74
  -2 -17   1    7.56    0.83
  -2 -17   1    9.00    1.17
  -2 -17   1    7.22    0.74
  -2 -17   1    7.50    1.06
   2  17  -1    6.48    0.77
   2  17  -1    5.96    1.29
   2  17  -1    7.88    0.83
   2  17  -1    6.77    0.71
  -1 -17   0    0.66    0.74
  -1 -17   0    0.38    0.59
  -1 -17   0    0.92    0.38
   1  17   0    0.45    0.38
   1  17   0    0.71    0.48
   1  17   0    0.13    0.35
   1  17   0    0.49    0.52
   0 -17  -1    7.12    0.95
   0 -17  -1    7.86    0.91
   0 -17  -1    7.44    0.94
   0 -17  -1    5.69    0.66
   0  17   1    7.59    0.79
   0  17   1    8.47    0.80
   0  17   1    8.41    0.68
   0  17   1    8.48    1.06
   1 -17  -2    1.30    0.50
   1 -17  -2    0.22    0.53
   1 -17  -2    0.28    0.39
   1 -17  -2    0.36    0.48
  -1  17   2    0.51    0.33
  -1  17   2    0.42    0.48
  -1  17   2    0.29    0.57
  -1  17   2    0.49    0.37
  -1  17   2    0.73    0.47
   2 -17  -3    5.54    0.81
  -2  17   3    5.20    0.79
  -2  17   3    5.50    0.63
  -2  17   3    7.15    1.11
   3 -17  -4   -0.02    0.45
  -3  17   4   -0.33    0.45
  -3  17   4   -0.57    1.11
  -3  17   4   -0.01    0.37
   4 -17  -5    0.46    0.38
  -4  17   5    0.55    0.39
  -4  17   5    0.36    0.27
  -5 -16   4    0.76    0.37
  -4 -16   3    0.58    0.38
   4  16  -3    0.62    0.38
  -3 -16   2   11.93    0.74
  -3 -16   2   10.75    1.95
  -3 -16   2   12.50    0.98
   3  16  -2   11.21    0.84
   3  16  -2   12.35    1.00
  -2 -16   1   25.17    1.73
  -2 -16   1   24.06    1.86
  -2 -16   1   23.04    1.33
  -2 -16   1   23.60    1.28
   2  16  -1   22.42    1.27
   2  16  -1   22.48    1.38
   2  16  -1   21.47    1.33
   2  16  -1   28.02    2.76
  -1 -16   0    4.03    0.62
  -1 -16   0    4.24    0.84
  -1 -16   0    5.19    0.87
   1  16   0    5.03    0.62
   1  16   0    5.85    0.99
   1  16   0    4.67    0.66
   1  16   0    5.62    0.64
   0 -16  -1    0.35    0.38
   0 -16  -1    0.23    0.31
   0 -16  -1    0.67    0.38
   0 -16  -1    0.54    0.51
   0 -16  -1    0.01    0.44
   0  16   1    0.24    0.29
   0  16   1    0.30    0.37
   0  16   1    0.40    0.32
   1 -16  -2    2.08    0.51
   1 -16  -2    2.58    0.66
   1 -16  -2    3.10    0.70
  -1  16   2    1.66    0.57
  -1  16   2    1.76    0.45
  -1  16   2    2.29    0.46
  -1  16   2    1.92    0.72
  -1  16   2    1.73    0.57
   2 -16  -3    5.63    1.03
   2 -16  -3    6.81    0.84
  -2  16   3    5.34    1.00
  -2  16   3    6.54    0.85
  -2  16   3    6.93    0.65
   3 -16  -4    1.96    0.59
  -3  16   4    1.51    0.62
  -3  16   4    1.89    0.47
   4 -16  -5    2.72    0.59
  -4  16   5    2.54    0.44
  -4  16   5    1.11    0.44
  -5 -15   4    2.70    0.35
  -4 -15   3    0.42    0.37
   4  15  -3    0.69    0.38
  -3 -15   2   12.57    0.75
  -3 -15   2   11.64    1.43
  -3 -15   2   11.45    0.97
   3  15  -2   14.32    0.96
   3  15  -2   12.71    1.01
   3  15  -2   10.94    0.92
  -2 -15   1   42.66    1.98
  -2 -15   1   44.34    2.09
  -2 -15   1   46.50    2.44
  -2 -15   1   47.49    2.71
  -2 -15   1   43.66    2.08
   2  15  -1   45.80    2.14
   2  15  -1   42.64    1.98
   2  15  -1   42.80    2.79
   2  15  -1   42.41    2.10
  -1 -15   0    2.58    0.51
  -1 -15   0    2.95    0.73
  -1 -15   0    2.95    0.71
   1  15   0    2.78    0.55
   1  15   0    3.00    0.52
   1  15   0    3.75    0.63
   1  15   0    3.10    0.74
   0 -15  -1   13.57    1.15
   0 -15  -1   12.86    0.87
   0 -15  -1   15.30    1.18
   0  15   1   13.62    1.22
   0  15   1   15.07    0.98
   0  15   1   13.65    0.90
   1 -15  -2    8.45    0.92
   1 -15  -2    9.43    1.18
   1 -15  -2   10.53    1.05
  -1  15   2    9.78    1.12
  -1  15   2   10.76    0.96
  -1  15   2    9.51    0.99
  -1  15   2    9.48    0.70
   2 -15  -3    1.30    0.53
   2 -15  -3    2.57    0.70
  -2  15   3    1.41    0.53
  -2  15   3    2.08    0.46
  -2  15   3    1.99    0.72
   3 -15  -4    0.84    0.50
  -3  15   4    0.68    0.40
  -3  15   4   -0.16    0.70
  -3  15   4    0.67    0.54
   4 -15  -5    0.85    0.46
  -4  15   5    0.41    0.44
  -4  15   5    0.66    0.31
  -5  15   6    0.35    0.16
  -5 -14   4   -0.01    0.18
  -4 -14   3    0.68    0.41
  -4 -14   3   -0.22    0.64
  -3 -14   2    2.74    0.84
  -3 -14   2    3.18    0.60
  -3 -14   2    3.20    0.62
  -3 -14   2    3.59    0.44
   3  14  -2    5.91    0.73
   3  14  -2    3.85    0.62
  -2 -14   1    0.05    0.34
  -2 -14   1    0.28    0.27
  -2 -14   1   -0.39    0.48
   2  14  -1   -0.04    0.35
   2  14  -1    0.12    0.42
   2  14  -1   -0.36    0.31
   2  14  -1   -0.34    0.35
  -1 -14   0   24.78    1.66
  -1 -14   0   26.80    1.60
   1  14   0   22.98    1.32
   1  14   0   26.76    1.82
   1  14   0   25.31    1.34
   0 -14  -1    6.62    0.62
   0 -14  -1    6.46    0.80
   0 -14  -1    6.96    0.80
   0  14   1    7.19    0.91
   0  14   1    6.99    0.68
   0  14   1    6.46    0.61
   1 -14  -2    9.76    0.83
   1 -14  -2    9.45    0.93
   1 -14  -2    9.27    0.97
  -1  14   2   10.11    1.09
  -1  14   2   10.41    0.96
  -1  14   2   10.50    0.85
   2 -14  -3    6.84    0.79
   2 -14  -3    5.49    0.91
  -2  14   3    3.76    0.83
  -2  14   3    6.36    0.60
  -2  14   3    5.64    0.75
   3 -14  -4    3.28    1.05
  -3  14   4    3.20    0.70
  -3  14   4    2.20    0.81
  -3  14   4    2.15    0.50
   4 -14  -5    1.49    0.48
  -4  14   5    1.14    0.50
  -4  14   5    0.51    0.32
  -5  14   6    0.08    0.18
  -5 -13   4    2.85    0.40
  -4 -13   3    7.53    0.80
   4  13  -3    8.50    0.81
  -3 -13   2    1.20    0.46
  -3 -13   2    1.67    0.51
  -3 -13   2    1.70    0.31
  -3 -13   2    1.17    0.70
   3  13  -2    1.66    0.49
   3  13  -2    1.86    1.29
   3  13  -2    1.58    0.45
  -2 -13   1    6.52    0.96
  -2 -13   1    6.20    0.85
  -2 -13   1    5.55    0.56
  -2 -13   1    6.46    0.67
   2  13  -1    5.89    1.03
   2  13  -1    6.73    0.65
   2  13  -1    5.65    0.64
  -1 -13   0    6.85    0.89
  -1 -13   0    7.33    0.86
   1  13   0    7.22    0.74
   1  13   0    6.83    0.65
   1  13   0    6.97    0.94
   0 -13  -1    3.63    0.71
   0 -13  -1    4.34    0.63
   0  13   1    4.62    0.74
   0  13   1    4.28    0.64
   0  13   1    3.74    0.51
   1 -13  -2    2.16    0.57
   1 -13  -2    1.61    0.47
  -1  13   2    1.19    0.59
  -1  13   2    2.01    0.53
  -1  13   2    2.35    0.53
   2 -13  -3   45.09    2.58
   2 -13  -3   42.45    2.12
  -2  13   3   45.45    2.19
  -2  13   3   41.33    2.40
  -2  13   3   43.81    1.92
   3 -13  -4    7.46    0.87
  -3  13   4    9.77    0.76
  -3  13   4    8.33    0.93
  -3  13   4    7.28    1.08
   4 -13  -5    0.22    0.38
  -4  13   5    1.40    0.49
  -4  13   5    1.22    0.37
  -5  13   6    0.41    0.22
  -5 -12   4   -0.13    0.21
  -4 -12   3   13.91    1.05
  -4 -12   3   13.03    1.54
   4  12  -3   14.73    1.03
  -3 -12   2   19.63    1.19
  -3 -12   2   19.72    1.72
  -3 -12   2   18.75    0.90
  -3 -12   2   17.20    1.20
   3  12  -2   18.13    1.13
   3  12  -2   18.91    2.07
   3  12  -2   17.20    1.10
  -2 -12   1   15.77    1.36
  -2 -12   1   14.99    1.00
  -2 -12   1   15.97    0.90
  -2 -12   1   16.36    1.25
   2  12  -1   14.66    0.93
   2  12  -1   15.59    0.96
  -1 -12   0   19.15    1.34
  -1 -12   0   22.35    1.45
   1  12   0   20.43    1.49
   1  12   0   21.83    1.15
   1  12   0   20.13    1.13
   0 -12  -1    5.10    0.65
   0 -12  -1    4.66    0.69
   0  12   1    4.39    0.58
   0  12   1    4.50    0.75
   1 -12  -2    0.01    0.34
   1 -12  -2    1.05    0.43
  -1  12   2    1.08    0.45
  -1  12   2    0.69    0.32
  -1  12   2    0.68    0.50
   2 -12  -3    4.64    0.64
   2 -12  -3    4.90    0.84
  -2  12   3    7.03    0.64
  -2  12   3    6.51    0.73
  -2  12   3    4.82    0.80
   3 -12  -4    3.24    0.65
  -3  12   4    2.77    0.68
  -3  12   4    1.93    0.71
  -3  12   4    2.28    0.47
   4 -12  -5    0.51    0.40
  -4  12   5    0.11    0.41
  -4  12   5    0.55    0.32
  -5  12   6    0.20    0.22
  -5 -11   4    1.10    0.32
  -4 -11   3    2.16    0.84
   4  11  -3    4.31    0.63
  -3 -11   2    1.72    0.28
  -3 -11   2    1.60    0.52
  -3 -11   2    1.87    0.75
   3  11  -2    1.94    0.70
   3  11  -2    0.96    0.43
   3  11  -2    2.67    0.55
  -2 -11   1   13.81    1.06
  -2 -11   1   11.36    1.15
  -2 -11   1   12.83    1.08
   2  11  -1   13.19    0.87
   2  11  -1   12.51    0.83
   2  11  -1   14.01    1.32
  -1 -11   0   47.82    2.31
   1  11   0   42.45    1.95
   1  11   0   46.39    2.41
   0 -11  -1   11.18    0.88
   0  11   1   11.17    0.99
   1 -11  -2    6.71    0.89
   1 -11  -2    8.48    0.77
   1 -11  -2    7.41    0.82
  -1  11   2    8.35    0.78
  -1  11   2    8.05    0.91
  -1  11   2    8.96    0.77
   2 -11  -3    2.62    0.76
   2 -11  -3    3.40    0.60
  -2  11   3    3.44    0.71
  -2  11   3    4.07    0.65
  -2  11   3    4.24    0.49
   3 -11  -4    6.27    0.77
   3 -11  -4    5.46    1.23
  -3  11   4    7.20    0.82
   4 -11  -5    0.08    0.42
  -4  11   5    1.13    0.38
  -4  11   5    0.99    0.51
  -5  11   6    0.01    0.21
  -5 -10   4    0.55    0.30
  -4 -10   3   10.81    0.90
  -4 -10   3   12.96    1.43
  -4 -10   3   10.78    0.94
   4  10  -3   12.25    0.94
  -3 -10   2    9.46    1.21
  -3 -10   2    9.30    0.83
  -3 -10   2    8.60    0.78
   3  10  -2    9.10    1.25
   3  10  -2    9.30    1.16
  -2 -10   1  116.16    5.10
  -2 -10   1  116.40    4.90
   2  10  -1  117.30    4.59
   2  10  -1  124.83    5.29
  -1 -10   0   20.36    1.28
   1  10   0   18.13    1.13
   1  10   0   16.64    1.30
   0 -10  -1   11.30    0.85
   0 -10  -1   10.58    1.03
   0  10   1   12.00    0.92
   1 -10  -2    6.03    0.94
   1 -10  -2    7.10    0.88
   1 -10  -2    7.02    0.78
  -1  10   2    6.50    0.65
  -1  10   2    6.28    0.80
   2 -10  -3    1.29    0.49
   2 -10  -3    0.37    0.43
   2 -10  -3    1.37    0.43
  -2  10   3    1.29    0.50
   3 -10  -4    5.84    0.75
   3 -10  -4    5.15    0.99
  -3  10   4    4.99    0.58
  -3  10   4    5.42    0.76
  -3  10   4    5.45    0.77
   4 -10  -5    5.80    0.77
  -4  10   5    3.78    0.98
   5 -10  -6    1.01    0.39
  -5  10   6    0.37    0.26
  -5  -9   4    0.87    0.35
  -4  -9   3   11.40    0.92
  -4  -9   3   15.57    1.07
  -4  -9   3   14.63    1.48
   4   9  -3   11.72    0.97
  -3  -9   2    3.06    0.52
  -3  -9   2    3.11    0.58
  -3  -9   2    2.81    0.77
   3   9  -2    2.36    0.72
   3   9  -2    2.30    0.50
  -2  -9   1   43.22    2.16
  -2  -9   1   44.19    2.33
   2   9  -1   43.53    2.42
  -1  -9   0    4.38    0.65
   1   9   0    3.71    0.53
   1   9   0    2.39    0.57
   0  -9  -1    0.19    0.28
   0   9   1   -0.09    0.29
   0   9   1    0.14    0.32
   1  -9  -2   17.44    1.20
   1  -9  -2   19.72    1.24
  -1   9   2   20.04    1.24
  -1   9   2   20.02    1.11
   2  -9  -3   10.06    0.85
   2  -9  -3   11.40    0.88
   2  -9  -3   12.15    1.14
  -2   9   3   10.91    0.96
   3  -9  -4    3.18    0.82
   3  -9  -4    3.31    0.66
  -3   9   4    2.31    0.60
  -3   9   4    3.23    0.69
  -3   9   4    3.35    0.48
   4  -9  -5    9.26    0.89
  -4   9   5    7.91    0.68
  -4   9   5    8.46    0.94
  -5   9   6    0.13    0.26
  -5  -8   4    3.30    0.56
  -4  -8   3    6.47    1.08
  -4  -8   3    5.84    0.74
  -3  -8   2    2.60    0.73
  -3  -8   2    2.96    0.55
  -3  -8   2    2.72    0.56
   3   8  -2    2.21    0.67
  -2  -8   1    3.88    0.71
   2   8  -1    3.23    0.71
  -1  -8   0   82.51    3.41
  -1  -8   0   82.31    3.69
   1   8   0   77.62    3.26
   1   8   0   79.30    3.72
   0  -8  -1  190.46    7.23
   0  -8  -1  187.72    7.00
   0   8   1  184.91    7.11
   0   8   1  176.90    7.05
   1  -8  -2   43.01    2.00
   1  -8  -2   41.46    2.04
  -1   8   2   42.43    2.02
  -1   8   2   42.99    1.88
   2  -8  -3   10.57    1.07
   2  -8  -3   11.03    0.80
  -2   8   3   11.91    0.94
   3  -8  -4   20.90    1.28
   3  -8  -4   21.94    1.77
  -3   8   4   21.18    1.12
  -3   8   4   18.13    1.33
  -3   8   4   22.06    1.36
   4  -8  -5    7.83    0.82
  -4   8   5    8.04    0.90
  -4   8   5    8.02    0.67
  -5   8   6    0.39    0.29
  -5  -7   4    3.64    0.53
  -4  -7   3    9.22    0.79
  -4  -7   3   11.47    0.94
  -4  -7   3    7.66    1.18
  -3  -7   2    4.82    0.63
   3   7  -2    3.61    0.76
  -2  -7   1   -0.02    0.39
   2   7  -1   -0.22    0.33
   2   7  -1    0.14    0.30
  -1  -7   0   61.28    3.30
  -1  -7   0   72.44    2.93
   1   7   0   68.95    3.03
   1   7   0   68.24    2.77
   0  -7  -1   31.59    1.44
   0  -7  -1   29.12    1.58
   0   7   1   31.80    1.50
   0   7   1   31.20    1.54
   1  -7  -2   41.99    2.05
   1  -7  -2   43.00    1.93
  -1   7   2   43.67    1.85
  -1   7   2   43.77    2.00
   2  -7  -3    9.40    0.99
  -2   7   3    8.30    0.81
   3  -7  -4    4.43    0.94
   3  -7  -4    4.38    0.67
  -3   7   4    5.47    0.59
  -3   7   4    3.96    0.70
  -3   7   4    2.80    0.61
   4  -7  -5    2.04    0.57
  -4   7   5    2.37    0.62
  -4   7   5    1.72    0.39
  -5   7   6    0.49    0.32
  -5  -6   4   -0.10    0.27
  -5  -6   4    1.77    0.38
  -4  -6   3   17.65    1.19
  -4  -6   3   16.57    1.11
  -3  -6   2    1.83    0.64
  -3  -6   2    1.30    0.39
  -3  -6   2    2.13    0.51
   3   6  -2    2.36    0.60
  -2  -6   1    9.74    0.94
   2   6  -1   10.15    0.80
   2   6  -1   10.16    0.99
  -1  -6   0  114.69    4.48
  -1  -6   0  101.85    4.64
   1   6   0  120.95    4.36
   1   6   0  114.38    4.61
   0  -6  -1    6.22    0.65
   0  -6  -1    6.68    0.53
   0   6   1    5.56    0.53
   0   6   1    6.64    0.64
   1  -6  -2   29.32    1.51
   1  -6  -2   29.26    1.35
  -1   6   2   27.70    1.42
   2  -6  -3   24.89    1.14
   2  -6  -3   26.92    1.63
  -2   6   3   24.74    1.39
   3  -6  -4   12.32    1.35
  -3   6   4   13.53    0.87
  -3   6   4   14.58    1.10
  -3   6   4   15.22    1.04
   4  -6  -5    3.89    0.86
  -4   6   5    3.83    0.52
  -4   6   5    4.05    0.70
  -5   6   6    5.18    0.60
  -5  -5   4    2.68    0.43
  -4  -5   3    0.65    0.37
  -4  -5   3    0.54    0.40
  -4  -5   3    0.48    0.58
  -3  -5   2    0.49    0.37
  -3  -5   2    0.36    0.46
   3   5  -2    0.61    0.39
  -2  -5   1    9.98    0.90
  -2  -5   1    9.75    0.92
   2   5  -1    8.59    0.72
   2   5  -1    9.77    0.94
  -1  -5   0  347.41   13.06
  -1  -5   0  358.11   13.27
   1   5   0  357.02   12.94
   1   5   0  355.77   13.19
   0  -5  -1   37.10    1.71
   0  -5  -1   40.81    1.61
   0   5   1   36.20    1.61
   0   5   1   37.17    1.67
   1  -5  -2   56.12    2.24
   1  -5  -2   54.66    2.43
  -1   5   2   56.35    2.34
   2  -5  -3    6.88    0.43
   2  -5  -3    7.85    0.86
  -2   5   3    7.02    0.69
   3  -5  -4    4.61    0.88
  -3   5   4    4.12    0.66
  -3   5   4    3.54    0.51
  -3   5   4    5.24    0.69
  -4   5   5    1.66    0.39
  -4   5   5    2.71    0.62
  -5   5   6    0.63    0.32
  -5  -4   4    2.87    0.47
  -4  -4   3    5.62    0.70
  -4  -4   3    6.63    0.67
  -4  -4   3    6.53    0.98
  -3  -4   2    0.69    0.34
  -3  -4   2    0.39    0.43
  -3  -4   2    0.34    0.34
   3   4  -2    0.98    0.39
   3   4  -2    0.24    0.36
  -2  -4   1   11.27    0.94
  -2  -4   1   10.64    1.00
   2   4  -1    9.93    0.95
  -1  -4   0  124.25    4.79
  -1  -4   0  120.66    4.78
   1   4   0  128.14    4.91
   0  -4  -1   40.98    1.69
   0  -4  -1   44.21    1.80
   0   4   1   41.42    1.76
   0   4   1   41.22    1.70
   1  -4  -2   26.24    1.37
   1  -4  -2   27.35    1.14
  -1   4   2   25.91    1.25
   2  -4  -3    5.25    0.32
   2  -4  -3    6.31    0.83
  -2   4   3    5.39    0.71
  -2   4   3    4.90    0.59
  -3   4   4    1.95    0.54
  -3   4   4    3.03    0.49
  -3   4   4    3.83    0.61
  -4   4   5    2.87    0.46
  -5   4   6    1.08    0.35
  -5  -3   4    3.85    0.51
  -5  -3   4    2.21    0.44
  -4  -3   3    0.20    0.33
  -4  -3   3    0.53    0.52
  -3  -3   2   18.42    1.12
  -3  -3   2   21.67    1.53
  -3  -3   2   20.52    1.38
   3   3  -2   18.53    1.39
   3   3  -2   19.86    1.40
  -2  -3   1   13.62    0.97
  -2  -3   1   14.40    1.03
   2   3  -1   12.44    1.03
  -1  -3   0   66.26    2.68
  -1  -3   0   64.00    2.67
   1   3   0   68.02    2.79
   0  -3  -1   23.29    1.04
   0  -3  -1   22.08    0.96
   0   3   1   23.13    1.03
   0   3   1   22.52    0.97
   1  -3  -2  527.89   18.85
   1  -3  -2  532.31   18.57
  -1   3   2  474.32   18.74
  -1   3   2  528.18   18.81
   2  -3  -3  119.76    4.36
   2  -3  -3  118.43    4.95
  -2   3   3  115.13    4.65
  -2   3   3  120.73    4.89
   3  -3  -4   26.58    1.89
  -3   3   4   28.45    1.48
  -3   3   4   25.91    1.75
  -3   3   4   24.31    1.49
  -4   3   5    3.62    0.69
  -4   3   5    2.24    0.50
  -5   3   6    0.19    0.29
  -5  -2   4    4.93    0.56
  -5  -2   4    5.57    0.60
  -4  -2   3    4.81    0.67
  -4  -2   3    4.70    0.96
  -4  -2   3    4.67    0.65
  -3  -2   2    4.43    0.75
  -3  -2   2    3.28    0.51
  -3  -2   2    3.33    0.54
  -3  -2   2    3.80    0.68
   3   2  -2    2.42    0.57
   3   2  -2    2.93    0.66
  -2  -2   1    7.01    0.73
  -2  -2   1    7.15    0.83
   2   2  -1    7.49    0.78
  -1  -2   0   54.32    2.32
  -1  -2   0   55.04    2.31
   1   2   0   61.77    2.45
   0  -2  -1   95.87    3.54
   0  -2  -1   95.99    3.54
   0   2   1   90.67    3.49
   0   2   1   96.25    3.60
   1  -2  -2  188.91    6.56
  -1   2   2  172.19    6.80
  -1   2   2  181.95    6.69
   2  -2  -3   44.82    1.77
   2  -2  -3   39.45    2.18
   2  -2  -3   43.79    1.70
  -2   2   3   45.81    2.18
  -2   2   3   43.38    1.96
   3  -2  -4    2.56    0.67
  -3   2   4    2.58    0.54
  -3   2   4    1.66    0.62
  -3   2   4    3.03    0.57
  -4   2   5    7.61    0.81
  -4   2   5    5.98    0.70
  -5   2   6    1.97    0.44
  -5  -1   4    6.12    0.64
  -5  -1   4    9.56    0.72
  -4  -1   3    2.13    0.70
  -4  -1   3    2.74    0.55
  -4  -1   3    2.65    0.49
  -4  -1   3    3.04    0.57
  -3  -1   2   10.16    0.96
  -3  -1   2   11.19    0.79
  -3  -1   2   10.79    0.81
  -3  -1   2    8.82    0.99
   3   1  -2    7.94    0.94
   3   1  -2    9.47    0.90
  -2  -1   1   69.14    3.01
  -2  -1   1   72.72    3.10
   2   1  -1   69.77    3.07
  -1  -1   0  117.51    4.42
  -1  -1   0  114.04    4.40
   0  -1  -1   -0.05    0.06
   1  -1  -2   16.24    0.69
  -1   1   2   16.65    0.79
  -1   1   2   16.87    0.93
   2  -1  -3    1.09    0.24
  -2   1   3    1.09    0.38
  -2   1   3    0.77    0.43
   3  -1  -4    4.65    0.89
  -3   1   4    4.45    0.63
  -3   1   4    5.65    0.62
  -3   1   4    5.80    0.68
  -3   1   4    5.55    0.85
  -4   1   5    2.43    0.53
  -4   1   5    2.66    0.57
  -5   1   6    0.51    0.32
  -5   1   6    0.26    0.33
  -5   0   4    0.47    0.30
  -5   0   4    0.28    0.23
  -4   0   3   -0.23    0.34
  -4   0   3    0.46    0.38
  -4   0   3   -0.17    0.29
  -4   0   3   -0.07    0.47
  -3   0   2    1.40    0.52
  -3   0   2    2.96    0.58
  -3   0   2    2.59    0.64
  -3   0   2    2.26    0.48
   3   0  -2    1.54    0.44
   3   0  -2    2.01    0.53
  -2   0   1   -0.12    0.34
  -2   0   1    0.12    0.36
   2   0  -1   -0.14    0.22
   2   0  -1   -0.03    0.23
  -1   0   0   74.79    3.00
  -1   0   0   77.72    2.98
   0   0  -1    0.04    0.05
   0   0   1    0.01    0.04
   1   0  -2   33.63    1.39
  -1   0   2   33.29    1.41
  -1   0   2   35.73    1.57
   2   0  -3   -0.16    0.13
  -2   0   3    0.11    0.38
  -2   0   3   -0.36    0.27
   3   0  -4   20.00    1.79
  -3   0   4   20.69    1.56
  -3   0   4   19.93    1.17
  -3   0   4   20.34    1.18
  -3   0   4   19.25    1.25
  -4   0   5    0.23    0.45
  -4   0   5   -0.03    0.33
  -4   0   5    0.19    0.36
  -4   1   3    3.26    0.58
  -4   1   3    2.66    0.56
  -4   1   3    3.31    0.52
  -3   1   2   10.29    0.83
  -3   1   2   10.60    0.99
  -3   1   2   12.03    1.09
   3  -1  -2   11.51    1.05
   3  -1  -2    9.12    1.24
  -2   1   1   75.37    3.17
  -2   1   1   74.78    3.14
   2  -1  -1   72.90    3.16
   2  -1  -1   71.72    3.14
  -1   1   0  120.93    4.72
  -1   1   0  125.52    4.69
   1  -1   0  126.02    4.68
   1   1  -2   17.09    0.83
  -1  -1   2   17.47    0.98
  -1  -1   2   19.97    0.88
   2   1  -3    0.52    0.21
  -2  -1   3    0.77    0.35
  -2  -1   3    0.93    0.46
  -3  -1   4    5.07    0.64
  -3  -1   4    3.62    0.75
  -3  -1   4    4.79    0.58
  -4  -1   5    2.47    0.76
  -4  -1   5    2.29    0.55
  -4  -1   5    2.59    0.58
  -5  -1   6    0.36    0.31
  -5  -1   6    0.49    0.27
  -5   2   4    5.73    0.62
  -4   2   3    4.30    0.56
  -4   2   3    4.52    0.89
  -4   2   3    4.37    0.64
  -4   2   3    3.77    0.61
  -3   2   2    3.60    0.62
  -3   2   2    2.91    0.43
  -3   2   2    3.44    0.69
  -3   2   2    3.35    0.68
   3  -2  -2    3.00    0.59
  -2   2   1    7.83    0.73
  -2   2   1    6.85    0.74
   2  -2  -1    7.54    0.74
  -1   2   0   60.62    2.40
  -1   2   0   60.07    2.45
   1  -2   0   59.19    2.40
   0   2  -1  103.30    3.63
   0   2  -1   92.28    3.60
   0  -2   1   94.69    3.63
   0  -2   1  104.45    3.61
   0  -2   1   92.99    3.57
   1   2  -2  180.98    6.86
  -1  -2   2  185.69    6.97
  -1  -2   2  185.15    6.90
  -1  -2   2  189.18    6.85
   2   2  -3   45.57    1.97
  -2  -2   3   44.59    2.01
  -2  -2   3   42.77    2.21
   3   2  -4    2.07    0.39
  -3  -2   4    1.53    0.58
  -3  -2   4    2.14    0.49
  -3  -2   4    3.00    0.57
  -4  -2   5    7.12    0.77
  -4  -2   5    6.34    0.71
  -4  -2   5    5.81    0.99
  -5  -2   6    1.05    0.32
  -5  -2   6    2.25    0.46
  -5   3   4    2.73    0.48
  -4   3   3    1.83    0.41
  -4   3   3    2.50    0.74
  -4   3   3    2.16    0.55
  -3   3   2   18.72    1.26
  -3   3   2   19.20    1.37
  -3   3   2   20.32    1.42
  -3   3   2   17.96    1.03
   3  -3  -2   22.09    1.53
   3  -3  -2   19.43    1.23
  -2   3   1   13.16    0.98
  -2   3   1   15.37    1.04
  -1   3   0   70.02    2.78
  -1   3   0   74.04    2.87
   1  -3   0   67.74    2.81
   0   3  -1   21.52    0.98
   0   3  -1   22.12    0.96
   0  -3   1   22.91    0.96
   0  -3   1   21.91    0.99
   1   3  -2  519.74   19.35
  -1  -3   2  533.71   19.41
  -1  -3   2  544.54   19.43
   2   3  -3  121.12    4.68
  -2  -3   3  114.27    4.87
   3   3  -4   24.95    1.30
  -3  -3   4   24.75    1.36
  -3  -3   4   23.55    1.34
  -3  -3   4   25.37    1.75
  -4  -3   5    1.38    0.67
  -4  -3   5    3.24    0.55
  -4  -3   5    2.85    0.63
  -5  -3   6    0.16    0.28
  -5  -3   6    0.21    0.33
  -5   4   4    2.12    0.45
  -4   4   3    7.51    0.66
  -4   4   3    5.92    1.05
  -4   4   3    6.56    0.81
  -3   4   2    0.19    0.43
  -3   4   2    0.31    0.33
  -3   4   2    0.11    0.39
   3  -4  -2    0.15    0.49
   3  -4  -2    0.06    0.31
  -2   4   1   11.03    0.92
  -2   4   1   10.47    0.91
   2  -4  -1    9.82    0.73
   2  -4  -1   10.80    0.91
  -1   4   0  127.08    4.61
  -1   4   0  109.18    4.57
   1  -4   0  121.39    4.51
   1  -4   0  113.44    4.54
   0   4  -1   39.41    1.67
   0   4  -1   39.44    1.64
   0  -4   1   40.05    1.64
   0  -4   1   41.02    1.70
   1   4  -2   28.15    1.35
  -1  -4   2   27.07    1.37
  -1  -4   2   27.48    1.41
   2   4  -3    5.42    0.61
  -2  -4   3    5.34    0.74
  -3  -4   4    3.42    0.60
  -3  -4   4    2.85    0.52
  -3  -4   4    2.76    0.71
  -4  -4   5   10.00    0.87
  -4  -4   5   10.14    0.92
  -5  -4   6    1.55    0.50
  -5  -4   6    0.98    0.36
  -4   5   3    0.58    0.48
  -4   5   3    0.93    0.37
  -4   5   3    0.04    0.72
  -3   5   2    0.83    0.40
  -3   5   2    0.37    0.41
  -3   5   2    1.49    0.48
   3  -5  -2    1.36    0.66
   3  -5  -2    0.32    0.32
   2  -5  -1   10.48    0.90
   2  -5  -1    9.98    0.75
  -1   5   0  325.39   12.91
  -1   5   0  359.85   12.93
   1  -5   0  354.58   12.88
   1  -5   0  358.22   12.86
   0   5  -1   36.88    1.63
   0   5  -1   40.08    1.68
   0  -5   1   39.56    1.64
   0  -5   1   36.40    1.69
   1   5  -2   53.85    2.31
   1   5  -2   55.88    2.38
  -1  -5   2   55.38    2.46
  -1  -5   2   54.42    2.37
   2   5  -3    5.70    0.65
  -2  -5   3    8.08    0.86
   3   5  -4    3.48    0.63
  -3  -5   4    4.52    0.62
  -3  -5   4    3.96    0.56
  -4  -5   5    3.46    0.66
  -4  -5   5    3.69    0.87
  -4  -5   5    2.29    0.50
  -5  -5   6    0.35    0.29
  -5  -5   6    0.45    0.37
  -5   6   4    0.23    0.30
  -5   6   4    0.36    0.19
  -4   6   3   16.98    1.24
  -4   6   3   16.17    0.99
  -3   6   2    2.40    0.44
  -3   6   2    2.08    0.57
  -3   6   2    1.76    0.58
   3  -6  -2    0.86    0.56
   3  -6  -2    1.38    0.40
  -2   6   1   10.62    0.92
   2  -6  -1   10.17    0.91
   2  -6  -1    9.18    0.79
  -1   6   0  118.53    4.69
  -1   6   0  114.55    4.64
   1  -6   0  128.01    4.64
   1  -6   0  108.26    4.57
   0   6  -1    6.00    0.58
   0   6  -1    5.47    0.53
   0  -6   1    5.78    0.53
   0  -6   1    5.01    0.58
   1   6  -2   27.52    1.42
   1   6  -2   31.04    1.54
  -1  -6   2   29.57    1.62
  -1  -6   2   29.70    1.51
   2   6  -3   22.75    1.42
  -2  -6   3   24.51    1.52
   3   6  -4   13.34    1.09
  -3  -6   4   15.47    1.39
  -3  -6   4   13.71    0.99
  -3  -6   4   12.83    0.93
  -4  -6   5    3.39    0.64
  -4  -6   5    3.04    0.58
  -4  -6   5    2.81    0.86
  -5  -6   6    5.32    0.55
  -4   7   3    8.06    1.82
  -4   7   3   10.21    0.76
  -4   7   3   11.70    1.05
  -3   7   2    5.20    0.80
  -3   7   2    5.25    0.58
  -3   7   2    5.55    0.77
   3  -7  -2    3.78    0.87
  -2   7   1    0.24    0.35
  -2   7   1   -0.05    0.41
   2  -7  -1   -0.28    0.29
   2  -7  -1   -0.14    0.32
  -1   7   0   70.16    2.99
   1  -7   0   65.85    2.91
   1  -7   0   71.25    2.94
   0   7  -1   33.37    1.58
   0   7  -1   31.41    1.52
   0  -7   1   33.28    1.52
   0  -7   1   30.48    1.60
   1   7  -2   39.23    1.91
   1   7  -2   44.35    2.04
  -1  -7   2   41.33    2.13
  -1  -7   2   41.83    1.97
   2   7  -3    8.54    0.84
  -2  -7   3    8.61    0.93
   3   7  -4    2.62    0.57
  -3  -7   4    3.47    0.62
  -3  -7   4    3.76    0.58
  -3  -7   4    3.46    0.82
   4   7  -5    2.34    0.53
  -4  -7   5    1.90    0.77
  -4  -7   5    2.33    0.52
  -4  -7   5    2.27    0.58
  -5  -7   6    1.36    0.40
  -5   8   4    3.59    0.36
  -5   8   4    3.34    0.49
  -4   8   3    5.90    0.65
  -4   8   3    8.21    0.90
   4  -8  -3    6.21    1.11
  -3   8   2    3.07    0.53
  -3   8   2    3.72    0.67
  -3   8   2    1.65    0.62
   3  -8  -2    2.36    0.72
   3  -8  -2    3.34    0.87
  -2   8   1    3.65    0.68
  -2   8   1    3.79    0.60
   2  -8  -1    2.99    0.61
   2  -8  -1    3.59    0.62
  -1   8   0   83.28    3.47
  -1   8   0   75.88    3.46
   1  -8   0   81.71    3.54
   1  -8   0   81.07    3.41
   0   8  -1  165.62    6.67
   0   8  -1  181.79    6.74
   0  -8   1  171.29    6.81
   0  -8   1  178.79    6.65
   1   8  -2   40.85    1.98
   1   8  -2   40.42    2.06
  -1  -8   2   43.60    2.04
  -1  -8   2   43.67    2.24
   2   8  -3   10.23    0.98
  -2  -8   3   11.15    1.05
   3   8  -4   21.76    1.18
   3   8  -4   19.92    1.56
  -3  -8   4   18.05    1.60
  -3  -8   4   21.88    1.29
  -3  -8   4   20.64    1.22
   4   8  -5    7.77    0.78
  -4  -8   5    7.79    0.76
  -4  -8   5    7.59    1.17
  -4  -8   5    8.53    0.85
  -5  -8   6    0.53    0.29
  -5  -8   6    0.08    0.25
  -5   9   4    0.93    0.23
  -4   9   3   15.30    0.96
  -4   9   3   15.81    1.22
   4  -9  -3   16.07    1.12
  -3   9   2    1.96    0.46
  -3   9   2    3.05    0.66
  -3   9   2    2.06    0.66
   3  -9  -2    2.53    0.75
   3  -9  -2    2.00    0.58
  -2   9   1   43.99    2.06
  -2   9   1   45.00    2.33
   2  -9  -1   45.61    2.37
  -1   9   0    4.11    0.72
   1  -9   0    3.42    0.63
   1  -9   0    4.97    0.65
   0   9  -1    0.33    0.29
   0   9  -1    0.13    0.32
   0  -9   1    0.14    0.28
   0  -9   1    0.23    0.36
   1   9  -2   18.83    1.28
   2   9  -3   10.89    1.03
   2   9  -3   11.91    0.76
  -2  -9   3   11.52    0.99
  -2  -9   3   12.55    1.12
   3   9  -4    3.27    0.84
  -3  -9   4    2.50    0.51
  -3  -9   4    3.48    0.85
  -3  -9   4    3.27    0.61
   4   9  -5    8.25    0.80
  -4  -9   5    8.73    0.87
  -4  -9   5    7.82    0.79
  -4  -9   5    7.98    1.19
  -5  -9   6   -0.04    0.26
  -5  -9   6    0.05    0.20
  -5  10   4    0.23    0.19
  -5  10   4    0.42    0.28
  -4  10   3   12.44    1.07
  -4  10   3   11.72    0.85
   4 -10  -3   14.05    1.06
  -3  10   2   11.13    0.79
  -3  10   2    8.04    1.14
  -3  10   2   10.03    0.98
   3 -10  -2    9.57    1.30
   3 -10  -2   11.54    0.94
  -2  10   1  126.31    5.26
  -2  10   1  121.37    4.91
   2 -10  -1  121.40    5.40
   2 -10  -1  123.89    5.28
  -1  10   0   20.03    1.32
   1 -10   0   16.48    1.15
   0  10  -1   11.04    0.95
   0 -10   1   12.88    0.92
   1  10  -2    6.31    0.78
  -1 -10   2    6.58    0.77
   2  10  -3    1.04    0.36
   2  10  -3    1.08    0.48
  -2 -10   3    2.01    0.58
  -2 -10   3    1.37    0.51
   3  10  -4    5.56    1.10
   3  10  -4    3.89    0.59
  -3 -10   4    4.28    0.88
  -3 -10   4    4.87    0.68
  -3 -10   4    5.17    0.44
  -3 -10   4    4.72    0.63
   4  10  -5    4.93    0.66
  -4 -10   5    3.95    0.89
  -4 -10   5    2.79    0.89
  -5 -10   6    0.19    0.19
  -5 -10   6    0.38    0.25
  -5  11   4    1.57    0.30
  -5  11   4    1.39    0.36
  -4  11   3    4.03    0.85
   4 -11  -3    3.20    0.68
  -3  11   2    1.73    0.66
  -3  11   2    2.29    1.10
  -3  11   2    2.34    0.49
   3 -11  -2    2.83    0.60
  -2  11   1   11.85    0.76
  -2  11   1   12.73    1.18
  -2  11   1   12.42    0.93
   2 -11  -1    9.98    0.97
   2 -11  -1   11.74    0.89
   2 -11  -1   12.60    1.15
  -1  11   0   48.66    2.42
   1 -11   0   44.44    2.07
   1 -11   0   47.52    2.30
   0  11  -1   11.90    0.99
   0 -11   1   11.42    0.91
   1  11  -2    7.77    0.62
   1  11  -2    6.75    0.63
   1  11  -2    7.89    0.89
  -1 -11   2    7.80    0.86
  -1 -11   2    7.96    0.92
   2  11  -3    5.34    0.82
   2  11  -3    4.59    0.54
  -2 -11   3    4.36    0.77
  -2 -11   3    4.46    0.76
  -2 -11   3    4.30    0.80
  -2 -11   3    4.70    0.59
   3  11  -4    8.00    1.15
   3  11  -4    6.48    0.67
  -3 -11   4    5.89    0.50
  -3 -11   4    5.98    0.73
  -3 -11   4    5.11    0.97
  -3 -11   4    6.48    0.72
   4  11  -5    1.11    0.51
   4  11  -5    0.57    0.43
  -4 -11   5    0.68    0.44
  -4 -11   5    1.17    0.42
  -4 -11   5    0.16    0.54
  -5 -11   6   -0.15    0.22
  -5 -11   6    0.10    0.22
  -5  12   4    0.16    0.22
  -5  12   4    0.14    0.25
  -4  12   3   14.81    0.96
  -4  12   3   14.19    1.16
   4 -12  -3   16.14    1.16
  -3  12   2   20.37    1.13
  -3  12   2   19.89    1.38
  -3  12   2   18.73    1.58
   3 -12  -2   17.23    1.70
   3 -12  -2   19.08    1.28
  -2  12   1   15.73    1.12
  -2  12   1   17.67    1.43
   2 -12  -1   17.89    1.24
   2 -12  -1   16.46    1.11
   2 -12  -1   18.42    1.41
  -1  12   0   22.14    1.52
  -1  12   0   22.59    1.22
   1 -12   0   19.76    1.30
   1 -12   0   22.25    1.41
   1 -12   0   20.50    1.21
   0  12  -1    4.62    0.71
   0  12  -1    4.49    0.60
   0 -12   1    5.73    0.70
   0 -12   1    4.98    0.75
   0 -12   1    5.15    0.70
   1  12  -2    0.30    0.32
   1  12  -2    0.92    0.39
   1  12  -2    0.43    0.41
  -1 -12   2    1.01    0.48
  -1 -12   2   -0.11    0.49
   2  12  -3    4.74    0.57
   2  12  -3    3.54    0.84
  -2 -12   3    4.83    0.62
  -2 -12   3    3.48    0.78
  -2 -12   3    3.53    0.48
  -2 -12   3    5.08    0.63
  -2 -12   3    5.39    0.75
   3  12  -4    2.47    0.51
  -3 -12   4    1.61    0.73
  -3 -12   4    2.75    0.87
  -3 -12   4    3.07    0.61
  -3 -12   4    1.70    0.32
   4  12  -5   -0.21    0.36
   4  12  -5    0.99    0.75
  -4 -12   5    0.02    0.38
  -4 -12   5    1.00    0.59
  -4 -12   5    0.13    0.30
  -5 -12   6    0.14    0.20
  -5  13   4    3.48    0.47
  -5  13   4    2.05    0.39
  -4  13   3    9.31    0.96
  -4  13   3    7.01    0.68
   4 -13  -3    7.90    0.84
  -3  13   2    1.77    0.67
  -3  13   2    1.39    0.70
  -3  13   2    1.83    0.48
   3 -13  -2    1.23    0.52
  -2  13   1    6.08    0.77
  -2  13   1    7.72    0.63
  -2  13   1    6.88    1.00
   2 -13  -1    6.42    0.95
   2 -13  -1    9.34    0.91
  -1  13   0    7.04    0.95
  -1  13   0    6.39    0.67
   1 -13   0    6.88    0.74
   1 -13   0    7.44    0.86
   1 -13   0    7.69    0.85
   0  13  -1    4.44    0.61
   0  13  -1    4.11    0.52
   0  13  -1    4.96    0.74
   0 -13   1    4.48    0.66
   0 -13   1    4.14    0.72
   0 -13   1    4.10    0.71
   0 -13   1    4.44    0.71
   1  13  -2    2.18    0.45
   1  13  -2    2.18    0.49
   1  13  -2    1.24    0.52
  -1 -13   2    2.59    0.65
  -1 -13   2    1.79    0.57
   2  13  -3   43.01    2.51
   2  13  -3   39.97    2.21
   2  13  -3   38.70    1.93
   2  13  -3   43.50    2.31
  -2 -13   3   40.79    1.85
  -2 -13   3   43.02    2.47
  -2 -13   3   42.38    1.97
  -2 -13   3   40.68    1.98
  -2 -13   3   42.28    2.23
   3  13  -4    4.67    1.42
   3  13  -4    7.94    0.78
   3  13  -4   10.03    0.85
  -3 -13   4    6.05    0.56
  -3 -13   4    9.23    1.25
  -3 -13   4    7.09    0.79
  -3 -13   4    7.94    0.79
  -4 -13   5    0.47    0.34
  -4 -13   5    0.59    0.39
  -4 -13   5   -0.16    0.55
  -5 -13   6    0.72    0.24
  -5  14   4   -0.12    0.13
  -5  14   4    0.01    0.19
  -4  14   3    1.29    0.38
  -4  14   3    1.22    0.55
  -3  14   2    3.68    0.60
  -3  14   2    2.53    0.87
  -3  14   2    4.29    0.84
   3 -14  -2    3.63    0.70
  -2  14   1   -0.60    0.43
  -2  14   1    0.92    0.51
  -2  14   1   -0.07    0.31
   2 -14  -1    0.19    0.40
   2 -14  -1    0.84    0.44
   2 -14  -1    0.30    0.54
  -1  14   0   23.60    1.73
  -1  14   0   24.26    1.38
   1 -14   0   27.51    1.44
   1 -14   0   25.23    1.53
   1 -14   0   25.72    1.66
   0  14  -1    7.05    0.70
   0  14  -1    6.73    0.61
   0  14  -1    6.96    0.86
   0 -14   1    6.90    0.90
   0 -14   1    5.86    0.80
   0 -14   1    7.55    0.83
   0 -14   1    6.21    0.63
   1  14  -2    9.04    0.78
   1  14  -2    9.52    1.11
   1  14  -2    8.38    0.76
  -1 -14   2    9.32    0.97
  -1 -14   2    9.18    1.01
   2  14  -3    6.50    1.05
   2  14  -3    6.04    0.65
   2  14  -3    6.07    0.69
  -2 -14   3    5.68    0.95
  -2 -14   3    6.09    0.67
  -2 -14   3    5.86    0.68
  -2 -14   3    5.42    0.89
  -2 -14   3    5.94    0.61
   3  14  -4    3.06    0.56
   3  14  -4    2.81    0.60
  -3 -14   4    2.65    0.61
  -3 -14   4    2.14    0.78
  -3 -14   4    1.04    0.49
  -3 -14   4    1.68    0.35
   4  14  -5    0.64    0.39
  -4 -14   5    0.26    0.31
  -4 -14   5    0.50    0.74
  -4 -14   5    0.60    0.38
  -5 -14   6    0.14    0.18
  -5  15   4    1.62    0.30
  -4  15   3    0.66    0.49
  -4  15   3    0.15    0.30
   4 -15  -3    0.63    0.41
  -3  15   2   11.65    1.16
  -3  15   2   12.48    1.47
  -3  15   2   13.93    0.95
   3 -15  -2   15.08    1.17
  -2  15   1   47.98    2.06
  -2  15   1   44.62    2.70
  -2  15   1   47.74    2.33
   2 -15  -1   48.07    2.77
   2 -15  -1   43.28    2.25
   2 -15  -1   44.98    2.33
  -1  15   0    2.58    0.47
  -1  15   0    3.37    0.59
  -1  15   0    3.69    0.84
   1 -15   0    3.49    0.63
   1 -15   0    4.33    0.74
   1 -15   0    3.00    0.66
   0  15  -1   13.19    0.90
   0  15  -1   14.94    1.01
   0  15  -1   15.97    1.32
   0 -15   1   14.85    1.19
   0 -15   1   14.31    1.18
   0 -15   1   15.08    1.20
   0 -15   1   13.20    0.90
   1  15  -2   11.28    0.83
   1  15  -2    8.71    1.14
   1  15  -2    9.59    0.77
   1  15  -2    9.02    1.07
  -1 -15   2    8.45    0.75
  -1 -15   2    9.60    1.06
  -1 -15   2    9.21    1.03
   2  15  -3    1.14    0.45
   2  15  -3    2.01    0.55
   2  15  -3    1.48    0.46
   2  15  -3    0.86    0.57
  -2 -15   3    0.92    0.55
  -2 -15   3    1.61    0.46
  -2 -15   3    1.57    0.71
  -2 -15   3    1.38    0.44
  -2 -15   3    1.89    0.42
   3  15  -4    0.08    0.35
   3  15  -4    0.88    0.45
   3  15  -4    0.53    0.40
  -3 -15   4   -0.14    0.38
  -3 -15   4    0.62    0.27
  -3 -15   4    1.07    0.57
   4  15  -5    0.99    0.41
  -4 -15   5    1.22    0.42
  -4 -15   5    0.41    0.31
  -5 -15   6    1.28    0.28
  -5  16   4    0.14    0.15
  -4  16   3    0.16    0.41
  -4  16   3    0.19    0.30
   4 -16  -3    0.19    0.38
  -3  16   2   16.51    2.38
  -3  16   2   12.68    0.91
  -3  16   2    9.36    1.06
   3 -16  -2   12.57    1.12
  -2  16   1   25.82    1.93
  -2  16   1   25.36    1.55
  -2  16   1   24.14    1.29
   2 -16  -1   24.91    1.53
   2 -16  -1   22.20    1.58
  -1  16   0    4.86    0.56
  -1  16   0    5.09    0.57
  -1  16   0    5.06    0.95
  -1  16   0    3.84    0.65
   1 -16   0    5.10    0.67
   1 -16   0    5.72    0.86
   1 -16   0    4.53    0.78
   0  16  -1    0.32    0.41
   0  16  -1    0.40    0.33
   0  16  -1    0.77    0.49
   0  16  -1    0.10    0.31
   0 -16   1   -0.98    0.46
   0 -16   1    0.03    0.36
   0 -16   1   -0.22    0.29
   0 -16   1    0.39    0.39
   0 -16   1    0.28    0.42
   1  16  -2    1.62    0.54
   1  16  -2    2.51    0.51
   1  16  -2    1.93    0.63
   1  16  -2    1.68    0.43
  -1 -16   2    2.17    0.66
  -1 -16   2    2.02    0.44
  -1 -16   2    1.84    0.66
   2  16  -3    5.67    0.72
   2  16  -3    4.99    0.68
   2  16  -3    5.38    0.61
  -2 -16   3    7.08    1.05
  -2 -16   3    5.99    0.70
  -2 -16   3    5.95    0.72
  -2 -16   3    5.51    0.62
  -2 -16   3    5.28    0.96
   3  16  -4    1.65    0.43
   3  16  -4    2.27    0.54
   3  16  -4    2.01    0.51
  -3 -16   4    1.03    0.43
  -3 -16   4    1.21    0.62
  -3 -16   4    1.80    0.54
  -3 -16   4    1.14    0.30
   4  16  -5    1.98    0.50
  -4 -16   5    1.42    0.44
  -4  17   3    0.32    0.38
  -4  17   3    0.24    0.29
   4 -17  -3    0.15    0.38
  -3  17   2    5.34    0.67
  -3  17   2    5.03    0.83
  -3  17   2    4.23    1.09
   3 -17  -2    5.44    0.80
  -2  17   1    8.52    0.91
  -2  17   1    8.18    1.14
  -2  17   1    8.04    0.74
   2 -17  -1    7.52    0.91
   2 -17  -1    8.39    1.19
   2 -17  -1    5.96    0.95
  -1  17   0   -0.05    0.41
  -1  17   0    0.47    0.32
  -1  17   0    0.70    0.33
  -1  17   0    0.19    0.77
   1 -17   0    0.69    0.44
   1 -17   0    0.16    0.43
   1 -17   0    1.28    0.63
   1 -17   0    0.09    0.46
   0  17  -1    8.50    0.82
   0  17  -1    6.33    0.60
   0  17  -1    8.50    0.70
   0  17  -1    7.63    1.03
   0  17  -1    8.31    0.72
   0 -17   1    7.46    0.97
   0 -17   1    6.99    0.97
   0 -17   1    8.50    1.02
   0 -17   1    7.34    0.71
   1  17  -2    0.93    0.39
   1  17  -2    1.04    0.48
   1  17  -2    0.37    0.38
   1  17  -2    0.70    0.50
  -1 -17   2    0.61    0.36
  -1 -17   2   -0.21    0.50
   2  17  -3    5.19    0.72
   2  17  -3    3.32    0.92
   2  17  -3    5.20    0.71
   2  17  -3    5.06    0.89
  -2 -17   3    6.28    0.76
  -2 -17   3    5.44    0.66
  -2 -17   3    4.91    0.94
  -2 -17   3    6.67    1.09
   3  17  -4    0.38    0.35
   3  17  -4   -0.21    0.41
   3  17  -4    0.26    0.39
  -3 -17   4    0.08    0.31
  -3 -17   4   -0.14    0.50
  -3 -17   4    0.19    0.24
  -3 -17   4    0.76    0.42
   4  17  -5    0.33    0.32
  -4 -17   5    0.19    0.31
  -4  18   3    2.92    0.47
  -4  18   3    3.17    0.60
   4 -18  -3    2.35    0.54
  -3  18   2   13.81    0.96
  -3  18   2   13.13    1.68
   3 -18  -2   14.69    1.23
  -2  18   1    7.38    1.19
  -2  18   1    7.76    0.92
  -2  18   1    6.89    0.70
   2 -18  -1    6.45    0.89
   2 -18  -1    6.04    0.90
  -1  18   0    1.47    0.42
  -1  18   0    1.10    0.38
  -1  18   0    0.47    0.48
  -1  18   0    0.40    0.58
   1 -18   0    1.42    0.58
   1 -18   0    2.24    0.73
   1 -18   0    0.81    0.50
   1 -18   0    0.74    0.46
   0  18  -1    2.70    0.64
   0  18  -1    2.86    0.51
   0  18  -1    2.09    0.68
   0  18  -1    1.77    0.46
   0 -18   1    2.35    0.57
   0 -18   1    1.71    0.58
   0 -18   1    2.23    0.65
   0 -18   1    2.13    0.72
   0 -18   1    2.26    0.50
   1  18  -2    1.44    0.64
   1  18  -2    1.34    0.45
   1  18  -2    1.97    0.58
   1  18  -2    1.80    0.48
  -1 -18   2    1.64    0.64
  -1 -18   2    1.84    0.48
  -1 -18   2    0.70    0.63
   2  18  -3    0.94    0.43
   2  18  -3    1.01    0.49
   2  18  -3    1.10    0.48
  -2 -18   3    0.34    0.67
  -2 -18   3    0.86    0.42
  -2 -18   3    0.51    0.41
  -2 -18   3    1.00    0.64
   3  18  -4    3.92    0.73
   3  18  -4    3.98    0.70
   3  18  -4    3.31    0.61
  -3 -18   4    2.19    0.79
  -3 -18   4    3.63    0.68
   4  18  -5    1.55    0.45
  -4 -18   5    1.39    0.37
  -4  19   3    0.35    0.30
  -4  19   3   -0.13    0.31
   4 -19  -3    0.21    0.33
  -3  19   2    0.01    0.46
  -3  19   2    0.21    0.36
  -3  19   2    2.60    1.05
   3 -19  -2   -0.29    0.43
  -2  19   1    1.89    0.65
  -2  19   1    1.23    0.44
  -2  19   1    2.69    0.88
   2 -19  -1    1.77    0.62
   2 -19  -1    0.11    0.62
  -1  19   0    4.05    0.54
  -1  19   0    3.16    0.53
  -1  19   0    5.16    1.04
  -1  19   0    3.69    0.69
   1 -19   0    4.65    0.86
   1 -19   0    3.20    0.81
   1 -19   0    3.07    0.66
   1 -19   0    3.63    0.69
   0  19  -1    0.52    0.37
   0  19  -1    0.39    0.53
   0  19  -1    1.17    0.53
   0  19  -1   -0.13    0.35
   0 -19   1    0.92    0.42
   0 -19   1    0.05    0.59
   0 -19   1    0.72    0.50
   0 -19   1    0.78    0.48
   0 -19   1    1.42    0.60
   1  19  -2    0.30    0.43
   1  19  -2    0.33    0.54
   1  19  -2    0.05    0.35
   1  19  -2    0.18    0.44
  -1 -19   2    0.75    0.55
  -1 -19   2    0.09    0.41
  -1 -19   2    0.28    0.58
   2  19  -3    6.28    0.81
   2  19  -3    5.44    0.71
   2  19  -3    6.76    1.08
  -2 -19   3    5.79    0.70
  -2 -19   3    6.30    1.09
  -2 -19   3    5.89    1.07
  -2 -19   3    5.09    0.64
   3  19  -4    0.70    0.45
   3  19  -4    1.54    0.39
   3  19  -4    0.06    0.47
  -3 -19   4    0.00    0.55
  -3 -19   4    0.31    0.25
  -3 -19   4    0.69    0.40
   4  19  -5    0.15    0.28
  -4 -19   5   -0.09    0.24
  -4  20   3    3.47    0.41
  -4  20   3    3.44    0.51
   4 -20  -3    3.56    0.58
  -3  20   2    0.45    0.38
  -3  20   2    0.21    0.52
   3 -20  -2    0.53    0.49
  -2  20   1    0.38    0.67
  -2  20   1    0.56    0.52
  -2  20   1    0.35    0.39
   2 -20  -1    0.34    0.49
   2 -20  -1   -0.01    0.57
  -1  20   0    0.63    0.53
  -1  20   0    0.85    0.52
  -1  20   0    1.03    0.43
  -1  20   0    1.01    0.72
   1 -20   0    0.58    0.63
   1 -20   0    1.56    0.63
   1 -20   0    0.71    0.49
   1 -20   0    0.71    0.52
   0  20  -1   -0.37    0.41
   0  20  -1    0.74    0.58
   0  20  -1    0.31    0.35
   0 -20   1   -1.10    0.46
   0 -20   1   -0.31    0.35
   0 -20   1    0.11    0.48
   0 -20   1   -0.58    0.33
   0 -20   1   -0.02    0.58
   1  20  -2   18.86    1.27
   1  20  -2   18.18    1.25
   1  20  -2   18.04    1.14
  -1 -20   2   16.78    1.52
  -1 -20   2   17.48    1.21
  -1 -20   2   16.40    1.59
   2  20  -3    7.57    0.76
   2  20  -3    8.92    0.92
   2  20  -3    7.90    0.88
  -2 -20   3    7.66    1.11
  -2 -20   3    7.91    0.75
  -2 -20   3    8.52    0.81
   3  20  -4    0.66    0.33
   3  20  -4    0.28    0.46
   3  20  -4    0.48    0.43
  -3 -20   4    0.58    0.33
  -3 -20   4   -0.35    0.52
   4  20  -5    1.19    0.49
  -4 -20   5    0.55    0.25
  -4  21   3    1.37    0.29
  -4  21   3    0.85    0.31
   4 -21  -3    1.06    0.34
  -3  21   2    6.49    0.68
   3 -21  -2    7.40    0.88
  -2  21   1    3.27    0.58
  -2  21   1    3.31    0.76
  -2  21   1    2.94    0.84
   2 -21  -1    2.15    0.67
   2 -21  -1    2.95    0.70
  -1  21   0    3.87    0.56
  -1  21   0    2.29    0.89
  -1  21   0    4.41    0.60
  -1  21   0    3.62    1.17
   1 -21   0    4.01    0.79
   1 -21   0    3.54    0.91
   1 -21   0    4.83    0.95
   0  21  -1    8.79    1.33
   0  21  -1   10.47    0.86
   0  21  -1   12.85    0.89
   0  21  -1   10.81    1.01
   0 -21   1   11.52    1.25
   0 -21   1   10.01    0.84
   0 -21   1   10.10    0.99
   0 -21   1   10.19    1.25
   1  21  -2    1.49    0.49
  -1 -21   2    1.34    0.78
  -1 -21   2    0.48    0.43
  -1 -21   2   -0.17    0.52
   2  21  -3    1.63    0.58
   2  21  -3    1.74    0.56
   2  21  -3    2.32    0.52
  -2 -21   3    2.13    0.48
  -2 -21   3    2.06    0.83
  -2 -21   3    2.02    0.77
  -2 -21   3    2.14    0.48
   3  21  -4    0.35    0.31
   3  21  -4    1.14    0.46
  -3 -21   4   -0.03    0.19
  -3 -21   4    0.41    0.31
   4  21  -5   -0.16    0.24
  -4 -21   5   -0.09    0.18
  -4  22   3    0.23    0.20
   4 -22  -3   -0.19    0.23
  -3  22   2    0.27    0.40
  -3  22   2    0.33    0.33
   3 -22  -2    0.59    0.45
  -2  22   1    1.51    0.64
  -2  22   1    0.98    0.49
  -2  22   1   -0.13    0.53
  -2  22   1   -0.50    0.57
   2 -22  -1    0.39    0.49
   2 -22  -1    0.12    0.61
   2 -22  -1    0.37    0.63
  -1  22   0    5.96    1.18
  -1  22   0    5.86    0.61
  -1  22   0    5.70    0.67
  -1  22   0    5.89    0.86
   1 -22   0    5.89    1.10
   1 -22   0    6.63    0.86
   1 -22   0    6.80    1.06
   1 -22   0    6.47    0.85
   0  22  -1   -0.04    0.34
   0  22  -1   -0.13    0.34
   0  22  -1    0.62    0.58
   0  22  -1   -0.34    0.45
   0 -22   1    0.18    0.47
   0 -22   1   -0.61    0.53
   0 -22   1    0.31    0.36
   0 -22   1    0.49    0.48
   1  22  -2    1.99    0.60
   1  22  -2    1.43    0.45
   1  22  -2    1.02    0.52
  -1 -22   2    0.74    0.48
  -1 -22   2    0.79    0.72
  -1 -22   2    0.33    0.56
   2  22  -3    0.83    0.50
   2  22  -3    1.40    0.58
   2  22  -3    1.14    0.51
  -2 -22   3    0.56    0.65
  -2 -22   3    0.21    0.65
  -2 -22   3    0.90    0.38
   3  22  -4   -0.11    0.32
   3  22  -4   -0.12    0.28
  -3 -22   4   -0.04    0.17
  -3 -22   4    0.17    0.25
   4  22  -5    2.69    0.38
  -4 -22   5    1.87    0.28
  -4  23   3    0.03    0.15
   4 -23  -3    0.36    0.38
  -3  23   2    0.36    0.31
  -3  23   2    0.29    0.43
   3 -23  -2    0.13    0.37
  -2  23   1    4.80    0.61
  -2  23   1    5.61    0.84
  -2  23   1    5.19    1.08
   2 -23  -1    4.99    0.96
   2 -23  -1    6.53    0.87
  -1  23   0    1.68    0.63
  -1  23   0    1.33    0.77
  -1  23   0    1.86    0.41
   1 -23   0    1.69    0.72
   1 -23   0    1.91    0.58
   1 -23   0    1.44    0.80
   1 -23   0    1.40    0.54
   0  23  -1    4.72    0.79
   0  23  -1    5.45    0.69
   0  23  -1    5.21    1.60
   0 -23   1    4.58    1.04
   0 -23   1    5.40    0.77
   1  23  -2    3.81    0.62
   1  23  -2    3.04    0.66
   1  23  -2    5.03    0.71
  -1 -23   2    3.69    0.69
  -1 -23   2    5.16    1.06
  -1 -23   2    3.63    0.90
   2  23  -3    3.93    0.74
   2  23  -3    1.13    0.48
   2  23  -3    2.17    0.47
  -2 -23   3    1.00    0.36
  -2 -23   3    1.52    0.70
  -2 -23   3    2.27    0.81
  -2 -23   3    2.20    0.47
   3  23  -4    1.05    0.43
   3  23  -4    1.46    0.39
  -3 -23   4    1.64    0.28
  -3 -23   4    0.96    0.28
   4  23  -5    0.09    0.18
  -3  24   2    0.56    0.36
  -3  24   2    1.37    0.32
   3 -24  -2    1.82    0.50
  -2  24   1    0.26    0.35
  -2  24   1    0.54    0.48
   2 -24  -1    0.53    0.43
   2 -24  -1    0.94    0.59
  -1  24   0    1.28    0.73
  -1  24   0    0.86    0.58
   1 -24   0    0.64    0.64
   1 -24   0    1.62    0.62
   1 -24   0    0.79    0.45
   0  24  -1    1.32    0.81
   0  24  -1    0.39    0.50
   0  24  -1    1.07    0.42
   0 -24   1   -0.47    0.61
   0 -24   1    1.30    0.77
   0 -24   1    0.57    0.48
   1  24  -2    4.72    1.10
   1  24  -2    5.03    0.79
   1  24  -2    5.05    0.97
  -1 -24   2    5.46    0.87
  -1 -24   2    5.54    1.06
  -1 -24   2    6.11    1.06
   2  24  -3    2.19    0.58
   2  24  -3    2.25    0.54
   2  24  -3    2.07    0.44
  -2 -24   3    2.65    0.81
  -2 -24   3   -0.39    1.05
  -2 -24   3    2.49    0.49
   3  24  -4    0.34    0.26
   3  24  -4    0.48    0.36
  -3 -24   4    0.32    0.14
  -3  25   2    0.20    0.28
   3 -25  -2    0.32    0.33
  -2  25   1   -0.21    0.47
   2 -25  -1    0.26    0.43
  -1  25   0    0.22    0.52
  -1  25   0    0.27    0.26
  -1  25   0    0.71    0.71
   1 -25   0    0.36    0.62
   1 -25   0    0.45    0.41
   1 -25   0    0.56    0.45
   0  25  -1    0.56    0.70
   0  25  -1   -0.22    0.45
   0  25  -1    0.37    0.42
   0 -25   1    0.81    0.69
   0 -25   1    0.49    0.67
   0 -25   1    1.28    0.49
   1  25  -2    1.00    0.85
   1  25  -2    1.67    0.49
   1  25  -2    1.33    0.53
   1  25  -2    1.91    0.47
  -1 -25   2    1.54    0.81
  -1 -25   2    1.75    0.51
  -1 -25   2    1.62    0.87
   2  25  -3    5.91    0.73
   2  25  -3    7.69    0.79
   2  25  -3    5.88    0.69
  -2 -25   3    5.60    0.93
  -2 -25   3    7.33    0.70
   3  25  -4    0.30    0.42
   3  25  -4    0.45    0.26
  -3  26   2   -0.13    0.21
   3 -26  -2    0.09    0.28
  -2  26   1   -0.26    0.39
   2 -26  -1    0.11    0.36
  -1  26   0    2.56    0.41
  -1  26   0    1.24    1.35
  -1  26   0    1.76    0.56
   1 -26   0    1.50    1.07
   1 -26   0    0.81    0.44
   1 -26   0    1.67    0.54
   0  26  -1    1.20    0.89
   0  26  -1    0.92    0.37
   0  26  -1    1.69    0.57
   0 -26   1    0.66    0.44
   0 -26   1    0.36    0.61
   0 -26   1    0.19    0.61
   1  26  -2    0.35    0.39
   1  26  -2    0.10    0.31
   1  26  -2    0.40    0.51
  -1 -26   2    0.78    0.66
  -1 -26   2    0.66    0.40
   2  26  -3    4.57    0.62
   2  26  -3    3.33    0.62
   2  26  -3    5.69    0.62
  -2 -26   3    5.21    0.60
   3  26  -4    0.49    0.24
   3  26  -4    0.52    0.27
  -3  27   2    0.21    0.18
   3 -27  -2    0.67    0.28
  -2  27   1    0.13    0.34
   2 -27  -1    0.67    0.38
  -1  27   0    0.02    0.36
  -1  27   0   -0.27    0.37
   1 -27   0    0.04    0.36
   1 -27   0   -0.06    0.54
   0  27  -1    7.51    0.96
   0  27  -1    8.08    0.70
   0 -27   1    7.35    0.86
   0 -27   1    7.20    1.21
   1  27  -2    2.10    0.45
   1  27  -2    2.20    0.57
  -1 -27   2    2.20    0.51
  -1 -27   2    1.84    0.68
   2  27  -3    0.68    0.38
   2  27  -3    0.35    0.28
   2  27  -3    0.47    0.31
   3  27  -4    0.13    0.23
   3  27  -4    0.15    0.14
  -2  28   1    0.10    0.25
   2 -28  -1    0.27    0.35
  -1  28   0    0.24    0.33
  -1  28   0    2.07    0.52
   1 -28   0    0.97    0.53
   1 -28   0    2.17    0.49
   0  28  -1    0.70    0.28
   0  28  -1    0.60    0.44
   0 -28   1    1.47    0.66
   0 -28   1    0.60    0.38
   1  28  -2    0.06    0.40
   1  28  -2    0.66    0.34
  -1 -28   2    0.21    0.48
  -1 -28   2    0.14    0.31
   2  28  -3    1.18    0.32
   2  28  -3    0.61    0.25
  -2 -28   3    0.88    0.24
  -2  29   1    0.15    0.20
  -1  29   0   -0.50    0.28
   1 -29   0   -0.26    0.44
   1 -29   0    0.38    0.33
   0  29  -1    0.88    0.28
   0  29  -1    1.05    0.43
   0 -29   1    1.64    0.43
   0 -29   1    0.62    0.47
   1  29  -2    0.96    0.35
   1  29  -2    0.36    0.30
  -1 -29   2    0.76    0.50
  -1 -29   2    1.05    0.32
   2  29  -3    2.05    0.34
  -2 -29   3    1.74    0.30
  -1  30   0   -0.13    0.24
   1 -30   0    0.36    0.29
   0  30  -1    0.29    0.37
   0  30  -1    0.32    0.19
   0 -30   1    0.35    0.26
   1  30  -2    0.00    0.28
   1  30  -2    0.26    0.19
  -1 -30   2    0.48    0.25
   2  30  -3    0.78    0.22
  -2 -30   3    1.29    0.21
   1 -31   0    0.77    0.28
   0  31  -1    1.78    0.27
   0 -31   1    1.01    0.27
   1  31  -2    0.12    0.14
  -1 -31   2    0.09    0.18
   0 -32   1    0.04    0.14
  -1 -31  -1    0.33    0.18
   1  31   1    0.77    0.21
   0 -31  -2    0.22    0.21
   0  31   2    0.35    0.17
   1 -31  -3   -0.17    0.32
  -2 -30   0   -0.07    0.12
   2  30   0    0.15    0.17
  -1 -30  -1    0.23    0.22
   1  30   1    0.39    0.24
   0 -30  -2   -0.11    0.23
   0  30   2    0.13    0.17
   1 -30  -3    0.13    0.20
  -2 -29   0    0.25    0.17
   2  29   0    0.20    0.21
  -1 -29  -1    0.22    0.27
   1  29   1    0.38    0.39
   0 -29  -2    0.02    0.29
   0  29   2    0.33    0.35
   1 -29  -3    1.05    0.33
  -2 -28   0    0.40    0.22
   2  28   0    0.10    0.21
   1  28   1    0.95    0.57
   1  28   1   -0.02    0.47
   1  28   1    1.38    0.36
   0 -28  -2    1.99    0.49
   0 -28  -2    1.64    0.57
   0  28   2    2.13    0.56
   0  28   2    2.77    0.47
   1 -28  -3    1.17    0.42
   2 -28  -4    1.00    0.34
   3  27  -1    0.62    0.28
   3  27  -1    0.72    0.20
  -2 -27   0    0.30    0.26
   2  27   0    0.05    0.31
   2  27   0    0.36    0.33
  -1 -27  -1    4.72    0.66
   1  27   1    3.89    0.63
   1  27   1    4.82    0.59
   0 -27  -2    0.81    0.60
   0 -27  -2    0.43    0.37
   0  27   2    0.75    0.43
   0  27   2    0.53    0.33
   1 -27  -3   -0.17    0.38
   1 -27  -3    0.74    0.47
  -1  27   3    0.36    0.33
  -1  27   3   -0.07    0.27
   2 -27  -4   -0.10    0.37
   2 -27  -4    0.52    0.34
  -2  27   4    0.25    0.27
   3  26  -1    0.13    0.28
   3  26  -1    0.07    0.18
  -2 -26   0    0.07    0.27
   2  26   0    0.21    0.30
   2  26   0   -0.25    0.32
  -1 -26  -1    0.50    0.37
  -1 -26  -1    0.86    0.66
   1  26   1   -0.16    0.45
   1  26   1   -0.52    0.34
   1  26   1    0.47    0.35
   0 -26  -2    0.03    0.56
   0 -26  -2    0.53    0.42
   0 -26  -2    0.30    0.57
   0  26   2    0.57    0.33
   0  26   2    2.00    0.91
   0  26   2    0.41    0.43
   1 -26  -3    0.38    0.39
   1 -26  -3   -0.83    0.32
   1 -26  -3    0.11    0.46
   1 -26  -3   -0.42    0.49
  -1  26   3   -0.07    0.23
  -1  26   3   -0.02    0.42
   2 -26  -4    0.16    0.39
  -2  26   4    0.81    0.35
   3 -26  -5    0.01    0.24
   3 -26  -5   -0.09    0.23
  -3  26   5    0.09    0.15
   3  25  -1    1.32    0.28
   3  25  -1    0.96    0.37
  -2 -25   0    7.12    0.68
   2  25   0    8.39    0.77
   2  25   0    9.48    0.89
  -1 -25  -1    1.68    0.49
  -1 -25  -1    0.53    0.64
  -1 -25  -1    1.02    0.49
   1  25   1    0.97    0.41
   1  25   1    0.86    0.45
   1  25   1    0.49    0.44
   0 -25  -2   -0.56    0.36
   0 -25  -2   -0.32    0.52
   0 -25  -2    0.27    0.51
   0  25   2   -0.45    0.42
   0  25   2   -0.20    0.70
   0  25   2    0.47    0.33
   1 -25  -3    0.03    0.47
   1 -25  -3    0.12    0.40
   1 -25  -3    0.04    0.75
  -1  25   3    0.32    0.27
  -1  25   3    0.94    0.56
  -1  25   3   -0.13    0.37
  -1  25   3    2.80    0.90
   2 -25  -4    0.40    0.43
  -2  25   4    0.29    0.33
   3 -25  -5    0.06    0.34
   3 -25  -5    0.23    0.33
  -3  25   5    0.21    0.22
  -3 -24   1    0.18    0.23
  -3 -24   1    0.30    0.13
   3  24  -1    0.22    0.35
   3  24  -1    0.29    0.26
  -2 -24   0    1.63    0.39
  -2 -24   0    1.46    0.68
   2  24   0    0.32    0.41
   2  24   0    0.73    0.39
  -1 -24  -1    1.19    0.54
  -1 -24  -1    2.24    0.79
  -1 -24  -1    1.13    0.65
   1  24   1    2.12    0.72
   1  24   1    2.01    0.55
   1  24   1    2.41    0.60
   0 -24  -2    4.47    0.98
   0 -24  -2    3.43    0.88
   0 -24  -2    4.61    0.75
   0  24   2    5.67    1.09
   0  24   2    6.03    0.67
   0  24   2    4.61    0.83
   1 -24  -3    2.67    0.74
   1 -24  -3    1.62    0.75
   1 -24  -3    3.71    0.65
   1 -24  -3    2.42    0.59
  -1  24   3    2.55    0.81
  -1  24   3    2.72    0.71
  -1  24   3    2.49    0.46
   2 -24  -4    0.04    0.52
  -2  24   4    0.23    0.39
   3 -24  -5    0.48    0.40
  -3  24   5    0.88    0.32
  -4 -23   2   -0.08    0.12
   4  23  -2   -0.16    0.19
  -3 -23   1    2.32    0.31
  -3 -23   1    2.79    0.46
   3  23  -1    3.04    0.61
   3  23  -1    2.70    0.57
  -2 -23   0   -0.71    0.52
  -2 -23   0    0.31    0.35
  -2 -23   0    0.20    0.32
   2  23   0    0.72    0.38
   2  23   0    1.29    0.53
  -1 -23  -1    5.37    0.76
  -1 -23  -1    5.92    1.06
  -1 -23  -1    5.31    1.03
   1  23   1    5.16    0.75
   1  23   1    4.98    0.68
   1  23   1    4.83    0.68
   0 -23  -2    3.73    0.69
   0 -23  -2    1.21    0.68
   0 -23  -2    2.49    0.83
   0  23   2    2.76    0.88
   0  23   2    3.71    0.63
   0  23   2    3.06    0.69
   1 -23  -3    1.61    0.55
   1 -23  -3    1.94    0.71
   1 -23  -3    2.59    0.87
   1 -23  -3    2.48    0.58
  -1  23   3    2.90    0.70
  -1  23   3    1.59    0.86
  -1  23   3    4.14    0.52
   2 -23  -4    0.50    0.52
  -2  23   4    0.05    0.42
   3 -23  -5    4.35    0.68
  -3  23   5    3.32    0.52
  -4 -22   2    0.09    0.36
   4  22  -2    0.27    0.25
  -3 -22   1    0.07    0.26
  -3 -22   1   -0.04    0.17
   3  22  -1    0.11    0.28
   3  22  -1    0.25    0.38
  -2 -22   0    6.29    0.69
  -2 -22   0    4.54    0.67
  -2 -22   0    7.43    1.06
  -2 -22   0    5.47    1.04
   2  22   0    5.65    0.78
   2  22   0    6.50    0.85
  -1 -22  -1    6.09    1.05
  -1 -22  -1    4.70    1.20
  -1 -22  -1    5.89    0.78
   1  22   1    4.45    0.75
   1  22   1    4.85    0.79
   1  22   1    6.43    0.72
   0 -22  -2    3.87    0.71
   0 -22  -2    3.24    0.90
   0 -22  -2    4.97    0.93
   0  22   2    3.78    0.65
   0  22   2    4.20    0.72
   1 -22  -3    0.81    0.61
   1 -22  -3    1.16    0.51
   1 -22  -3    1.13    0.51
  -1  22   3    0.12    0.45
  -1  22   3    1.42    0.39
  -1  22   3    2.37    0.68
   2 -22  -4    1.46    0.57
  -2  22   4    0.00    0.78
  -2  22   4    1.80    0.55
   3 -22  -5    1.36    0.50
  -3  22   5    1.32    0.43
   4 -22  -6    0.25    0.21
   4 -22  -6    0.65    0.26
  -4  22   6    0.63    0.18
  -4 -21   2    0.68    0.24
   4  21  -2    1.17    0.35
  -3 -21   1    4.28    0.45
  -3 -21   1    5.68    0.61
   3  21  -1    5.61    0.61
   3  21  -1    4.59    0.87
  -2 -21   0    1.03    0.69
  -2 -21   0    1.95    0.45
  -2 -21   0    1.69    0.47
  -2 -21   0    3.74    0.96
   2  21   0    2.90    0.66
   2  21   0    2.86    0.53
   2  21   0    1.25    0.47
  -1 -21  -1    4.90    0.73
  -1 -21  -1    5.34    1.01
  -1 -21  -1    3.65    0.96
   1  21   1    5.02    0.69
   1  21   1    4.30    1.11
   1  21   1    4.01    0.74
   0 -21  -2    2.17    0.66
   0 -21  -2   -0.43    0.38
   0 -21  -2   -0.76    0.42
   0 -21  -2   -0.18    0.34
   0  21   2    0.54    0.39
   0  21   2    0.63    0.49
   0  21   2   -0.19    0.34
   1 -21  -3    2.50    0.73
   1 -21  -3    3.05    0.65
   1 -21  -3    2.63    0.63
  -1  21   3    3.20    0.88
  -1  21   3    2.02    0.43
  -1  21   3    2.81    0.70
   2 -21  -4    1.60    0.60
  -2  21   4    0.26    0.49
  -2  21   4    1.64    0.47
  -2  21   4    0.80    0.73
   3 -21  -5    0.16    0.43
  -3  21   5    0.49    0.35
  -3  21   5    0.53    0.41
   4 -21  -6   -0.01    0.29
   4 -21  -6    0.33    0.30
  -4  21   6    0.40    0.22
  -4 -20   2    0.33    0.24
   4  20  -2    0.44    0.32
  -3 -20   1   -1.31    0.93
  -3 -20   1   -0.27    0.28
  -3 -20   1    0.06    0.20
   3  20  -1    0.10    0.41
   3  20  -1   -0.36    0.26
  -2 -20   0    0.42    0.65
  -2 -20   0    1.27    0.43
  -2 -20   0    1.22    0.38
   2  20   0    1.37    0.51
   2  20   0    1.06    0.41
   2  20   0    0.77    0.47
  -1 -20  -1   10.05    0.89
  -1 -20  -1    9.60    1.18
  -1 -20  -1   10.09    1.25
   1  20   1    7.80    0.86
   1  20   1    9.70    0.85
   1  20   1    9.49    0.92
   0 -20  -2    3.73    0.82
   0 -20  -2    5.43    0.97
   0 -20  -2    6.06    0.93
   0 -20  -2    5.53    0.93
   0 -20  -2    5.07    0.71
   0  20   2    6.48    1.14
   0  20   2    4.66    0.68
   0  20   2    6.52    0.76
   0  20   2    5.78    0.75
   1 -20  -3    5.31    0.75
   1 -20  -3    3.03    0.80
  -1  20   3    4.37    0.57
  -1  20   3    5.00    0.78
  -1  20   3    5.11    1.03
  -1  20   3    4.00    0.59
   2 -20  -4    5.89    0.87
  -2  20   4    6.50    0.71
  -2  20   4    3.09    1.33
   3 -20  -5    2.04    0.60
  -3  20   5    2.05    0.46
  -3  20   5    1.80    0.50
   4 -20  -6    0.64    0.36
  -4  20   6    0.19    0.20
   4  19  -2   -0.07    0.29
  -3 -19   1    0.02    0.36
  -3 -19   1   -0.01    0.60
  -3 -19   1   -0.08    0.19
   3  19  -1   -0.17    0.38
   3  19  -1    0.25    0.31
  -2 -19   0    6.31    1.20
  -2 -19   0    9.23    1.24
  -2 -19   0    6.51    0.71
  -2 -19   0    7.20    0.78
   2  19   0    6.52    0.71
   2  19   0    7.75    0.89
   2  19   0    6.38    0.75
  -1 -19  -1   -0.23    0.46
  -1 -19  -1    0.60    0.65
  -1 -19  -1   -0.48    0.40
   1  19   1    0.23    0.39
   1  19   1    0.29    0.41
   1  19   1    0.09    0.35
   1  19   1   -0.22    0.57
   0 -19  -2    0.09    0.48
   0 -19  -2    0.88    0.47
   0 -19  -2    0.21    0.60
   0 -19  -2    0.66    0.41
   0 -19  -2    0.40    0.47
   0  19   2    0.11    0.50
   0  19   2    0.30    0.39
   0  19   2    0.64    0.46
   0  19   2    0.65    0.37
   1 -19  -3    1.43    0.54
   1 -19  -3    1.47    0.64
   1 -19  -3    2.47    0.61
   1 -19  -3    1.80    0.69
  -1  19   3    1.37    0.64
  -1  19   3    2.13    0.53
  -1  19   3    2.27    0.44
  -1  19   3    2.01    0.79
   2 -19  -4    2.08    0.62
  -2  19   4    3.42    0.62
  -2  19   4    2.05    0.85
   3 -19  -5    1.87    0.59
  -3  19   5    2.15    0.59
  -3  19   5    2.17    0.47
   4 -19  -6    0.10    0.35
  -4  19   6    0.27    0.26
  -4 -18   2    0.47    0.33
   4  18  -2    0.35    0.34
  -3 -18   1    2.86    0.85
  -3 -18   1    3.99    0.53
  -3 -18   1    2.73    0.55
   3  18  -1    3.65    0.69
  -2 -18   0    0.62    0.60
  -2 -18   0    0.81    0.46
  -2 -18   0    1.35    0.44
  -2 -18   0    1.12    0.72
   2  18   0    1.36    0.46
   2  18   0    0.95    0.46
   2  18   0    1.22    0.54
  -1 -18  -1    3.23    0.84
  -1 -18  -1    3.02    0.57
  -1 -18  -1    2.30    0.74
   1  18   1    3.16    0.62
   1  18   1    2.54    0.52
   1  18   1    2.53    0.77
   1  18   1    2.76    0.58
   0 -18  -2    8.38    1.05
   0 -18  -2    7.19    0.74
   0 -18  -2    8.86    0.95
   0 -18  -2    8.67    1.08
   0 -18  -2    8.20    0.85
   0  18   2    7.97    0.76
   0  18   2    7.43    1.06
   0  18   2    7.94    0.71
   0  18   2    9.07    0.87
   1 -18  -3   33.36    2.19
   1 -18  -3   30.39    1.88
   1 -18  -3   34.41    1.78
   1 -18  -3   32.59    1.80
  -1  18   3   33.80    1.84
  -1  18   3   31.48    1.57
  -1  18   3   34.74    2.29
  -1  18   3   31.93    1.56
  -1  18   3   34.59    2.19
  -2  18   4    9.38    1.23
  -2  18   4    9.83    0.83
   3 -18  -5   -0.55    0.39
  -3  18   5    0.55    0.40
  -3  18   5    0.16    0.43
   4 -18  -6   -0.10    0.36
  -4  18   6   -0.07    0.26
  -4 -17   2    1.64    0.44
   4  17  -2    1.18    0.44
  -3 -17   1    3.82    0.63
  -3 -17   1    2.45    0.41
  -3 -17   1    2.35    0.76
   3  17  -1    3.21    0.59
   3  17  -1    3.50    0.64
  -2 -17   0    5.15    0.99
  -2 -17   0    4.82    0.96
  -2 -17   0    4.92    0.70
  -2 -17   0    5.44    0.63
   2  17   0    6.58    0.77
   2  17   0    5.62    0.75
   2  17   0    5.34    0.62
   2  17   0    7.26    1.20
  -1 -17  -1    1.28    0.63
  -1 -17  -1    1.49    0.46
  -1 -17  -1    1.64    0.64
   1  17   1    2.10    0.59
   1  17   1    1.78    0.45
   1  17   1    1.46    0.67
   1  17   1    1.65    0.50
   0 -17  -2    6.84    0.69
   0 -17  -2    8.87    1.06
   0 -17  -2    7.68    0.89
   0 -17  -2    7.95    0.84
   0 -17  -2    9.04    1.01
   0  17   2    8.08    1.03
   0  17   2    8.40    0.72
   0  17   2    7.97    0.78
   0  17   2    8.28    0.81
   1 -17  -3   11.21    1.15
   1 -17  -3   11.01    1.20
   1 -17  -3   11.71    0.94
   1 -17  -3   10.73    0.99
  -1  17   3   11.66    1.20
  -1  17   3   12.52    0.83
  -1  17   3   14.08    1.37
  -1  17   3   11.50    0.78
  -1  17   3   11.50    1.00
   2 -17  -4    0.98    0.52
  -2  17   4   -0.12    0.49
  -2  17   4    0.53    0.40
  -2  17   4    0.15    0.54
   3 -17  -5    0.47    0.50
  -3  17   5    0.62    0.42
  -3  17   5    1.03    0.52
   4 -17  -6    1.68    0.48
  -4  17   6    1.32    0.34
  -4  17   6    2.47    0.49
  -5 -16   3    0.48    0.17
  -4 -16   2    0.25    0.33
   4  16  -2    0.23    0.35
  -3 -16   1    3.13    0.60
  -3 -16   1    3.12    0.42
   3  16  -1    3.67    0.57
   3  16  -1    4.21    0.68
  -2 -16   0    5.41    0.70
  -2 -16   0    4.73    0.59
  -2 -16   0    4.69    0.93
  -2 -16   0    5.59    0.93
   2  16   0    5.64    0.70
   2  16   0    6.09    0.66
   2  16   0    4.57    0.69
  -1 -16  -1    8.39    1.00
  -1 -16  -1    8.61    0.72
  -1 -16  -1    6.72    1.00
   1  16   1    7.08    0.76
   1  16   1    8.20    1.14
   1  16   1    8.96    0.77
   1  16   1    7.21    0.68
   0 -16  -2   -0.63    0.46
   0 -16  -2    0.21    0.36
   0 -16  -2    1.84    0.53
   0 -16  -2    0.11    0.31
   0  16   2    0.05    0.37
   0  16   2   -0.62    0.35
   0  16   2   -0.21    0.29
   1 -16  -3    1.07    0.44
   1 -16  -3    0.79    0.47
   1 -16  -3    0.91    0.53
  -1  16   3    0.46    0.30
  -1  16   3    1.04    0.39
  -1  16   3    1.36    0.49
  -1  16   3    0.83    0.49
  -1  16   3    0.38    0.54
   2 -16  -4   19.42    1.74
   2 -16  -4   20.95    1.37
  -2  16   4   17.83    1.53
   3 -16  -5    8.25    0.91
  -3  16   5    6.54    0.70
  -3  16   5    5.88    0.81
   4 -16  -6    4.68    0.69
  -4  16   6    5.57    0.53
  -4  16   6    3.90    0.63
  -5 -15   3    2.26    0.33
  -4 -15   2    1.41    0.44
   4  15  -2    0.94    0.43
  -3 -15   1    2.74    0.58
  -3 -15   1    2.82    0.41
  -3 -15   1    2.52    0.80
   3  15  -1    3.42    0.62
   3  15  -1    4.06    0.67
  -2 -15   0    1.07    0.69
  -2 -15   0    1.54    0.65
  -2 -15   0    1.29    0.43
  -2 -15   0    0.89    0.37
   2  15   0    0.92    0.41
   2  15   0    1.08    0.44
   2  15   0    0.31    0.56
   2  15   0    0.70    0.42
  -1 -15  -1   34.11    1.60
  -1 -15  -1   30.62    1.97
   1  15   1   35.29    2.18
   1  15   1   29.40    1.66
   1  15   1   28.75    1.48
   1  15   1   29.87    1.57
   0 -15  -2   -0.10    0.49
   0 -15  -2   -0.40    0.28
   0 -15  -2    0.22    0.29
   0  15   2   -0.06    0.38
   0  15   2    0.43    0.34
   0  15   2    0.11    0.30
   0  15   2    0.78    0.41
   1 -15  -3   10.06    1.05
   1 -15  -3   12.11    0.88
   1 -15  -3    9.65    0.95
  -1  15   3    9.63    1.04
  -1  15   3    8.88    1.09
  -1  15   3   10.57    1.02
  -1  15   3    9.75    0.70
   2 -15  -4    6.14    0.97
   2 -15  -4    5.29    0.76
  -2  15   4    3.59    0.74
  -2  15   4    6.28    0.93
  -2  15   4    5.74    0.62
   3 -15  -5    2.60    0.64
  -3  15   5    3.36    0.67
  -3  15   5    2.98    0.56
   4 -15  -6   -0.04    0.35
  -4  15   6   -0.09    0.25
  -4  15   6   -0.12    0.34
  -5  15   7    0.17    0.14
  -5 -14   3    0.28    0.21
  -4 -14   2    3.48    0.59
  -4 -14   2    0.50    0.69
  -3 -14   1    4.85    1.04
  -3 -14   1    4.37    0.46
  -3 -14   1    4.95    0.70
   3  14  -1    4.82    0.68
  -2 -14   0    7.70    0.67
  -2 -14   0    7.85    1.02
  -2 -14   0    7.70    0.71
   2  14   0    6.19    0.72
   2  14   0    7.01    0.73
   2  14   0    6.71    0.71
   2  14   0    8.62    1.16
  -1 -14  -1    1.69    0.62
  -1 -14  -1    2.03    0.63
   1  14   1    2.48    0.49
   1  14   1    3.29    0.58
   1  14   1    1.83    0.63
   0 -14  -2    0.86    0.39
   0 -14  -2    1.03    0.55
   0 -14  -2    1.63    0.41
   0  14   2    0.95    0.46
   0  14   2    1.63    0.48
   0  14   2    1.24    0.36
   1 -14  -3    5.35    0.82
   1 -14  -3    3.41    0.56
   1 -14  -3    2.89    0.62
  -1  14   3    3.61    0.65
  -1  14   3    4.02    0.79
  -1  14   3    3.56    0.48
  -1  14   3    4.35    0.66
   2 -14  -4   17.98    1.22
   2 -14  -4   18.87    1.61
  -2  14   4   17.40    1.02
  -2  14   4   16.51    1.41
   3 -14  -5   20.63    1.39
  -3  14   5   21.85    1.41
  -3  14   5   20.73    1.19
   4 -14  -6    0.27    0.42
  -4  14   6    0.10    0.36
  -4  14   6    0.16    0.27
  -5  14   7    0.26    0.16
  -5 -13   3    0.58    0.28
  -4 -13   2    0.26    0.37
   4  13  -2    0.22    0.36
  -3 -13   1    1.02    0.65
  -3 -13   1    2.00    0.38
  -3 -13   1    1.44    0.50
   3  13  -1    1.13    0.43
  -2 -13   0    0.12    0.53
  -2 -13   0    0.54    0.33
  -2 -13   0    1.04    0.55
  -2 -13   0    0.55    0.39
   2  13   0    2.30    0.48
   2  13   0    0.62    0.52
   2  13   0    0.74    0.42
  -1 -13  -1    8.66    0.97
  -1 -13  -1    7.73    0.87
   1  13   1    9.03    0.74
   1  13   1    9.10    1.05
   1  13   1    7.33    0.70
   0 -13  -2   13.84    1.04
   0 -13  -2   14.09    0.87
   0 -13  -2   13.51    1.07
   0  13   2   12.95    0.86
   0  13   2   14.26    1.02
   0  13   2   15.32    1.19
   1 -13  -3   18.95    1.26
   1 -13  -3   20.54    1.21
   1 -13  -3   21.20    1.45
  -1  13   3   20.88    1.35
  -1  13   3   20.32    1.50
  -1  13   3   23.57    1.29
   2 -13  -4   20.66    1.64
   2 -13  -4   20.53    1.28
  -2  13   4   21.24    1.11
  -2  13   4   19.19    1.27
  -2  13   4   20.11    1.47
   3 -13  -5    4.18    0.83
  -3  13   5    2.90    0.69
  -3  13   5    3.31    0.59
  -4  13   6    0.24    0.40
  -4  13   6    0.82    0.33
  -5  13   7    0.05    0.17
  -5 -12   3    0.72    0.28
  -4 -12   2    5.91    1.07
  -4 -12   2    4.44    0.65
   4  12  -2    4.60    0.68
  -3 -12   1   10.20    0.90
  -3 -12   1   14.13    1.44
  -3 -12   1   10.12    0.87
  -3 -12   1   11.00    0.62
   3  12  -1   10.94    0.87
   3  12  -1   12.00    1.51
  -2 -12   0   43.76    2.01
  -2 -12   0   38.51    1.85
  -2 -12   0   44.80    2.31
  -2 -12   0   46.36    2.49
   2  12   0   47.64    2.07
   2  12   0   42.37    1.97
   2  12   0   40.12    2.57
  -1 -12  -1    1.91    0.59
  -1 -12  -1    2.33    0.64
   1  12   1    2.10    0.45
   1  12   1    1.48    0.54
   0 -12  -2    0.36    0.50
   0 -12  -2   -0.06    0.28
   0  12   2    0.32    0.37
   0  12   2   -0.31    0.25
   0  12   2    0.12    0.34
   1 -12  -3   37.71    1.76
   1 -12  -3   35.03    1.99
  -1  12   3   38.15    2.05
  -1  12   3   35.13    1.77
  -1  12   3   36.82    1.88
   2 -12  -4    2.73    0.67
  -2  12   4    2.21    0.58
  -2  12   4    2.31    0.44
  -2  12   4    1.32    0.53
   3 -12  -5   13.68    1.07
  -3  12   5   11.81    1.07
  -3  12   5   12.64    0.87
   4 -12  -6    0.12    0.42
  -4  12   6    0.33    0.30
  -4  12   6    0.33    0.43
  -5  12   7    0.18    0.19
  -5 -11   3    0.30    0.27
  -4 -11   2   -0.57    0.54
  -4 -11   2   -0.06    0.34
  -4 -11   2    0.79    0.75
   4  11  -2   -0.01    0.40
  -3 -11   1   10.27    0.90
  -3 -11   1   12.16    0.87
  -3 -11   1   11.07    1.32
   3  11  -1   10.29    0.81
   3  11  -1   11.07    1.44
  -2 -11   0   45.07    2.19
  -2 -11   0   52.88    2.67
  -2 -11   0   46.92    2.44
   2  11   0   52.78    2.16
   2  11   0   46.84    2.76
   2  11   0   50.03    2.16
  -1 -11  -1    1.45    0.55
   1  11   1    1.05    0.51
   1  11   1    1.35    0.38
   1  11   1    1.81    0.42
   0 -11  -2    4.14    0.57
   0  11   2    4.89    0.71
   1 -11  -3   39.40    2.07
   1 -11  -3   38.27    1.81
   1 -11  -3   39.02    2.16
  -1  11   3   40.68    2.08
  -1  11   3   39.09    1.91
  -1  11   3   37.89    1.83
   2 -11  -4    3.47    0.60
   2 -11  -4    2.50    0.67
  -2  11   4    3.49    0.46
  -2  11   4    3.36    0.63
  -2  11   4    3.05    0.64
   3 -11  -5    0.05    0.44
  -3  11   5    0.47    0.51
  -3  11   5    0.81    0.41
  -3  11   5   -0.48    0.47
   4 -11  -6   -0.05    0.39
  -4  11   6   -0.05    0.27
  -4  11   6    0.31    0.43
   5 -11  -7    1.42    0.42
  -5 -10   3    0.99    0.31
  -4 -10   2    1.18    0.47
  -4 -10   2    1.79    0.71
  -4 -10   2    0.12    0.36
   4  10  -2    1.16    0.48
  -3 -10   1    2.98    0.78
  -3 -10   1    2.51    0.55
  -3 -10   1    2.99    0.59
  -3 -10   1    2.11    0.50
   3  10  -1    1.36    0.69
  -2 -10   0   24.97    1.53
  -2 -10   0   23.85    1.61
   2  10   0   25.37    1.31
   2  10   0   24.18    1.76
  -1 -10  -1   23.61    1.40
   1  10   1   20.16    1.44
   1  10   1   19.95    1.31
   0 -10  -2    1.05    0.51
   0 -10  -2    1.25    0.37
   0  10   2    1.13    0.39
   1 -10  -3   14.05    0.92
   1 -10  -3   13.51    1.07
   1 -10  -3   15.50    1.15
  -1  10   3   15.41    0.96
  -1  10   3   16.13    1.14
  -1  10   3   14.44    0.96
   2 -10  -4   45.85    2.14
  -2  10   4   47.08    2.31
   3 -10  -5   15.03    1.54
   3 -10  -5   16.64    1.15
  -3  10   5   14.68    1.39
  -3  10   5   17.12    0.99
   4 -10  -6    1.24    0.54
  -4  10   6    1.63    0.52
  -4  10   6    1.02    0.36
   5 -10  -7    0.54    0.34
  -5  10   7    0.53    0.25
  -4  -9   2    0.37    0.53
  -4  -9   2   -0.09    0.30
  -4  -9   2    0.23    0.39
  -3  -9   1    0.84    0.56
  -3  -9   1    1.89    0.53
   3   9  -1    1.84    0.63
   3   9  -1    2.30    0.49
  -2  -9   0    3.49    0.69
  -2  -9   0    3.93    0.74
   2   9   0    3.91    0.61
   2   9   0    4.01    0.87
   1   9   1   15.29    1.22
   1   9   1   16.79    1.00
   0  -9  -2    9.62    0.74
   0  -9  -2    9.16    1.06
   0   9   2   10.12    0.82
   0   9   2   11.18    0.91
   1  -9  -3   15.56    1.07
   1  -9  -3   14.66    1.09
  -1   9   3   16.16    1.09
  -1   9   3   15.46    0.92
  -1   9   3   15.01    0.95
   2  -9  -4    2.71    0.52
   2  -9  -4    2.37    0.64
  -2   9   4    2.97    0.56
   3  -9  -5    0.00    0.86
   3  -9  -5    1.14    0.45
  -3   9   5    0.23    0.34
  -3   9   5    0.99    0.50
  -3   9   5    0.67    0.35
   4  -9  -6    3.80    0.70
  -4   9   6    2.25    0.72
  -4   9   6    1.98    0.56
   5  -9  -7    0.84    0.56
  -5   9   7    0.73    0.30
  -5  -8   3    0.17    0.28
  -4  -8   2    0.10    0.39
  -4  -8   2   -0.55    0.44
  -4  -8   2    0.07    0.34
  -3  -8   1    8.19    1.05
  -3  -8   1    7.25    0.71
  -3  -8   1    6.96    0.72
  -3  -8   1    7.20    0.69
   3   8  -1    6.56    1.03
  -2  -8   0   49.17    2.41
   2   8   0   46.80    2.16
   2   8   0   43.32    2.51
  -1  -8  -1   12.04    0.94
   1   8   1   12.92    0.79
   1   8   1   11.01    1.04
   0  -8  -2    0.57    0.30
   0  -8  -2    0.62    0.41
   0   8   2    0.68    0.37
   0   8   2    0.96    0.35
   1  -8  -3   14.30    0.97
   1  -8  -3   16.93    1.12
  -1   8   3   15.54    1.03
  -1   8   3   14.74    0.86
   2  -8  -4   23.65    1.65
   2  -8  -4   24.26    1.29
  -2   8   4   25.41    1.42
   3  -8  -5   21.48    1.87
   3  -8  -5   22.67    1.33
  -3   8   5   22.95    1.41
  -3   8   5   24.52    1.21
  -4   8   6    4.60    0.51
  -4   8   6    4.75    0.75
  -5   8   7    0.53    0.27
  -5  -7   3    1.33    0.36
  -4  -7   2    8.71    0.85
  -4  -7   2    8.90    1.34
  -4  -7   2    6.99    0.71
  -3  -7   1   18.90    1.14
  -3  -7   1   22.68    1.65
  -3  -7   1   22.11    1.26
  -3  -7   1   19.55    1.18
   3   7  -1   22.51    1.72
  -2  -7   0    0.37    0.43
   2   7   0    0.44    0.47
   2   7   0    0.65    0.30
  -1  -7  -1   12.84    0.92
   1   7   1   11.87    1.02
   1   7   1   12.06    0.74
   0  -7  -2    1.34    0.43
   0  -7  -2    1.04    0.31
   0   7   2    1.51    0.37
   0   7   2    1.40    0.40
   1  -7  -3    5.10    0.55
  -1   7   3    5.07    0.61
  -1   7   3    5.50    0.46
   2  -7  -4   11.37    1.11
  -2   7   4   12.06    0.88
   3  -7  -5    1.68    0.68
   3  -7  -5    3.53    0.60
  -3   7   5    2.80    0.48
  -3   7   5    3.05    0.63
   4  -7  -6    5.45    0.74
  -4   7   6    4.15    0.49
  -4   7   6    5.71    0.79
  -5   7   7    0.07    0.41
  -5  -6   3    0.56    0.32
  -5  -6   3    0.13    0.26
  -4  -6   2    4.00    1.15
  -4  -6   2    3.21    0.55
  -4  -6   2    3.63    0.66
  -3  -6   1    7.17    0.64
  -3  -6   1    6.02    0.94
  -3  -6   1    6.60    0.69
  -3  -6   1    6.98    0.67
   3   6  -1    5.55    0.83
   3   6  -1    6.98    1.02
  -2  -6   0   10.74    0.97
   2   6   0   10.40    0.75
   2   6   0   11.87    1.11
  -1  -6  -1    5.22    0.61
   1   6   1    4.64    0.75
   1   6   1    5.74    0.46
   0  -6  -2    5.54    0.51
   0  -6  -2    4.58    0.62
   0   6   2    5.56    0.63
   0   6   2    4.86    0.51
   1  -6  -3  142.43    5.87
   1  -6  -3  149.77    5.66
  -1   6   3  157.23    5.60
  -1   6   3  150.41    5.74
   2  -6  -4    7.45    0.91
  -2   6   4    5.63    0.62
   3  -6  -5    5.68    0.94
   3  -6  -5    3.70    0.68
  -3   6   5    4.58    0.51
  -3   6   5    3.95    0.68
   4  -6  -6    1.76    0.49
  -4   6   6    1.02    0.50
  -5   6   7    1.38    0.40
  -5  -5   3    0.04    0.24
  -5  -5   3    0.49    0.29
  -4  -5   2   33.88    1.75
  -4  -5   2   31.61    1.65
  -4  -5   2   31.55    2.21
  -3  -5   1    2.61    0.53
  -3  -5   1    2.58    0.51
  -3  -5   1    2.88    0.72
   3   5  -1    1.96    0.65
   3   5  -1    1.98    0.54
  -2  -5   0   54.91    2.60
  -2  -5   0   56.02    2.61
   2   5   0   55.42    2.39
   2   5   0   57.75    2.81
  -1  -5  -1    9.05    0.73
  -1  -5  -1    9.92    0.79
   1   5   1    8.57    0.87
   1   5   1   10.57    0.56
   0  -5  -2   34.91    1.52
   0  -5  -2   35.05    1.67
   0   5   2   36.50    1.64
   0   5   2   35.91    1.56
   1  -5  -3   39.74    1.82
   1  -5  -3   33.64    1.50
  -1   5   3   36.49    1.60
   2  -5  -4    3.48    0.71
  -2   5   4    3.87    0.49
   3  -5  -5   45.34    2.71
   3  -5  -5   43.60    2.60
  -3   5   5   46.79    2.16
  -3   5   5   41.39    1.96
   4  -5  -6   11.46    0.97
  -4   5   6   11.80    1.02
  -5   5   7    0.66    0.32
  -5  -4   3   -0.12    0.27
  -5  -4   3    0.09    0.25
  -4  -4   2    3.24    0.55
  -4  -4   2    5.79    0.72
  -4  -4   2    4.24    0.59
  -4  -4   2    3.19    0.83
  -3  -4   1    2.30    0.51
  -3  -4   1    2.38    0.52
  -3  -4   1    1.54    0.58
  -3  -4   1    2.09    0.60
   3   4  -1    1.97    0.63
   3   4  -1    1.34    0.45
  -2  -4   0   10.69    0.90
  -2  -4   0   12.03    0.94
   2   4   0    9.74    0.67
   2   4   0    9.35    1.00
  -1  -4  -1    5.40    0.61
  -1  -4  -1    6.00    0.57
   1   4   1    4.59    0.71
   1   4   1    5.77    0.37
   0  -4  -2    2.62    0.47
   0  -4  -2    2.90    0.35
   0   4   2    2.22    0.36
   0   4   2    2.67    0.46
   1  -4  -3  152.24    5.93
   1  -4  -3  152.01    5.58
  -1   4   3  153.87    5.80
   2  -4  -4    3.34    0.70
  -2   4   4    4.04    0.49
  -2   4   4    3.35    0.63
   3  -4  -5    3.15    0.78
  -3   4   5    5.54    0.67
  -3   4   5    4.46    0.61
  -3   4   5    5.42    0.59
  -3   4   5    4.31    0.80
   4  -4  -6    4.52    0.81
  -5   4   7   -0.01    0.27
  -5  -3   3   -0.10    0.25
  -5  -3   3    0.14    0.27
  -4  -3   2   33.43    1.72
  -4  -3   2   30.74    1.54
  -4  -3   2   33.69    2.27
  -4  -3   2   33.39    1.68
  -3  -3   1    5.60    0.83
  -3  -3   1    6.07    0.71
  -3  -3   1    5.01    0.80
   3   3  -1    4.73    0.86
   3   3  -1    5.78    0.78
  -2  -3   0    8.14    0.85
  -2  -3   0    6.51    0.74
  -1  -3  -1   96.16    3.93
  -1  -3  -1  101.94    3.89
   1   3   1  108.18    3.72
   1   3   1   93.61    4.05
   0  -3  -2    7.10    0.47
   0   3   2    8.20    0.58
   1  -3  -3    9.86    0.83
  -1   3   3   10.53    0.59
  -1   3   3   11.24    0.79
   2  -3  -4    5.64    0.80
  -2   3   4    4.67    0.51
  -2   3   4    4.28    0.69
   3  -3  -5    2.84    0.78
  -3   3   5    3.10    0.56
  -3   3   5    2.55    0.52
  -3   3   5    3.84    0.81
  -3   3   5    4.23    0.66
  -4   3   6   29.36    1.66
  -4   3   6   27.89    1.50
  -5   3   7   -0.12    0.26
  -5  -2   3    0.84    0.35
  -5  -2   3    0.68    0.31
  -4  -2   2    6.56    0.73
  -4  -2   2    7.21    0.74
  -4  -2   2    7.10    0.67
  -4  -2   2    6.65    1.06
  -3  -2   1    3.37    0.72
  -3  -2   1    4.78    0.73
  -3  -2   1    3.10    0.59
  -3  -2   1    3.85    0.55
   3   2  -1    4.37    0.77
   3   2  -1    2.87    0.61
  -2  -2   0    5.69    0.69
  -2  -2   0    7.61    1.03
   2   2   0    7.75    0.87
  -1  -2  -1  126.10    4.52
  -1  -2  -1  111.47    4.56
   0  -2  -2   10.27    0.54
   0   2   2   10.98    0.61
  -1   2   3    8.45    0.48
  -1   2   3    8.12    0.68
   2  -2  -4    0.07    0.41
  -2   2   4    1.09    0.31
  -2   2   4    0.31    0.41
   3  -2  -5    4.98    0.86
  -3   2   5    1.79    0.63
  -3   2   5    2.72    0.57
  -3   2   5    2.27    0.49
  -3   2   5    2.48    0.55
  -4   2   6    7.55    0.74
  -4   2   6    9.00    0.85
  -5   2   7    1.98    0.43
  -5  -1   3    0.72    0.35
  -5  -1   3    0.47    0.29
  -4  -1   2   34.86    1.76
  -4  -1   2   33.71    2.22
  -4  -1   2   33.55    1.72
  -4  -1   2   32.88    1.59
  -3  -1   1   14.70    0.99
  -3  -1   1   16.26    1.25
  -3  -1   1   15.88    1.25
  -3  -1   1   15.85    1.00
   3   1  -1   15.76    1.16
   3   1  -1   15.12    1.28
  -2  -1   0   41.91    2.06
  -2  -1   0   44.09    2.06
   2   1   0   43.28    1.96
   2   1   0   41.95    2.19
  -1  -1  -1   94.67    3.73
  -1  -1  -1   92.64    3.74
   1   1   1   99.94    3.58
   0  -1  -2    3.95    0.26
  -1   1   3   37.25    1.47
  -1   1   3   37.39    1.70
  -2   1   4   41.61    1.85
  -2   1   4   43.45    2.15
   3  -1  -5    2.83    0.78
  -3   1   5    3.01    0.59
  -3   1   5    2.40    0.52
  -3   1   5    2.68    0.71
  -4   1   6   29.09    1.61
  -4   1   6   33.51    1.76
  -5   1   7    0.46    0.32
  -5   0   3    0.10    0.23
  -5   0   3    0.79    0.32
  -4   0   2   12.05    0.95
  -4   0   2   13.12    0.85
  -4   0   2   13.06    0.93
  -4   0   2   11.42    1.27
  -4   0   2   12.66    1.33
  -3   0   1    0.38    0.59
  -3   0   1    0.50    0.40
  -3   0   1    0.90    0.44
  -3   0   1    0.80    0.38
  -3   0   1    0.31    0.34
   3   0  -1    0.00    0.32
   3   0  -1    1.02    0.42
  -2   0   0   36.69    1.82
  -2   0   0   38.58    1.89
   2   0   0   37.19    1.76
   2   0   0   37.78    1.97
  -1   0  -1    5.89    0.47
  -1   0  -1    5.72    0.56
   1   0   1    7.41    0.43
   0   0  -2   23.13    0.94
   0   0   2   24.17    0.93
  -1   0   3    8.45    0.68
  -1   0   3    8.82    0.47
  -2   0   4   26.15    1.56
  -2   0   4   26.45    1.28
   3   0  -5    2.22    0.74
  -3   0   5    4.81    0.60
  -3   0   5    4.16    0.81
  -4   0   6    0.36    0.40
  -4   0   6    0.08    0.40
  -5   0   7   -0.05    0.23
  -5   0   7    0.14    0.28
  -5   1   3    0.03    0.50
  -5   1   3    0.95    0.34
  -4   1   2   32.75    1.59
  -4   1   2   36.50    1.78
  -4   1   2   31.89    1.67
  -4   1   2   32.02    2.12
  -3   1   1   16.92    1.29
  -3   1   1   15.86    1.04
  -3   1   1   14.37    0.92
  -3   1   1   18.89    1.31
   3  -1  -1   16.80    1.23
   3  -1  -1   15.58    1.26
  -2   1   0   40.62    1.99
  -2   1   0   42.69    2.08
   2  -1   0   44.46    1.98
  -1   1  -1   96.49    3.88
  -1   1  -1   99.80    3.76
   1  -1   1  101.82    3.74
   0   1  -2    3.95    0.30
   0  -1   2    4.13    0.24
   1   1  -3   36.02    1.42
  -1  -1   3   35.73    1.65
  -1  -1   3   35.49    1.46
   2   1  -4   41.87    1.65
  -2  -1   4   40.64    1.82
  -2  -1   4   40.19    2.10
   3   1  -5    3.51    0.80
  -3  -1   5    2.90    0.72
  -3  -1   5    3.06    0.57
  -3  -1   5    3.37    0.59
  -4  -1   6   31.73    1.72
  -4  -1   6   33.70    1.77
  -5  -1   7    0.35    0.34
  -5  -1   7    0.28    0.25
  -5   2   3    0.10    0.20
  -5   2   3    1.21    0.33
  -4   2   2    6.41    0.77
  -4   2   2    7.26    0.67
  -4   2   2    4.45    0.98
  -4   2   2    7.58    0.77
  -3   2   1    4.44    0.70
  -3   2   1    3.68    0.49
  -3   2   1    4.00    0.56
  -3   2   1    3.28    0.68
   3  -2  -1    4.32    0.70
   3  -2  -1    2.42    0.55
  -2   2   0    7.87    0.80
  -2   2   0    7.13    0.70
   2  -2   0    7.87    0.67
  -1   2  -1  121.50    4.62
  -1   2  -1  119.85    4.72
  -1   2  -1  121.18    4.58
   1  -2   1  126.40    4.60
   0   2  -2   10.41    0.54
   0   2  -2   10.93    0.57
   0  -2   2   10.45    0.48
   0  -2   2   10.32    0.57
   1   2  -3    7.63    0.50
  -1  -2   3    8.34    0.67
  -1  -2   3    8.21    0.58
   2   2  -4    0.31    0.19
  -2  -2   4    0.39    0.44
  -3  -2   5    2.91    0.53
  -3  -2   5    2.81    0.53
  -3  -2   5    2.40    0.72
  -4  -2   6    9.98    0.86
  -4  -2   6    7.31    0.81
  -4  -2   6    7.48    1.26
  -5  -2   7    3.29    0.51
  -5  -2   7    3.17    0.51
  -5   3   3    0.50    0.20
  -5   3   3    0.12    0.25
  -4   3   2   35.19    1.77
  -4   3   2   32.12    1.55
  -4   3   2   28.02    2.04
  -3   3   1    5.36    0.73
  -3   3   1    5.97    0.86
  -3   3   1    5.08    0.79
  -3   3   1    6.22    0.59
   3  -3  -1    5.56    0.77
   3  -3  -1    6.33    0.86
  -2   3   0    8.26    0.75
   2  -3   0    8.10    0.73
  -1   3  -1   93.81    4.01
  -1   3  -1  105.47    3.97
   1  -3   1  107.61    3.94
   0   3  -2    7.23    0.49
   0   3  -2    6.54    0.46
   0  -3   2    7.47    0.48
   0  -3   2    7.78    0.52
   0  -3   2    6.97    0.41
   1   3  -3   10.59    0.65
  -1  -3   3    9.14    0.77
  -1  -3   3   10.10    0.76
   2   3  -4    4.75    0.48
  -2  -3   4    5.26    0.75
  -3  -3   5    3.34    0.61
  -3  -3   5    2.83    0.55
  -4  -3   6   30.60    1.65
  -4  -3   6   28.66    2.19
  -4  -3   6   29.56    1.63
  -5  -3   7    0.05    0.28
  -5  -3   7   -0.07    0.28
  -5   4   3   -0.03    0.17
  -5   4   3    0.39    0.29
  -4   4   2    3.95    0.68
  -4   4   2    2.72    0.79
  -4   4   2    3.88    0.55
  -3   4   1    1.79    0.50
  -3   4   1    1.22    0.55
   3  -4  -1    1.94    0.56
   3  -4  -1    1.95    0.53
  -2   4   0   10.17    0.91
  -2   4   0   10.58    0.83
  -1   4  -1    5.13    0.53
  -1   4  -1    5.39    0.63
   1  -4   1    6.96    0.56
   1  -4   1    4.90    0.54
   0   4  -2    2.68    0.37
   0   4  -2    2.08    0.37
   0  -4   2    2.53    0.41
   0  -4   2    2.40    0.32
   0  -4   2    2.61    0.37
   1   4  -3  159.53    6.15
  -1  -4   3  158.66    6.23
  -1  -4   3  170.28    6.25
   2   4  -4    3.62    0.48
  -2  -4   4    3.19    0.67
  -3  -4   5    4.86    0.86
  -3  -4   5    4.59    0.59
  -3  -4   5    4.21    0.66
  -4  -4   6    2.76    0.58
  -4  -4   6    2.33    0.86
  -4  -4   6    3.53    0.63
  -5  -4   7   -0.08    0.24
  -5   5   3    0.28    0.20
  -5   5   3    0.26    0.30
  -4   5   2   34.59    1.83
  -4   5   2   30.63    2.13
  -4   5   2   33.27    1.60
  -3   5   1    1.95    0.43
  -3   5   1    2.52    0.65
  -3   5   1    2.20    0.54
   3  -5  -1    3.18    0.62
   3  -5  -1    3.29    0.64
  -2   5   0   57.57    2.70
   2  -5   0   59.55    2.67
   2  -5   0   57.07    2.63
  -1   5  -1    9.28    0.81
  -1   5  -1   10.85    0.78
   1  -5   1   11.48    0.74
   1  -5   1    9.25    0.72
   0   5  -2   39.13    1.68
   0   5  -2   36.97    1.65
   0  -5   2   37.44    1.72
   0  -5   2   38.58    1.64
   1   5  -3   35.09    1.65
   1   5  -3   35.86    1.68
  -1  -5   3   37.16    1.71
  -1  -5   3   33.28    1.74
   2   5  -4    2.71    0.48
  -2  -5   4    3.30    0.68
  -3  -5   5   45.06    2.10
  -3  -5   5   42.49    2.05
  -3  -5   5   43.94    2.58
   4   5  -6   11.10    0.90
  -4  -5   6   12.62    0.96
  -4  -5   6   11.88    1.38
  -4  -5   6   10.22    0.96
  -5  -5   7    0.75    0.32
  -5  -5   7    0.56    0.28
  -5   6   3    0.89    0.32
  -5   6   3    0.65    0.22
  -4   6   2    3.62    0.53
  -4   6   2    2.68    0.84
  -4   6   2    3.86    0.72
  -3   6   1    5.86    0.74
  -3   6   1    5.56    0.85
  -3   6   1    6.31    0.62
   3  -6  -1    7.17    0.88
   3  -6  -1    7.58    1.06
  -2   6   0   10.22    0.95
   2  -6   0   12.14    0.92
   2  -6   0   11.13    0.94
  -1   6  -1    5.28    0.68
  -1   6  -1    5.58    0.61
   1  -6   1    4.74    0.59
   1  -6   1    6.00    0.58
   0   6  -2    5.48    0.55
   0   6  -2    4.70    0.49
   0  -6   2    5.12    0.52
   0  -6   2    4.51    0.49
   0  -6   2    4.95    0.57
   1   6  -3  126.96    5.76
   1   6  -3  150.70    5.68
  -1  -6   3  156.26    5.71
  -1  -6   3  148.20    5.80
   2   6  -4    5.54    0.65
  -2  -6   4    6.41    0.83
   3   6  -5    3.92    0.70
  -3  -6   5    4.17    0.82
  -3  -6   5    4.20    0.58
  -3  -6   5    3.45    0.62
   4   6  -6    1.56    0.47
  -4  -6   6    1.74    0.47
  -4  -6   6    0.87    0.48
  -4  -6   6    0.08    0.56
  -5  -6   7    0.78    0.30
  -5  -6   7    1.02    0.32
  -5   7   3    0.94    0.31
  -5   7   3    2.07    0.35
  -4   7   2    9.50    0.92
  -4   7   2    8.66    0.75
  -3   7   1   19.69    1.12
  -3   7   1   20.06    1.51
  -3   7   1   20.95    1.32
   3  -7  -1   23.25    1.64
  -2   7   0    0.95    0.42
  -2   7   0    1.08    0.51
   2  -7   0    1.27    0.41
  -1   7  -1   11.15    0.93
   1  -7   1   12.39    0.84
   1  -7   1   10.23    0.84
   0   7  -2    0.99    0.31
   0   7  -2    1.20    0.37
   0  -7   2    0.95    0.33
   0  -7   2    1.14    0.34
   0  -7   2    1.30    0.35
   1   7  -3    4.95    0.65
   1   7  -3    6.41    0.63
  -1  -7   3    5.14    0.65
  -1  -7   3    4.38    0.87
   2   7  -4   12.43    0.97
  -2  -7   4   12.78    1.12
   3   7  -5    2.53    0.52
   3   7  -5    3.14    0.70
  -3  -7   5    1.32    0.63
  -3  -7   5    2.59    0.57
  -3  -7   5    2.57    0.54
   4   7  -6    3.90    0.61
  -4  -7   6    4.99    0.63
  -4  -7   6    5.79    1.04
  -4  -7   6    4.15    0.68
  -5  -7   7   -0.01    0.24
  -5  -7   7   -0.13    0.23
  -5   8   3    0.36    0.29
  -5   8   3    0.06    0.20
  -4   8   2   -0.12    0.31
  -4   8   2    0.30    0.80
  -4   8   2    0.19    0.46
  -3   8   1    7.11    0.66
  -3   8   1    7.02    0.79
  -3   8   1    7.30    0.94
   3  -8  -1    5.01    0.93
  -2   8   0   45.77    2.40
  -2   8   0   46.45    2.10
   2  -8   0   47.84    2.37
  -1   8  -1   13.60    0.96
  -1   8  -1   12.56    1.01
   1  -8   1   10.81    0.94
   1  -8   1   11.84    0.98
   0   8  -2    0.59    0.32
   0  -8   2    0.15    0.34
   0  -8   2    0.77    0.34
   0  -8   2    0.30    0.31
   1   8  -3   13.85    1.02
  -1  -8   3   13.78    1.11
  -1  -8   3   14.18    1.01
   2   8  -4   23.33    1.20
   2   8  -4   27.33    1.57
  -2  -8   4   25.46    1.64
   3   8  -5   22.93    1.56
  -3  -8   5   24.63    1.40
  -3  -8   5   24.11    1.87
  -3  -8   5   26.95    1.47
   4   8  -6    5.58    0.68
  -4  -8   6    3.68    0.62
  -4  -8   6    3.90    0.95
  -4  -8   6    5.22    0.71
  -5  -8   7    1.28    0.36
  -5  -8   7    1.35    0.34
  -5   9   3   -0.01    0.19
  -5   9   3   -0.07    0.27
  -4   9   2    0.32    0.66
  -4   9   2    0.08    0.32
  -4   9   2    0.35    0.48
   4  -9  -2    0.21    0.43
  -3   9   1    1.38    0.42
  -3   9   1    2.28    0.68
   3  -9  -1    2.17    0.50
   3  -9  -1    0.76    0.50
  -2   9   0    3.00    0.56
  -2   9   0    3.39    0.70
   2  -9   0    3.26    0.64
   1  -9   1   16.09    1.05
   1  -9   1   14.37    1.19
   0   9  -2    9.25    0.82
   0   9  -2    9.97    0.78
   0  -9   2   10.06    0.79
   0  -9   2    9.26    0.86
   0  -9   2   10.13    0.76
   1   9  -3   15.02    1.10
  -1  -9   3   15.63    1.22
   2   9  -4    3.16    0.47
   2   9  -4    2.85    0.60
  -2  -9   4    2.37    0.63
  -2  -9   4    3.79    0.73
   3   9  -5    0.50    0.39
  -3  -9   5    0.37    0.40
  -3  -9   5    0.47    0.38
  -3  -9   5    0.98    0.63
  -3  -9   5    1.13    0.25
  -4  -9   6    1.09    0.60
  -4  -9   6    1.43    0.72
  -4  -9   6    2.58    0.83
  -5  -9   7    0.37    0.24
  -5  -9   7    0.46    0.26
  -5  10   3    2.17    0.45
  -5  10   3    1.13    0.25
  -4  10   2    1.35    0.41
  -4  10   2    0.11    0.69
  -4  10   2    1.46    0.58
   4 -10  -2    0.98    0.54
  -3  10   1    2.26    0.72
  -3  10   1    4.18    0.79
  -3  10   1    2.61    0.51
   3 -10  -1    1.24    0.51
   3 -10  -1    2.22    0.65
  -2  10   0   23.09    1.35
  -2  10   0   28.51    1.74
   2 -10   0   24.73    1.47
   2 -10   0   24.47    1.60
   2 -10   0   26.26    1.69
  -1  10  -1   23.80    1.53
   1 -10   1   24.62    1.42
   0  10  -2    1.15    0.41
   0 -10   2    1.33    0.38
   0 -10   2    0.98    0.40
   1  10  -3   13.27    0.82
   1  10  -3   15.24    1.13
  -1 -10   3   14.37    1.08
   2  10  -4   43.15    2.01
   2  10  -4   48.52    2.51
  -2 -10   4   49.26    2.34
  -2 -10   4   46.15    2.14
  -2 -10   4   46.20    2.51
   3  10  -5   13.94    1.47
   3  10  -5   14.25    1.00
  -3 -10   5   17.74    1.17
  -3 -10   5   16.63    1.11
  -3 -10   5   16.53    1.55
  -3 -10   5   17.11    0.84
   4  10  -6    1.26    0.48
  -4 -10   6    1.31    0.72
  -4 -10   6    1.18    0.43
  -4 -10   6    1.23    0.51
  -5 -10   7    0.49    0.28
  -5 -10   7    0.28    0.21
  -5  11   3    0.10    0.18
  -5  11   3    0.50    0.28
  -4  11   2    1.01    0.96
  -4  11   2    0.38    0.66
   4 -11  -2    0.57    0.50
  -3  11   1    8.78    1.33
  -3  11   1   11.78    0.93
  -3  11   1   10.33    1.22
   3 -11  -1   12.33    1.49
   3 -11  -1   11.79    0.97
  -2  11   0   51.88    2.13
  -2  11   0   50.22    2.65
  -2  11   0   50.60    2.30
   2 -11   0   55.54    2.69
   2 -11   0   45.76    2.35
   2 -11   0   45.43    2.23
  -1  11  -1    1.67    0.58
   1 -11   1    2.06    0.50
   1 -11   1    1.02    0.54
   1 -11   1    1.38    0.45
   0  11  -2    4.64    0.68
   0 -11   2    3.96    0.60
   0 -11   2    4.60    0.62
   1  11  -3   37.36    1.72
   1  11  -3   34.44    1.66
   1  11  -3   37.96    2.07
  -1 -11   3   39.29    2.12
  -1 -11   3   38.60    2.00
   2  11  -4    3.95    0.55
   2  11  -4    2.69    0.65
  -2 -11   4    3.53    0.52
  -2 -11   4    2.20    0.67
  -2 -11   4    3.19    0.73
  -2 -11   4    3.25    0.57
  -2 -11   4    3.06    0.46
   3  11  -5    1.13    0.42
  -3 -11   5    1.35    0.50
  -3 -11   5    0.95    0.52
  -3 -11   5    0.17    0.54
  -3 -11   5    0.43    0.25
   4  11  -6   -0.63    0.32
   4  11  -6   -0.06    0.38
  -4 -11   6   -0.07    0.40
  -4 -11   6   -0.15    0.29
  -4 -11   6    0.69    0.66
  -5 -11   7    0.94    0.30
  -5  12   3    0.84    0.23
  -5  12   3    0.22    0.22
  -4  12   2    5.35    0.64
  -4  12   2    5.05    0.75
   4 -12  -2    4.85    0.75
  -3  12   1   10.33    1.27
  -3  12   1   12.79    0.89
  -3  12   1   11.40    1.09
   3 -12  -1   11.36    1.34
   3 -12  -1   10.50    0.95
  -2  12   0   45.86    2.52
  -2  12   0   42.81    2.12
   2 -12   0   43.01    2.21
   2 -12   0   44.84    2.11
   2 -12   0   45.10    2.49
  -1  12  -1    2.56    0.70
  -1  12  -1    2.20    0.51
   1 -12   1    2.58    0.67
   1 -12   1    2.13    0.52
   1 -12   1    2.02    0.49
   0  12  -2    0.08    0.29
   0  12  -2    0.27    0.35
   0 -12   2    0.30    0.38
   0 -12   2    0.71    0.39
   0 -12   2    0.07    0.30
   1  12  -3   34.77    1.64
   1  12  -3   33.11    1.65
   1  12  -3   36.77    2.06
  -1 -12   3   35.26    1.86
  -1 -12   3   35.71    1.96
   2  12  -4    2.37    0.49
  -2 -12   4    2.99    0.58
  -2 -12   4    2.28    0.50
  -2 -12   4    3.91    0.79
  -2 -12   4    2.60    0.47
  -2 -12   4    1.76    0.62
   3  12  -5   12.55    0.94
  -3 -12   5   10.18    0.77
  -3 -12   5   13.91    1.01
  -3 -12   5   12.60    1.03
  -3 -12   5   11.81    1.36
   4  12  -6    0.19    0.63
   4  12  -6    0.46    0.40
  -4 -12   6    0.99    0.46
  -4 -12   6    0.69    0.38
  -5 -12   7    0.85    0.26
  -5  13   3    0.13    0.21
  -5  13   3    0.68    0.22
  -4  13   2    0.40    0.36
  -4  13   2    0.40    0.47
   4 -13  -2    0.43    0.44
  -3  13   1    0.75    0.62
  -3  13   1    1.12    0.69
  -3  13   1    1.30    0.44
   3 -13  -1    2.14    0.60
  -2  13   0    0.73    0.55
  -2  13   0    1.81    0.55
  -2  13   0    1.42    0.41
   2 -13   0    0.78    0.51
   2 -13   0    1.36    0.58
  -1  13  -1    6.34    0.67
  -1  13  -1    8.02    1.00
   1 -13   1    6.14    0.80
   1 -13   1    8.22    0.86
   1 -13   1    8.01    0.78
   0  13  -2   13.68    1.18
   0  13  -2   13.51    0.86
   0  13  -2   15.29    0.97
   0 -13   2   13.73    0.91
   0 -13   2   14.81    1.13
   0 -13   2   14.96    1.13
   0 -13   2   14.27    1.11
   1  13  -3   20.09    1.17
   1  13  -3   20.95    1.16
   1  13  -3   23.22    1.59
  -1 -13   3   21.30    1.37
  -1 -13   3   19.56    1.43
   2  13  -4   19.22    1.16
   2  13  -4   22.24    1.23
   2  13  -4   20.04    1.57
  -2 -13   4   18.14    1.18
  -2 -13   4   20.94    1.24
  -2 -13   4   20.26    1.60
  -2 -13   4   19.68    1.09
  -2 -13   4   19.97    1.43
   3  13  -5    3.55    0.80
   3  13  -5    2.56    0.58
   3  13  -5    3.20    0.61
  -3 -13   5    2.73    0.42
  -3 -13   5    3.46    0.94
  -3 -13   5    2.74    0.60
  -3 -13   5    2.23    0.56
   4  13  -6    0.32    0.44
   4  13  -6    0.35    0.40
  -4 -13   6   -0.19    0.31
  -4 -13   6    0.50    0.33
  -4 -13   6   -0.45    0.66
  -5 -13   7    0.11    0.18
  -5  14   3    0.38    0.23
  -5  14   3    0.34    0.17
  -4  14   2    3.34    0.68
  -4  14   2    3.78    0.57
  -3  14   1    4.43    1.04
  -3  14   1    4.55    0.89
  -3  14   1    5.02    0.63
   3 -14  -1    4.26    0.73
  -2  14   0    8.87    0.89
  -2  14   0    8.97    0.70
  -2  14   0    8.84    1.12
   2 -14   0    7.13    0.89
   2 -14   0    8.18    1.04
   2 -14   0    8.35    0.87
  -1  14  -1    2.46    0.54
  -1  14  -1    1.43    0.64
   1 -14   1    2.49    0.58
   1 -14   1    1.54    0.61
   1 -14   1    2.70    0.57
   0  14  -2    1.18    0.47
   0  14  -2    1.03    0.36
   0  14  -2    0.82    0.44
   0 -14   2    1.29    0.51
   0 -14   2    0.97    0.36
   0 -14   2    1.92    0.53
   0 -14   2    1.09    0.61
   1  14  -3    2.97    0.69
   1  14  -3    4.23    0.57
   1  14  -3    3.22    0.58
  -1 -14   3    4.20    0.80
  -1 -14   3    3.20    0.51
  -1 -14   3    4.55    0.76
   2  14  -4   20.31    1.62
   2  14  -4   15.82    1.11
   2  14  -4   17.71    1.14
   2  14  -4   16.02    1.01
  -2 -14   4   17.27    1.37
  -2 -14   4   19.22    1.16
  -2 -14   4   17.75    1.14
  -2 -14   4   15.69    1.46
  -2 -14   4   17.11    1.02
   3  14  -5   18.73    1.13
   3  14  -5   21.73    1.32
   3  14  -5   19.36    1.28
  -3 -14   5   22.66    1.35
  -3 -14   5   21.23    1.30
  -3 -14   5   18.21    1.02
  -3 -14   5   17.18    1.74
   4  14  -6    0.78    0.41
   4  14  -6    0.21    0.35
  -4 -14   6    0.17    0.33
  -4 -14   6    0.38    0.30
  -5 -14   7    0.21    0.19
  -5  15   3    1.75    0.24
  -5  15   3    1.90    0.33
  -4  15   2    1.40    0.41
  -4  15   2    0.72    0.48
   4 -15  -2    1.96    0.56
  -3  15   1    1.91    0.91
  -3  15   1    1.97    0.70
  -3  15   1    3.31    0.58
   3 -15  -1    3.68    0.72
  -2  15   0    1.50    0.59
  -2  15   0    0.28    0.55
  -2  15   0    1.23    0.42
   2 -15   0    0.71    0.49
   2 -15   0    1.33    0.67
   2 -15   0    1.24    0.53
  -1  15  -1   32.82    2.10
  -1  15  -1   31.72    1.73
  -1  15  -1   27.87    1.41
   1 -15   1   29.97    1.80
   1 -15   1   31.02    1.91
   1 -15   1   32.77    1.86
   0  15  -2    0.59    0.40
   0  15  -2    0.14    0.30
   0  15  -2    0.36    0.41
   0  15  -2   -0.01    0.36
   0 -15   2    0.17    0.42
   0 -15   2    0.14    0.36
   0 -15   2    0.08    0.31
   0 -15   2   -0.33    0.50
   1  15  -3    9.97    0.83
   1  15  -3    9.32    1.06
   1  15  -3    9.22    0.77
   1  15  -3   10.89    0.84
  -1 -15   3    9.75    1.05
   2  15  -4    4.71    0.62
   2  15  -4    5.62    0.67
   2  15  -4    5.78    0.68
   2  15  -4    4.51    1.02
  -2 -15   4    6.24    1.01
  -2 -15   4    5.90    0.95
  -2 -15   4    4.82    0.69
  -2 -15   4    5.32    0.62
  -2 -15   4    5.09    0.63
   3  15  -5    2.54    0.61
   3  15  -5    3.02    0.49
   3  15  -5    3.27    0.65
  -3 -15   5    3.41    0.66
  -3 -15   5    2.96    0.55
  -3 -15   5    3.33    0.48
   4  15  -6    0.05    0.32
  -4 -15   6    0.29    0.26
  -4 -15   6    0.14    0.32
  -5 -15   7    0.22    0.17
  -5  16   3    0.54    0.14
  -4  16   2    0.21    0.31
  -4  16   2   -0.15    0.38
   4 -16  -2    0.19    0.41
  -3  16   1    3.96    0.59
   3 -16  -1    2.77    0.66
  -2  16   0    6.73    0.84
  -2  16   0    4.94    0.61
  -2  16   0    4.84    1.00
   2 -16   0    4.81    0.87
   2 -16   0    4.90    0.77
  -1  16  -1    9.83    1.19
  -1  16  -1    8.20    0.81
  -1  16  -1    8.18    0.65
  -1  16  -1    7.51    0.66
   1 -16   1    9.70    1.09
   1 -16   1   10.63    1.25
   1 -16   1    9.84    0.86
   0  16  -2    0.82    0.44
   0  16  -2    0.19    0.29
   0 -16   2   -0.04    0.32
   0 -16   2    0.58    0.43
   0 -16   2   -0.55    0.27
   0 -16   2    0.62    0.41
   1  16  -3    0.64    0.39
   1  16  -3    1.09    0.51
   1  16  -3    1.01    0.42
   1  16  -3    1.03    0.47
  -1 -16   3    0.88    0.64
  -1 -16   3    0.91    0.55
  -1 -16   3    0.93    0.39
   2  16  -4   18.76    1.14
   2  16  -4   17.54    1.21
   2  16  -4   15.47    1.87
   2  16  -4   19.26    1.24
  -2 -16   4   19.05    1.17
  -2 -16   4   17.58    1.63
  -2 -16   4   19.86    1.50
  -2 -16   4   20.17    1.25
  -2 -16   4   20.84    1.24
   3  16  -5    6.59    0.64
   3  16  -5    5.34    0.71
   3  16  -5    6.19    0.76
  -3 -16   5    4.59    0.66
  -3 -16   5    8.43    1.27
  -3 -16   5    7.78    0.83
  -3 -16   5    7.00    0.58
   4  16  -6    4.71    0.64
  -4 -16   6    4.03    0.60
  -4  17   2    2.44    0.45
  -4  17   2    1.52    0.52
   4 -17  -2    1.61    0.47
  -3  17   1    1.37    0.66
  -3  17   1    3.51    0.60
  -3  17   1    3.00    0.89
   3 -17  -1    2.51    0.65
  -2  17   0    6.13    0.66
  -2  17   0    5.03    1.04
  -2  17   0    5.61    0.83
   2 -17   0    6.87    0.88
   2 -17   0    5.43    0.88
   2 -17   0    8.27    1.15
  -1  17  -1    2.12    0.79
  -1  17  -1    2.03    0.40
  -1  17  -1    2.18    0.44
  -1  17  -1    2.46    0.61
   1 -17   1    1.87    0.53
   1 -17   1    1.98    0.69
   1 -17   1    0.72    0.60
   1 -17   1    1.43    0.54
   0  17  -2    7.26    0.64
   0  17  -2    9.67    0.71
   0  17  -2    9.84    0.87
   0  17  -2    8.37    1.10
   0  17  -2    5.64    0.99
   0 -17   2    9.16    1.02
   0 -17   2    9.59    1.09
   0 -17   2    8.44    0.76
   0 -17   2    8.80    1.03
   0 -17   2    7.88    0.81
   1  17  -3   12.74    1.01
   1  17  -3   12.16    0.94
   1  17  -3   12.59    0.90
   1  17  -3   13.24    1.36
  -1 -17   3   13.63    1.26
  -1 -17   3   13.97    1.00
  -1 -17   3   12.12    1.36
   2  17  -4    0.82    0.45
   2  17  -4    0.69    0.36
   2  17  -4    0.54    0.47
  -2 -17   4    0.08    0.60
  -2 -17   4    0.82    0.40
  -2 -17   4    0.39    0.56
  -2 -17   4    0.86    0.66
   3  17  -5    0.44    0.43
   3  17  -5    0.59    0.51
   3  17  -5    0.55    0.47
  -3 -17   5    0.65    0.46
  -3 -17   5    0.69    0.29
  -3 -17   5    1.00    0.40
  -3 -17   5    0.28    0.62
   4  17  -6    1.24    0.39
  -4 -17   6    1.93    0.43
  -4  18   2   -0.06    0.37
  -4  18   2   -0.04    0.27
   4 -18  -2    0.03    0.35
  -3  18   1    1.68    0.87
  -3  18   1    4.33    0.61
   3 -18  -1    3.72    0.76
  -2  18   0    1.15    0.44
  -2  18   0    0.49    0.69
  -2  18   0    1.05    0.59
   2 -18   0    0.70    0.59
   2 -18   0    1.75    0.61
  -1  18  -1    2.60    0.51
  -1  18  -1    2.71    0.49
  -1  18  -1    2.88    0.68
  -1  18  -1    2.98    0.84
   1 -18   1    2.74    0.66
   1 -18   1    1.80    0.57
   1 -18   1    1.64    0.70
   1 -18   1    3.51    0.71
   0  18  -2    8.50    0.88
   0  18  -2    7.96    0.77
   0  18  -2   11.01    1.25
   0  18  -2    9.23    0.73
   0 -18   2    8.45    0.87
   0 -18   2    8.27    0.80
   0 -18   2    8.30    1.09
   0 -18   2    7.97    1.04
   0 -18   2    9.76    1.09
   1  18  -3   33.88    2.33
   1  18  -3   35.56    1.74
   1  18  -3   28.77    1.53
   1  18  -3   31.37    1.75
  -1 -18   3   30.24    1.66
  -1 -18   3   31.07    2.10
  -1 -18   3   30.89    1.98
   2  18  -4    9.71    0.84
   2  18  -4    9.75    0.97
  -2 -18   4    9.35    0.83
  -2 -18   4    9.15    0.85
  -2 -18   4   10.58    1.29
  -2 -18   4    9.23    1.17
   3  18  -5   -0.07    0.38
   3  18  -5   -0.01    0.31
   3  18  -5    0.22    0.41
  -3 -18   5    0.20    0.24
  -3 -18   5    0.29    0.37
  -3 -18   5    0.93    0.62
   4  18  -6   -0.07    0.29
  -4  19   2   -0.07    0.26
  -4  19   2    0.06    0.35
   4 -19  -2    0.51    0.36
  -3  19   1    0.80    0.86
  -3  19   1   -0.01    0.52
  -3  19   1    0.65    0.38
   3 -19  -1    0.46    0.50
  -2  19   0    6.60    0.70
  -2  19   0    7.59    1.27
  -2  19   0    7.42    0.90
   2 -19   0    7.13    0.95
   2 -19   0    7.09    0.99
  -1  19  -1    0.15    0.50
  -1  19  -1    0.59    0.58
  -1  19  -1    0.35    0.32
  -1  19  -1   -0.28    0.32
   1 -19   1    0.19    0.58
   1 -19   1   -0.10    0.40
   1 -19   1    0.54    0.44
   1 -19   1   -0.20    0.44
   1 -19   1    0.13    0.44
   0  19  -2    0.40    0.37
   0  19  -2    0.71    0.52
   0  19  -2    0.49    0.62
   0  19  -2    0.52    0.58
   0  19  -2    1.02    0.39
   0 -19   2    1.03    0.66
   0 -19   2    0.80    0.55
   0 -19   2    1.13    0.44
   0 -19   2    1.06    0.45
   0 -19   2    0.51    0.47
   1  19  -3    2.93    0.68
   1  19  -3    3.34    0.86
   1  19  -3    2.08    0.55
  -1 -19   3    2.00    0.62
  -1 -19   3    1.75    0.70
  -1 -19   3    1.88    0.71
   2  19  -4    2.96    0.57
   2  19  -4    3.23    0.66
   2  19  -4    3.75    0.72
  -2 -19   4    3.34    0.92
  -2 -19   4    2.45    0.53
  -2 -19   4    2.66    0.51
  -2 -19   4    3.70    0.92
   3  19  -5    1.85    0.54
   3  19  -5    1.78    0.55
   3  19  -5    2.29    0.47
  -3 -19   5    1.48    0.43
  -3 -19   5    1.59    0.33
   4  19  -6    0.32    0.29
  -4 -19   6    0.32    0.24
  -4  20   2    0.44    0.24
  -4  20   2    0.07    0.33
   4 -20  -2    0.77    0.37
  -3  20   1    0.61    0.38
  -3  20   1   -0.23    0.49
  -3  20   1   -0.04    0.95
   3 -20  -1   -0.09    0.42
  -2  20   0    1.81    0.65
  -2  20   0    2.84    1.04
  -2  20   0    0.85    0.42
   2 -20   0    1.16    0.57
   2 -20   0    0.97    0.62
  -1  20  -1    9.88    1.33
  -1  20  -1   10.83    1.02
  -1  20  -1    9.00    0.76
  -1  20  -1    8.95    0.75
   1 -20   1    9.08    0.96
   1 -20   1    9.08    1.10
   1 -20   1   10.12    1.01
   1 -20   1    9.15    1.14
   0  20  -2    6.12    0.81
   0  20  -2    5.68    0.65
   0  20  -2    5.50    0.66
   0  20  -2    5.09    1.05
   0  20  -2    5.26    1.14
   0 -20   2    4.86    1.07
   0 -20   2    5.71    0.94
   0 -20   2    6.13    1.05
   0 -20   2    5.53    0.80
   0 -20   2    4.84    0.67
   1  20  -3    5.28    0.75
   1  20  -3    5.03    0.71
   1  20  -3    4.52    0.78
  -1 -20   3    4.10    0.95
  -1 -20   3    4.76    1.02
  -1 -20   3    4.41    0.70
   2  20  -4    5.89    0.77
   2  20  -4    5.41    0.69
   2  20  -4    5.46    0.80
  -2 -20   4    6.90    1.10
  -2 -20   4    5.42    0.65
  -2 -20   4    5.74    1.08
  -2 -20   4    5.06    0.68
   3  20  -5    1.64    0.56
   3  20  -5    1.60    0.49
   3  20  -5    2.27    0.44
  -3 -20   5    1.51    0.41
  -3 -20   5    2.77    0.94
  -3 -20   5    1.11    0.30
   4  20  -6    0.20    0.26
  -4 -20   6    0.00    0.18
  -4  21   2    1.03    0.34
  -4  21   2    1.24    0.28
   4 -21  -2    1.93    0.43
  -3  21   1    5.93    0.63
   3 -21  -1    5.47    0.95
  -2  21   0    2.05    0.65
  -2  21   0    2.13    0.51
  -2  21   0    2.89    0.87
   2 -21   0    3.00    0.70
   2 -21   0    2.70    0.69
   2 -21   0    1.96    0.73
  -1  21  -1    3.69    0.61
  -1  21  -1    5.05    1.10
  -1  21  -1    3.97    0.73
  -1  21  -1    5.39    0.60
   1 -21   1    3.99    0.74
   1 -21   1    3.67    0.88
   0  21  -2    0.25    0.37
   0  21  -2   -0.37    0.45
   0  21  -2    0.03    0.45
   0  21  -2    0.91    0.41
   0 -21   2    0.47    0.48
   0 -21   2   -0.72    0.51
   0 -21   2    1.10    0.41
   0 -21   2   -0.03    0.40
   1  21  -3    2.30    0.58
   1  21  -3    2.54    0.54
   1  21  -3    3.24    0.70
  -1 -21   3    2.14    0.72
  -1 -21   3    1.94    0.83
  -1 -21   3    2.63    0.59
   2  21  -4    0.79    0.48
   2  21  -4    1.39    0.46
   2  21  -4    0.62    0.49
  -2 -21   4    0.98    0.36
  -2 -21   4    2.20    0.79
  -2 -21   4    1.48    0.47
  -2 -21   4    0.75    0.68
   3  21  -5    0.74    0.43
   3  21  -5    0.31    0.41
   3  21  -5    0.71    0.33
  -3 -21   5    0.44    0.23
  -3 -21   5    0.38    0.33
   4  21  -6    0.44    0.28
  -4 -21   6    0.40    0.21
  -4  22   2    0.02    0.17
  -4  22   2   -0.03    0.19
   4 -22  -2   -0.07    0.24
  -3  22   1   -0.34    0.29
  -3  22   1   -0.11    0.40
   3 -22  -1    0.67    0.44
  -2  22   0    6.48    0.75
  -2  22   0    6.43    0.88
  -2  22   0    6.44    1.23
   2 -22   0    6.68    1.04
   2 -22   0    5.84    1.22
   2 -22   0    5.90    0.90
  -1  22  -1    7.30    0.91
  -1  22  -1    7.49    1.25
  -1  22  -1    5.22    0.60
  -1  22  -1    6.30    0.66
   1 -22   1    7.56    1.12
   1 -22   1    6.60    0.84
   1 -22   1    6.25    0.88
   1 -22   1    5.74    1.04
   0  22  -2    3.88    1.04
   0  22  -2    3.84    0.75
   0  22  -2    5.08    0.67
   0 -22   2    3.05    0.89
   0 -22   2    3.67    0.73
   0 -22   2    2.29    0.78
   1  22  -3    1.84    0.51
   1  22  -3    2.14    0.61
   1  22  -3    1.28    0.51
  -1 -22   3    2.22    0.57
  -1 -22   3    1.21    0.77
   2  22  -4    2.64    0.64
   2  22  -4    3.44    0.60
   2  22  -4    2.57    0.66
  -2 -22   4    1.55    0.72
  -2 -22   4    3.04    0.58
  -2 -22   4    3.09    0.50
  -2 -22   4    2.02    0.88
   3  22  -5   -0.30    0.51
   3  22  -5    0.79    0.32
   3  22  -5    0.75    0.40
  -3 -22   5    0.93    0.26
  -4 -22   6    1.44    0.24
  -4  23   2    0.05    0.18
   4 -23  -2    0.13    0.26
  -3  23   1    2.96    0.47
   3 -23  -1    3.15    0.65
  -2  23   0    0.26    0.52
  -2  23   0    0.63    0.39
  -2  23   0    1.45    0.81
  -2  23   0   -0.07    0.47
   2 -23   0    2.01    1.03
   2 -23   0    0.25    0.44
   2 -23   0    0.29    0.60
  -1  23  -1    5.52    0.61
  -1  23  -1    4.81    0.83
  -1  23  -1    6.03    1.22
   1 -23   1    3.09    0.79
   1 -23   1    4.60    0.75
   1 -23   1    5.06    0.77
   1 -23   1    5.06    0.95
   0  23  -2    1.57    0.83
   0  23  -2    3.89    0.79
   0  23  -2    2.86    0.53
   0 -23   2    4.05    0.77
   0 -23   2    2.06    1.10
   0 -23   2    3.70    0.91
   1  23  -3    1.55    0.77
   1  23  -3    3.70    0.60
   1  23  -3    3.18    0.64
   1  23  -3    2.85    0.68
  -1 -23   3    2.50    0.87
  -1 -23   3    3.14    0.61
  -1 -23   3    1.92    0.70
   2  23  -4    0.79    0.45
   2  23  -4    0.04    0.43
   2  23  -4    0.73    0.38
  -2 -23   4    1.24    0.70
  -2 -23   4    0.70    0.37
  -2 -23   4    0.22    0.56
  -2 -23   4    0.75    0.47
   3  23  -5    4.23    0.64
   3  23  -5    3.83    0.51
   3  23  -5    2.91    0.87
  -3 -23   5    3.49    0.44
  -3 -23   5    4.98    0.37
  -3  24   1    0.42    0.27
  -3  24   1   -0.09    0.43
   3 -24  -1    0.51    0.39
  -2  24   0    0.63    0.52
  -2  24   0    0.11    0.45
  -2  24   0    0.20    0.35
   2 -24   0    0.63    0.47
   2 -24   0    0.13    0.56
  -1  24  -1    2.58    0.72
  -1  24  -1    0.22    0.64
   1 -24   1    3.17    0.71
   1 -24   1    0.83    0.66
   1 -24   1    0.86    0.47
   1 -24   1    1.42    0.72
   0  24  -2    4.89    0.81
   0  24  -2    5.39    1.24
   0  24  -2    4.74    0.64
   0 -24   2    4.05    0.97
   0 -24   2    5.49    0.78
   0 -24   2    5.49    1.09
   1  24  -3    2.21    0.54
   1  24  -3    2.65    0.67
   1  24  -3    3.97    1.05
   1  24  -3    3.77    0.96
  -1 -24   3    2.42    0.72
  -1 -24   3    0.88    0.78
  -1 -24   3    2.79    0.89
   2  24  -4    1.08    0.37
   2  24  -4    0.82    0.69
   2  24  -4    0.26    0.41
  -2 -24   4    0.85    0.34
   3  24  -5    0.61    0.29
   3  24  -5    0.60    0.32
  -3 -24   5    0.41    0.14
  -3 -24   5    0.87    0.30
  -3  25   1    1.03    0.33
   3 -25  -1    1.28    0.40
  -1  25  -1    0.46    0.28
  -1  25  -1    0.77    0.72
  -1  25  -1    1.08    0.56
   1 -25   1   -0.18    0.76
   1 -25   1    1.00    0.47
   1 -25   1    1.46    0.69
   1 -25   1    1.29    0.50
   0  25  -2   -0.26    0.49
   0  25  -2    0.12    0.32
   0  25  -2    0.73    0.54
   0 -25   2   -0.38    0.62
   0 -25   2    0.56    0.46
   0 -25   2   -0.05    0.54
   1  25  -3    0.07    0.44
   1  25  -3    0.52    0.92
   1  25  -3    0.44    0.40
   1  25  -3    0.34    0.36
  -1 -25   3    0.40    0.69
  -1 -25   3    0.41    0.40
  -1 -25   3    0.75    0.65
   2  25  -4    0.27    0.39
   2  25  -4    0.69    0.38
   2  25  -4    0.38    0.34
  -2 -25   4    0.66    0.35
  -2 -25   4    0.06    0.48
   3  25  -5    0.44    0.29
   3  25  -5    0.80    0.26
  -3  26   1    0.22    0.26
   3 -26  -1   -0.03    0.25
  -2  26   0    0.37    0.45
   2 -26   0    0.28    0.89
   2 -26   0   -0.06    0.32
  -1  26  -1    0.31    0.48
  -1  26  -1    0.12    0.24
   1 -26   1    0.27    0.42
   1 -26   1    0.33    0.37
   1 -26   1    0.26    0.92
   0  26  -2    0.98    0.53
   0  26  -2    0.75    0.36
   0  26  -2    0.02    0.68
   0 -26   2    0.63    0.66
   0 -26   2    0.66    0.41
   0 -26   2    0.50    0.68
   1  26  -3    0.16    0.35
   1  26  -3    0.08    0.47
   1  26  -3    0.42    0.34
  -1 -26   3   -0.10    0.60
  -1 -26   3    0.01    0.35
   2  26  -4    0.69    0.40
   2  26  -4    0.78    0.35
   2  26  -4    1.00    0.36
  -2 -26   4    1.18    0.35
  -2 -26   4    0.83    0.51
   3  26  -5    0.06    0.20
   3  26  -5   -0.06    0.22
  -3  27   1    0.59    0.28
  -2  27   0    0.47    0.37
   2 -27   0    0.00    0.28
  -1  27  -1    3.92    0.68
   1 -27   1    2.65    0.56
   1 -27   1    2.79    0.69
   0  27  -2    0.57    0.47
   0  27  -2   -0.12    0.27
   0 -27   2    0.54    0.43
   0 -27   2    0.32    0.56
   1  27  -3    0.42    0.40
   1  27  -3    1.10    0.36
  -1 -27   3    1.13    0.67
  -1 -27   3    1.01    0.40
   2  27  -4    0.43    0.27
   2  27  -4    0.50    0.36
   2  27  -4    0.25    0.29
  -2 -27   4    0.37    0.24
   3  27  -5    0.47    0.15
  -2  28   0    0.17    0.30
   2 -28   0    0.73    0.34
  -1  28  -1    2.33    0.56
   1 -28   1    1.96    0.48
   1 -28   1    1.30    0.58
   0  28  -2    1.00    0.29
   0  28  -2    1.17    0.49
   0 -28   2    1.43    0.73
   0 -28   2    1.75    0.50
   1  28  -3    1.16    0.35
   1  28  -3    0.84    0.41
  -1 -28   3    0.92    0.58
  -1 -28   3    0.99    0.37
   2  28  -4    2.55    0.41
  -2 -28   4    2.04    0.35
  -2  29   0    0.18    0.22
  -1  29  -1   -0.01    0.35
  -1  29  -1    0.04    0.31
   1 -29   1   -0.13    0.31
   1 -29   1    0.40    0.42
   0  29  -2   -0.05    0.20
   0  29  -2    0.12    0.34
   0 -29   2   -0.15    0.40
   0 -29   2    0.04    0.29
   1  29  -3    0.09    0.23
   1  29  -3   -0.21    0.33
  -1 -29   3    0.45    0.42
  -1 -29   3    0.03    0.25
   2  29  -4    0.02    0.16
  -2 -29   4    0.04    0.15
  -2  30   0   -0.04    0.22
  -1  30  -1    0.14    0.29
   1 -30   1    0.34    0.28
   1 -30   1    0.93    0.57
   0  30  -2   -0.09    0.17
   0  30  -2   -0.09    0.27
   0 -30   2    0.06    0.24
   1  30  -3    0.60    0.26
   1  30  -3    0.17    0.19
  -1 -30   3   -0.01    0.18
  -1 -30   3   -0.04    0.32
   2  30  -4    0.18    0.13
   1 -31   1    0.36    0.21
   0  31  -2    0.11    0.24
   0  31  -2    0.28    0.15
   0 -31   2    0.43    0.34
   0 -31   2    0.35    0.24
   1  31  -3   -0.05    0.14
  -1 -31   3   -0.18    0.15
   0 -32   2    0.75    0.21
  -1 -31  -2   -0.02    0.14
   1  31   2   -0.11    0.13
   0 -31  -3    0.02    0.18
   0  31   3    0.13    0.14
  -2 -30  -1    0.56    0.14
   2  30   1    1.09    0.26
  -1 -30  -2    0.66    0.25
   0 -30  -3    0.22    0.25
   0  30   3    0.39    0.19
   1 -30  -4    0.86    0.28
  -2 -29  -1    2.06    0.29
   2  29   1    2.03    0.32
  -1 -29  -2    0.30    0.26
   1  29   2    0.42    0.26
   0 -29  -3    5.44    0.63
   0  29   3    4.69    0.47
   1 -29  -4    0.29    0.27
  -2 -28  -1    1.07    0.25
   2  28   1    0.92    0.27
  -1 -28  -2    1.16    0.37
   1  28   2    0.48    0.32
   1  28   2    0.76    0.48
   0 -28  -3    0.78    0.39
   0  28   3    0.80    0.32
   1 -28  -4    0.44    0.36
   2 -28  -5    1.53    0.67
   3  27   0    0.15    0.18
  -2 -27  -1    3.36    0.50
   2  27   1    4.44    0.58
   2  27   1    4.51    0.57
  -1 -27  -2    1.45    0.43
   1  27   2    1.48    0.38
   1  27   2    0.94    0.44
   1  27   2    0.52    0.43
   0 -27  -3    1.05    0.44
   0  27   3    1.61    0.40
   1 -27  -4    2.23    0.55
   1 -27  -4    1.55    0.47
   2 -27  -5    0.55    0.33
   2 -27  -5    0.33    0.33
   3  26   0    1.15    0.35
   3  26   0    1.06    0.27
  -2 -26  -1    2.30    0.45
   2  26   1    1.12    0.43
   2  26   1    2.30    0.44
  -1 -26  -2    0.30    0.33
   1  26   2   -0.10    0.38
   1  26   2    0.26    0.30
   0 -26  -3    5.64    0.99
   0 -26  -3    5.02    0.71
   0 -26  -3    3.72    0.92
   0  26   3    5.41    0.62
   0  26   3    3.78    1.06
   1 -26  -4    0.07    0.38
   1 -26  -4    0.54    0.48
   1 -26  -4    0.48    0.40
  -1  26   4    0.11    0.23
   2 -26  -5    1.36    0.47
   2 -26  -5    3.04    0.59
  -2  26   5    2.18    0.42
   3 -26  -6    0.45    0.25
   3 -26  -6   -0.01    0.38
   3  25   0    0.29    0.31
   3  25   0    0.37    0.25
  -2 -25  -1    3.62    0.55
   2  25   1    4.16    0.69
   2  25   1    3.13    0.55
  -1 -25  -2    2.30    0.79
  -1 -25  -2    1.17    0.46
   1  25   2    2.39    0.51
   1  25   2    1.65    0.52
   0 -25  -3   21.67    1.35
   0 -25  -3   20.29    1.58
   0  25   3   21.06    1.21
   0  25   3   20.50    1.94
   0  25   3   18.57    1.33
   1 -25  -4    0.26    0.69
   1 -25  -4    0.18    0.35
   1 -25  -4    1.51    0.84
  -1  25   4    0.38    1.20
  -1  25   4   -0.03    0.23
  -1  25   4    0.25    0.40
   2 -25  -5    0.58    0.45
  -2  25   5    0.66    0.33
   3 -25  -6    0.61    0.36
   3 -25  -6    1.01    0.38
  -3 -24   0   -0.19    0.22
   3  24   0    0.51    0.37
   3  24   0    0.20    0.24
  -2 -24  -1    0.73    0.33
  -2 -24  -1   -1.54    0.71
   2  24   1    0.41    0.43
   2  24   1    0.72    0.40
  -1 -24  -2   -0.10    0.59
  -1 -24  -2    0.41    0.58
   1  24   2    0.57    0.44
   1  24   2    0.68    0.52
   0 -24  -3    2.95    0.81
   0 -24  -3    1.93    0.73
   0 -24  -3    3.77    0.71
   0  24   3    3.83    0.62
   0  24   3    1.79    0.93
   0  24   3    3.40    0.73
   1 -24  -4   10.24    0.93
   1 -24  -4    8.96    0.94
   1 -24  -4   10.82    1.14
   1 -24  -4    9.30    1.40
  -1  24   4    8.76    1.19
  -1  24   4   10.78    0.75
   2 -24  -5    0.49    0.48
  -2  24   5    0.38    0.37
   3 -24  -6   -0.25    0.36
   3 -24  -6    0.02    0.34
  -3  24   6   -0.06    0.20
  -4 -23   1    0.17    0.12
   4  23  -1   -0.07    0.19
  -3 -23   0    0.11    0.16
  -3 -23   0    0.09    0.24
   3  23   0    0.18    0.28
   3  23   0    0.05    0.36
  -2 -23  -1    3.47    0.91
  -2 -23  -1    4.75    0.60
  -2 -23  -1    3.63    0.51
   2  23   1    5.91    0.67
   2  23   1    5.56    0.78
  -1 -23  -2   17.80    1.74
  -1 -23  -2   18.47    1.22
  -1 -23  -2   15.80    1.51
   1  23   2   17.42    1.13
   1  23   2   14.98    1.14
   1  23   2   15.70    1.21
   0 -23  -3    4.36    0.99
   0 -23  -3    5.74    0.77
   0 -23  -3    5.91    1.02
   0  23   3    6.23    0.83
   0  23   3    6.10    0.69
   1 -23  -4    0.20    0.45
   1 -23  -4    0.10    0.51
   1 -23  -4    0.03    0.42
   1 -23  -4   -0.43    0.56
  -1  23   4   -0.06    0.40
  -1  23   4   -0.05    0.28
  -1  23   4    0.51    0.52
  -1  23   4   -0.01    0.63
   2 -23  -5   -0.03    0.43
  -2  23   5    0.33    0.39
   3 -23  -6    2.95    0.61
  -3  23   6    2.17    0.44
  -4 -22   1    0.07    0.29
   4  22  -1    0.26    0.24
  -3 -22   0    0.49    0.21
  -3 -22   0    0.73    0.32
   3  22   0    0.52    0.30
   3  22   0    0.68    0.44
  -2 -22  -1    1.24    0.41
  -2 -22  -1    1.83    0.80
   2  22   1    1.44    0.55
  -1 -22  -2    3.41    0.91
  -1 -22  -2    4.58    0.70
   1  22   2    3.53    0.68
   1  22   2    3.88    0.70
   1  22   2    4.53    0.75
   0 -22  -3    1.46    0.53
   0 -22  -3    1.31    0.71
   0 -22  -3    2.04    0.73
   0 -22  -3    1.46    0.57
   0  22   3    1.62    0.59
   0  22   3    1.48    0.44
   1 -22  -4    7.97    1.01
   1 -22  -4    6.14    0.81
   1 -22  -4    6.69    0.84
  -1  22   4    5.65    0.85
  -1  22   4    6.17    0.64
  -1  22   4    5.83    1.28
   2 -22  -5    2.94    0.68
  -2  22   5    2.77    0.61
   3 -22  -6   -0.03    0.39
  -3  22   6   -0.13    0.32
   4 -22  -7   -0.16    0.22
   4 -22  -7    0.20    0.22
  -4 -21   1    0.23    0.20
   4  21  -1    0.36    0.29
  -3 -21   0    1.43    0.40
  -3 -21   0    2.05    0.35
   3  21   0    1.75    0.40
  -2 -21  -1    5.17    0.62
  -2 -21  -1    3.29    0.58
  -2 -21  -1    3.67    0.94
   2  21   1    4.30    0.63
   2  21   1    4.57    0.78
  -1 -21  -2   13.11    1.02
  -1 -21  -2   10.88    1.27
   1  21   2   10.61    0.92
   1  21   2   13.10    1.10
   1  21   2   11.15    0.91
   0 -21  -3    2.49    0.61
   0 -21  -3    3.45    0.87
   0 -21  -3    4.34    0.71
   0 -21  -3    2.84    0.88
   0  21   3    3.54    0.75
   0  21   3    2.83    0.55
   1 -21  -4    7.59    0.85
   1 -21  -4    7.60    0.87
  -1  21   4    7.40    0.69
  -1  21   4    6.81    1.15
  -1  21   4    8.41    0.97
   2 -21  -5   13.53    1.15
  -2  21   5   11.95    1.58
  -2  21   5   11.11    1.27
   3 -21  -6    1.73    0.55
  -3  21   6    1.67    0.45
   4 -21  -7    0.85    0.30
   4 -21  -7    0.59    0.30
  -4  21   7    0.17    0.18
  -4 -20   1    2.27    0.41
   4  20  -1    2.34    0.64
  -3 -20   0    3.38    0.56
  -3 -20   0    3.09    0.96
  -3 -20   0    3.85    0.40
   3  20   0    2.48    0.47
   3  20   0    3.49    0.69
  -2 -20  -1    7.29    0.73
  -2 -20  -1    8.77    0.78
   2  20   1    8.14    0.91
   2  20   1    7.27    0.76
  -1 -20  -2    0.87    0.65
  -1 -20  -2    0.69    0.56
  -1 -20  -2    0.53    0.43
   1  20   2    0.92    0.45
   1  20   2    0.48    0.45
   1  20   2    1.38    0.48
   0 -20  -3    6.75    0.82
   0 -20  -3    8.56    1.17
   0 -20  -3    7.45    0.76
   0 -20  -3    6.75    1.07
   0 -20  -3    6.13    1.01
   0  20   3    6.77    0.72
   0  20   3    8.30    0.78
   0  20   3    5.08    1.07
   0  20   3    6.18    0.80
   1 -20  -4   12.32    1.02
   1 -20  -4   12.19    1.05
   1 -20  -4   13.22    1.27
  -1  20   4   12.68    0.88
  -1  20   4   12.04    1.47
  -1  20   4   11.34    1.09
   2 -20  -5    3.18    0.71
  -2  20   5    2.16    0.51
  -2  20   5    2.77    0.90
  -2  20   5    1.29    0.58
  -3  20   6    6.94    0.73
   4 -20  -7    0.32    0.32
   4 -20  -7    0.28    0.36
  -4  20   7    0.06    0.19
  -4 -19   1    0.44    0.31
   4  19  -1    1.02    0.35
  -3 -19   0    3.61    0.91
  -3 -19   0    3.12    0.41
  -3 -19   0    3.16    0.56
   3  19   0    4.16    0.59
   3  19   0    4.16    0.75
  -2 -19  -1   11.13    1.26
  -2 -19  -1   11.19    0.89
  -2 -19  -1    9.42    1.33
  -2 -19  -1    9.68    0.83
   2  19   1   10.29    1.16
   2  19   1   10.67    0.89
   2  19   1   12.37    1.08
  -1 -19  -2   10.09    1.23
  -1 -19  -2    9.96    0.97
  -1 -19  -2   11.34    1.18
   1  19   2    5.66    1.26
   1  19   2    9.37    0.90
   1  19   2    6.91    0.82
   0 -19  -3    0.34    0.55
   0 -19  -3    0.45    0.52
   0 -19  -3   -0.21    0.38
   0 -19  -3    0.01    0.39
   0 -19  -3   -0.51    0.37
   0  19   3    0.41    0.44
   0  19   3   -0.27    0.31
   0  19   3    0.31    0.52
   0  19   3    0.02    0.38
   1 -19  -4   -0.39    0.69
   1 -19  -4    0.64    0.46
   1 -19  -4    1.00    0.48
   1 -19  -4    0.89    0.58
  -1  19   4    0.35    0.50
  -1  19   4    1.03    0.65
  -1  19   4    0.07    0.49
   2 -19  -5   14.99    1.20
  -2  19   5   13.45    0.93
  -2  19   5   12.69    1.50
  -2  19   5   10.48    1.00
   3 -19  -6    2.10    0.62
  -3  19   6    1.90    0.51
  -3  19   6    1.61    0.44
  -4  19   7   -0.12    0.18
   4  18  -1    2.45    0.52
  -3 -18   0    1.60    0.59
  -3 -18   0    1.99    0.71
   3  18   0    2.36    0.74
   3  18   0    1.98    0.59
  -2 -18  -1    4.09    0.63
  -2 -18  -1    5.91    0.68
  -2 -18  -1    4.50    0.96
  -2 -18  -1    4.76    1.02
   2  18   1    4.23    0.65
   2  18   1    4.34    0.73
   2  18   1    4.57    0.74
  -1 -18  -2   15.59    1.13
  -1 -18  -2   17.23    1.45
  -1 -18  -2   20.97    1.64
   1  18   2   16.79    1.82
   1  18   2   17.95    1.19
   1  18   2   17.02    1.09
   1  18   2   16.38    1.13
   0 -18  -3    1.49    0.51
   0 -18  -3    1.28    0.64
   0 -18  -3    1.76    0.67
   0 -18  -3    1.20    0.45
   0 -18  -3    2.06    0.53
   0  18   3    1.55    0.53
   0  18   3    0.92    0.58
   0  18   3    1.65    0.43
   0  18   3    1.19    0.44
   1 -18  -4    7.15    0.83
   1 -18  -4    6.63    0.93
   1 -18  -4    7.05    0.80
  -1  18   4    7.27    0.66
  -1  18   4    6.93    0.67
  -1  18   4    6.82    1.07
  -1  18   4    8.71    1.12
  -1  18   4    6.91    0.82
   2 -18  -5   25.15    1.60
  -2  18   5   24.56    1.47
  -2  18   5   23.89    1.34
  -2  18   5   24.63    1.87
   3 -18  -6    0.14    0.47
  -3  18   6    0.56    0.39
  -3  18   6    0.15    0.41
   4 -18  -7    0.43    0.39
  -4  18   7    0.60    0.28
  -4 -17   1    0.20    0.31
   4  17  -1    0.30    0.38
  -3 -17   0    4.57    1.07
  -3 -17   0    6.79    0.75
  -3 -17   0    4.77    0.48
   3  17   0    4.16    0.59
   3  17   0    4.54    0.69
  -2 -17  -1    1.20    0.64
  -2 -17  -1    0.98    0.63
  -2 -17  -1    1.15    0.65
  -2 -17  -1    0.32    0.33
   2  17   1    0.89    0.49
   2  17   1    1.18    0.47
   2  17   1    1.78    0.52
  -1 -17  -2    5.71    0.65
  -1 -17  -2    6.64    1.00
  -1 -17  -2    4.87    0.92
  -1 -17  -2    6.47    0.72
   1  17   2    5.94    1.07
   1  17   2    6.81    0.74
   1  17   2    6.56    0.68
   0 -17  -3    1.93    0.53
   0 -17  -3    0.53    0.39
   0 -17  -3    1.30    0.64
   0 -17  -3    0.55    0.41
   0  17   3    0.75    0.51
   0  17   3    1.69    0.41
   0  17   3    2.17    0.50
   0  17   3    1.14    0.51
   1 -17  -4    6.41    0.96
   1 -17  -4    4.38    0.77
   1 -17  -4    4.61    0.70
   1 -17  -4    4.22    0.89
  -1  17   4    4.57    0.55
  -1  17   4    6.46    0.83
  -1  17   4    5.15    0.90
  -1  17   4    5.15    0.60
  -1  17   4    4.80    0.75
  -1  17   4    3.76    0.75
   2 -17  -5    2.36    0.63
  -2  17   5    3.20    0.60
  -2  17   5    3.02    0.84
  -2  17   5    3.46    0.71
   3 -17  -6    5.14    0.84
  -3  17   6    5.63    1.07
   4 -17  -7    1.21    0.46
  -4  17   7    0.54    0.31
  -5 -16   2    4.02    0.37
  -4 -16   1    1.43    0.44
   4  16  -1    1.48    0.46
  -3 -16   0    2.84    0.92
  -3 -16   0    4.13    0.65
  -3 -16   0    2.21    0.38
   3  16   0    2.67    0.52
   3  16   0    3.07    0.63
  -2 -16  -1    6.28    1.04
  -2 -16  -1    6.18    0.63
  -2 -16  -1    6.17    0.96
  -2 -16  -1    5.88    0.74
   2  16   1    5.79    0.72
   2  16   1    4.57    1.07
   2  16   1    5.28    0.74
   2  16   1    5.68    0.64
  -1 -16  -2    0.77    0.36
  -1 -16  -2    0.65    0.53
  -1 -16  -2    0.69    0.59
   1  16   2    0.98    0.38
   1  16   2    0.95    0.41
   1  16   2    0.54    0.43
   0 -16  -3    7.41    1.13
   0 -16  -3    8.46    0.94
   0 -16  -3    8.65    0.73
   0 -16  -3    7.03    0.76
   0  16   3    8.46    0.68
   0  16   3    8.17    0.77
   0  16   3    6.71    0.99
   0  16   3   10.06    0.78
   1 -16  -4    4.39    0.74
   1 -16  -4    4.00    0.77
   1 -16  -4    5.94    0.71
   1 -16  -4    4.78    0.82
  -1  16   4    4.48    0.69
  -1  16   4    4.28    0.80
  -1  16   4    4.50    0.53
  -1  16   4    5.85    0.89
  -1  16   4    4.16    0.74
  -1  16   4    4.73    0.56
   2 -16  -5   10.77    1.01
  -2  16   5   11.86    0.87
  -2  16   5   14.05    1.36
  -2  16   5   10.03    1.17
   3 -16  -6    8.18    0.93
  -3  16   6    7.76    0.74
  -3  16   6    8.79    0.90
   4 -16  -7    1.41    0.51
  -4  16   7    1.28    0.41
  -5 -15   2    1.03    0.26
  -4 -15   1    0.88    0.41
   4  15  -1    1.24    0.44
  -3 -15   0   11.59    1.46
  -3 -15   0   12.11    0.75
  -3 -15   0   11.99    1.00
   3  15   0   13.20    1.03
   3  15   0   12.86    1.01
  -2 -15  -1    2.28    0.45
  -2 -15  -1    1.26    0.65
  -2 -15  -1    2.27    0.53
  -2 -15  -1    2.48    0.79
   2  15   1    1.77    0.50
   2  15   1    1.77    0.45
   2  15   1    2.21    0.62
   2  15   1    2.02    0.77
  -1 -15  -2    2.72    0.74
  -1 -15  -2    3.03    0.60
  -1 -15  -2    3.25    0.76
   1  15   2    3.74    0.58
   1  15   2    3.42    0.64
   1  15   2    3.93    0.88
   1  15   2    2.71    0.48
   0 -15  -3    7.89    0.83
   0 -15  -3    7.30    0.67
   0 -15  -3    7.93    0.92
   0  15   3    6.40    0.61
   0  15   3    7.31    0.68
   0  15   3    6.15    0.66
   0  15   3    7.61    0.95
   1 -15  -4   18.31    1.47
   1 -15  -4   19.83    1.35
   1 -15  -4   19.88    1.22
  -1  15   4   20.96    1.08
  -1  15   4   21.23    1.29
  -1  15   4   19.18    1.05
  -1  15   4   18.48    1.24
  -1  15   4   21.05    1.42
  -1  15   4   21.66    1.57
   2 -15  -5   32.45    2.26
   2 -15  -5   30.84    1.75
  -2  15   5   31.36    1.53
  -2  15   5   30.31    1.70
  -2  15   5   30.20    1.96
   3 -15  -6    0.51    0.49
  -3  15   6    0.38    0.40
  -3  15   6    0.78    0.49
   4 -15  -7    2.65    0.58
  -4  15   7    2.54    0.42
  -4  15   7    1.54    0.43
  -4 -14   1    2.27    0.52
  -4 -14   1    2.65    0.99
   4  14  -1    3.02    0.88
  -3 -14   0    2.99    0.77
  -3 -14   0    2.22    0.55
  -3 -14   0    2.20    0.38
  -3 -14   0    1.15    0.51
   3  14   0    1.97    0.51
  -2 -14  -1    2.54    0.44
  -2 -14  -1    1.96    0.71
  -2 -14  -1    2.43    0.52
  -2 -14  -1    3.31    0.81
   2  14   1    2.63    0.80
   2  14   1    3.12    0.58
  -1 -14  -2   13.52    0.92
  -1 -14  -2   13.14    1.18
  -1 -14  -2   13.87    1.23
   1  14   2   14.84    1.37
   1  14   2   13.64    0.96
   1  14   2   13.87    0.90
   0 -14  -3    0.88    0.57
   0 -14  -3    1.11    0.43
   0 -14  -3    0.52    0.34
   0  14   3    1.51    0.39
   0  14   3    1.84    0.47
   0  14   3    0.90    0.46
   1 -14  -4    5.33    0.62
   1 -14  -4    4.32    0.77
  -1  14   4    5.08    0.71
  -1  14   4    5.22    0.68
  -1  14   4    5.01    0.78
  -1  14   4    5.27    0.53
  -1  14   4    5.35    0.87
   2 -14  -5   39.13    1.98
   2 -14  -5   37.30    2.43
  -2  14   5   39.16    1.96
  -2  14   5   37.65    2.17
  -2  14   5   36.71    1.74
   3 -14  -6   14.34    1.18
  -3  14   6   14.28    0.95
  -3  14   6   16.65    1.16
   4 -14  -7    7.28    0.84
  -4  14   7    6.36    0.70
  -4  14   7    6.34    0.57
  -5  14   8    0.12    0.11
  -5 -13   2    3.11    0.42
  -4 -13   1    2.04    0.53
   4  13  -1    1.49    0.52
  -3 -13   0    9.68    1.22
  -3 -13   0    8.79    0.58
  -3 -13   0    8.45    0.79
  -3 -13   0    8.52    0.85
   3  13   0    9.69    0.83
  -2 -13  -1   15.96    0.98
  -2 -13  -1   18.53    1.40
  -2 -13  -1   16.78    1.08
  -2 -13  -1   18.79    1.51
   2  13   1   18.80    1.69
  -1 -13  -2    5.32    0.62
  -1 -13  -2    5.24    0.83
  -1 -13  -2    5.09    0.82
   1  13   2    6.17    0.64
   1  13   2    4.61    0.60
   1  13   2    5.06    0.88
   0 -13  -3    3.73    0.53
   0 -13  -3    3.85    0.70
   0 -13  -3    4.89    0.64
   0  13   3    3.84    0.60
   0  13   3    3.76    0.52
   0  13   3    3.90    0.74
   1 -13  -4    2.46    0.57
   1 -13  -4    1.66    0.46
   1 -13  -4    2.06    0.56
  -1  13   4    1.96    0.45
  -1  13   4    1.63    0.58
  -1  13   4    2.31    0.55
   2 -13  -5    8.86    1.19
   2 -13  -5    6.82    0.80
  -2  13   5    8.38    0.85
  -2  13   5    8.20    0.67
  -2  13   5    8.26    0.92
   3 -13  -6    4.62    0.76
  -3  13   6    4.52    0.62
  -3  13   6    4.73    0.76
   4 -13  -7    0.70    0.45
  -4  13   7    0.58    0.29
  -4  13   7    0.30    0.36
  -5  13   8    0.23    0.18
  -5 -12   2    0.90    0.29
  -4 -12   1    6.81    0.77
  -4 -12   1    6.78    1.19
   4  12  -1    7.16    0.78
  -3 -12   0    4.54    0.68
  -3 -12   0    5.43    0.45
  -3 -12   0    6.40    1.06
   3  12   0    4.52    0.66
   3  12   0    3.97    1.11
  -2 -12  -1   18.17    1.47
  -2 -12  -1   20.29    1.62
  -2 -12  -1   16.66    0.97
  -2 -12  -1   18.16    1.19
   2  12   1   19.99    1.69
   2  12   1   17.56    1.08
  -1 -12  -2    6.62    0.90
  -1 -12  -2    7.88    0.69
  -1 -12  -2    7.96    0.92
   1  12   2    8.53    0.70
   1  12   2    6.19    0.93
   0 -12  -3    0.07    0.31
   0 -12  -3   -0.01    0.46
   0 -12  -3    0.14    0.29
   0  12   3    0.10    0.31
   0  12   3   -0.30    0.34
   0  12   3    0.08    0.38
   1 -12  -4   18.32    1.13
   1 -12  -4   18.09    1.34
  -1  12   4   18.81    1.19
  -1  12   4   19.31    1.15
  -1  12   4   19.48    1.37
   2 -12  -5   51.99    2.84
   2 -12  -5   47.92    2.28
  -2  12   5   49.06    2.10
  -2  12   5   45.73    2.26
  -2  12   5   49.12    2.45
   3 -12  -6    0.56    0.46
  -3  12   6    0.67    0.38
  -3  12   6    1.74    0.58
  -4  12   7    0.90    0.31
  -4  12   7    1.46    0.48
  -5  12   8    0.03    0.16
  -5 -11   2    0.89    0.29
  -4 -11   1    6.42    1.05
   4  11  -1    4.83    0.70
  -3 -11   0    4.05    0.62
  -3 -11   0    5.47    0.99
   3  11   0    6.22    0.70
  -2 -11  -1    2.82    0.52
  -2 -11  -1    2.91    0.72
  -2 -11  -1    2.12    0.64
   2  11   1    1.64    0.46
  -1 -11  -2   36.71    2.01
  -1 -11  -2   39.58    1.87
  -1 -11  -2   40.14    2.12
   1  11   2   43.78    2.03
   1  11   2   38.96    2.26
   0 -11  -3    2.16    0.46
   0  11   3    1.87    0.51
   1 -11  -4    3.78    0.60
   1 -11  -4    4.52    0.70
   1 -11  -4    4.14    0.74
  -1  11   4    3.53    0.60
  -1  11   4    5.00    0.73
  -1  11   4    4.49    0.58
   2 -11  -5   12.75    1.25
   2 -11  -5   10.19    0.89
  -2  11   5   12.67    0.84
  -2  11   5   11.62    1.01
  -2  11   5   10.27    0.93
   3 -11  -6   19.23    1.26
  -3  11   6   18.90    1.09
  -3  11   6   18.49    1.28
   4 -11  -7    7.96    0.86
  -4  11   7    6.62    0.81
  -4  11   7    6.56    0.58
  -5  11   8    0.32    0.23
  -5 -10   2    0.87    0.31
  -4 -10   1   21.69    1.84
  -4 -10   1   21.09    1.33
   4  10  -1   21.86    1.27
  -3 -10   0    9.02    0.79
  -3 -10   0    8.08    0.81
  -3 -10   0   10.50    1.22
   3  10   0   11.24    1.33
   3  10   0    7.32    1.05
  -2 -10  -1    1.45    0.54
   2  10   1    2.10    0.46
   2  10   1    0.61    0.44
   2  10   1    2.57    0.73
  -1 -10  -2    3.49    0.67
  -1 -10  -2    3.89    0.47
   1  10   2    2.85    0.68
   1  10   2    4.55    0.57
   1  10   2    4.04    0.51
   0 -10  -3    3.08    0.50
   0  10   3    3.13    0.58
   0  10   3    2.94    0.63
   1 -10  -4   10.22    1.17
   1 -10  -4   10.77    0.96
   1 -10  -4   11.03    0.94
  -1  10   4    8.01    0.84
  -1  10   4    8.08    0.71
  -1  10   4   10.85    0.92
   2 -10  -5   18.17    1.47
   2 -10  -5   16.87    1.10
  -2  10   5   15.79    1.10
  -2  10   5   18.27    0.97
  -2  10   5   16.81    1.13
   3 -10  -6    6.35    0.75
  -3  10   6    5.44    0.78
  -3  10   6    5.44    0.69
   4 -10  -7    7.67    0.86
  -4  10   7    6.84    0.58
  -4  10   7    8.63    0.85
   5 -10  -8    0.27    0.55
  -5  10   8    0.09    0.22
  -5  -9   2    0.02    0.27
  -4  -9   1    9.91    1.25
  -4  -9   1    9.76    0.90
  -3  -9   0    4.43    0.87
  -3  -9   0    3.29    0.60
  -3  -9   0    4.49    0.63
   3   9   0    3.43    0.60
   3   9   0    2.57    0.89
  -2  -9  -1   23.31    1.56
   2   9   1   24.51    1.32
   2   9   1   25.38    1.85
  -1  -9  -2   12.83    0.77
  -1  -9  -2   12.88    1.12
   1   9   2   12.99    1.14
   1   9   2   11.83    0.82
   0  -9  -3   51.42    2.23
   0  -9  -3   48.58    2.50
   0   9   3   52.80    2.40
   0   9   3   46.55    2.49
   1  -9  -4   17.57    1.04
   1  -9  -4   17.41    1.15
   1  -9  -4   18.27    1.25
  -1   9   4   19.90    1.05
  -1   9   4   17.59    1.14
  -1   9   4   18.90    1.08
   2  -9  -5   26.54    1.40
   2  -9  -5   24.80    1.99
  -2   9   5   26.23    1.45
   3  -9  -6    0.11    0.43
   3  -9  -6    0.92    0.69
  -3   9   6   -0.33    0.56
  -3   9   6   -0.47    0.35
   4  -9  -7    9.56    0.99
  -4   9   7   11.00    0.97
   5  -9  -8    0.18    0.35
  -5   9   8    0.30    0.23
  -5  -8   2    0.36    0.31
  -4  -8   1    6.98    1.15
  -3  -8   0   -0.36    0.31
  -3  -8   0    0.56    0.37
  -3  -8   0    0.19    0.45
   3   8   0    0.34    0.57
  -2  -8  -1   29.92    1.76
   2   8   1   31.87    2.03
   2   8   1   29.16    1.45
  -1  -8  -2   28.99    1.53
   1   8   2   25.66    1.31
   1   8   2   29.06    1.73
   0  -8  -3    4.05    0.50
   0  -8  -3    3.95    0.69
   0   8   3    2.94    0.54
   0   8   3    4.51    0.63
   1  -8  -4   46.35    2.24
   1  -8  -4   45.39    2.06
  -1   8   4   42.87    2.06
  -1   8   4   46.48    1.95
   2  -8  -5   36.83    2.17
   2  -8  -5   35.62    1.72
  -2   8   5   35.91    1.75
   3  -8  -6    2.01    0.52
  -3   8   6    2.52    0.44
  -3   8   6    2.56    0.62
   5  -8  -8    0.38    0.53
  -5   8   8    0.10    0.23
  -5  -7   2    1.15    0.34
  -4  -7   1    5.88    1.22
  -3  -7   0   23.45    1.65
  -3  -7   0   21.40    1.27
  -3  -7   0   21.03    1.31
   3   7   0   22.01    1.87
  -2  -7  -1   31.87    1.82
   2   7   1   32.86    1.53
   2   7   1   36.33    2.14
  -1  -7  -2   18.03    1.14
   1   7   2   18.04    0.92
   0  -7  -3   10.45    0.70
   0  -7  -3   10.09    0.90
   0   7   3   10.53    0.78
   0   7   3   10.60    0.86
   1  -7  -4    2.23    0.50
  -1   7   4    1.88    0.42
  -1   7   4    1.58    0.31
   2  -7  -5    6.45    0.92
   2  -7  -5    7.79    0.70
  -2   7   5    7.39    0.64
   3  -7  -6    2.05    0.80
   3  -7  -6    1.51    0.48
  -3   7   6    1.85    0.58
  -3   7   6    1.43    0.40
   4  -7  -7    3.17    0.66
  -4   7   7    1.41    0.49
   5  -7  -8    0.38    0.42
  -5   7   8    0.25    0.25
  -5  -6   2    0.14    0.32
  -4  -6   1    3.47    0.63
  -4  -6   1    2.49    0.96
  -3  -6   0   25.13    1.40
  -3  -6   0   23.10    1.36
  -3  -6   0   28.43    1.80
   3   6   0   23.45    1.93
  -2  -6  -1   84.10    3.62
  -2  -6  -1   79.60    3.54
   2   6   1   77.93    3.21
   2   6   1   85.59    3.89
  -1  -6  -2   56.53    2.44
   1   6   2   54.94    2.66
   1   6   2   56.44    2.22
   0  -6  -3   25.49    1.23
   0   6   3   25.01    1.28
   0   6   3   25.51    1.36
  -1   6   4    9.93    0.54
  -1   6   4    8.97    0.67
   2  -6  -5   18.76    1.43
  -2   6   5   19.74    1.05
   3  -6  -6    1.45    0.70
  -3   6   6    2.70    0.60
  -3   6   6    2.26    0.45
   4  -6  -7    0.83    0.51
  -4   6   7    0.07    0.44
  -5   6   8    5.16    0.57
  -5  -5   2    0.19    0.26
  -4  -5   1    2.88    0.78
  -4  -5   1    2.17    0.44
  -4  -5   1    2.44    0.53
  -4  -5   1    3.15    0.60
  -3  -5   0   19.94    1.51
  -3  -5   0   19.13    1.17
  -3  -5   0   19.07    1.46
  -3  -5   0   21.56    1.15
   3   5   0   18.33    1.82
  -2  -5  -1   36.55    1.85
  -2  -5  -1   35.51    1.89
   2   5   1   32.69    1.53
   2   5   1   37.21    2.12
  -1  -5  -2  151.78    5.76
  -1  -5  -2  145.50    5.80
   1   5   2  157.49    6.05
   1   5   2  147.64    5.53
   0  -5  -3   92.08    3.59
   0   5   3   93.54    3.72
   1  -5  -4   11.65    0.93
  -1   5   4   11.17    0.73
  -1   5   4   11.71    0.67
   2  -5  -5   13.35    1.20
  -2   5   5   12.95    0.78
   3  -5  -6    6.20    1.04
   3  -5  -6    8.83    0.78
  -3   5   6    7.50    0.69
  -3   5   6    8.95    0.84
  -3   5   6    7.36    0.84
   4  -5  -7    7.78    0.84
  -4   5   7    7.81    0.83
  -5   5   8    1.63    0.47
  -5  -4   2   -0.13    0.28
  -5  -4   2    0.57    0.31
  -4  -4   1   17.69    1.54
  -4  -4   1   16.82    0.99
  -4  -4   1   15.64    1.04
  -3  -4   0    0.71    0.45
  -3  -4   0    1.18    0.59
  -3  -4   0    0.89    0.40
  -3  -4   0    0.97    0.38
   3   4   0    0.49    0.30
  -2  -4  -1    7.84    0.83
   2   4   1    7.27    0.94
   2   4   1    7.32    0.51
  -1  -4  -2  130.19    5.19
  -1  -4  -2  136.62    5.28
   1   4   2  141.75    5.50
   1   4   2  137.12    4.97
   0  -4  -3   12.20    0.69
   0   4   3   11.55    0.82
   1  -4  -4    8.21    0.78
  -1   4   4    6.43    0.47
   2  -4  -5    4.79    0.80
  -2   4   5    4.26    0.44
  -2   4   5    5.07    0.74
   3  -4  -6    2.10    0.49
   3  -4  -6    1.53    0.66
  -3   4   6    1.72    0.54
  -3   4   6    1.13    0.39
  -3   4   6    1.44    0.50
   4  -4  -7   -0.22    0.42
  -4   4   7    0.01    0.33
  -4   4   7    0.37    0.43
  -5   4   8    2.56    0.49
  -5  -3   2    0.40    0.27
  -5  -3   2    1.24    0.34
  -4  -3   1    2.50    0.53
  -4  -3   1    2.30    0.53
  -4  -3   1    3.48    0.83
  -4  -3   1    2.87    0.52
  -3  -3   0   13.85    0.88
  -3  -3   0   14.79    1.27
  -3  -3   0   12.91    1.13
  -3  -3   0   13.47    1.36
   3   3   0   12.81    1.33
   3   3   0   12.97    0.99
  -2  -3  -1   19.95    1.33
  -2  -3  -1   20.00    1.24
   2   3   1   24.07    1.11
   2   3   1   21.55    1.01
   2   3   1   18.12    1.43
  -1  -3  -2   57.51    2.38
  -1  -3  -2   58.29    2.49
   1   3   2   57.80    2.12
   1   3   2   60.91    2.68
   0  -3  -3   -0.02    0.20
   0   3   3    0.11    0.28
  -1   3   4    0.50    0.17
  -1   3   4    0.59    0.37
   2  -3  -5   35.85    2.06
  -2   3   5   34.12    1.51
  -2   3   5   35.07    1.92
   3  -3  -6   22.41    1.86
   3  -3  -6   24.56    1.33
  -3   3   6   25.74    1.44
  -3   3   6   25.53    1.78
   4  -3  -7    5.62    0.73
  -4   3   7    5.31    0.74
  -4   3   7    4.84    0.67
  -5   3   8   14.67    0.97
  -5  -2   2    0.13    0.27
  -5  -2   2   -0.45    0.23
  -4  -2   1    0.82    0.54
  -4  -2   1    1.51    0.41
  -4  -2   1    1.58    0.49
  -4  -2   1    1.28    0.43
  -3  -2   0    9.05    0.73
  -3  -2   0    7.99    0.87
  -3  -2   0    8.31    0.98
  -3  -2   0    8.25    0.71
   3   2   0    9.23    0.82
   3   2   0    8.24    1.05
  -2  -2  -1    9.15    0.82
  -2  -2  -1   10.67    0.95
   2   2   1   12.02    0.73
   2   2   1    9.76    1.05
  -1  -2  -2   24.25    1.13
  -1  -2  -2   24.16    1.25
   0  -2  -3    0.49    0.21
  -1   2   4    8.26    0.37
  -1   2   4    7.31    0.69
  -2   2   5   34.40    1.39
  -2   2   5   27.06    1.74
   3  -2  -6    3.63    0.70
  -3   2   6    2.69    0.69
  -3   2   6    2.71    0.58
  -3   2   6    3.66    0.64
   4  -2  -7    1.23    0.53
  -4   2   7    1.18    0.46
  -4   2   7    0.76    0.43
  -5   2   8    4.83    0.55
  -5  -1   2    1.97    0.42
  -4  -1   1    0.80    0.57
  -4  -1   1    0.86    0.39
  -4  -1   1    0.75    0.39
  -4  -1   1    0.84    0.66
  -4  -1   1    0.41    0.42
  -3  -1   0    9.75    0.79
  -3  -1   0    9.73    0.94
  -3  -1   0    9.67    0.73
  -3  -1   0    9.76    1.05
   3   1   0   11.57    1.18
   3   1   0    9.40    0.85
  -2  -1  -1    6.82    0.68
  -2  -1  -1    5.44    0.75
   2   1   1    6.95    0.56
   2   1   1    6.12    0.88
  -1  -1  -2  125.76    4.74
  -1  -1  -2  127.12    4.89
   1   1   2  127.39    4.57
   0  -1  -3    6.67    0.41
  -1   1   4    6.30    0.63
  -2   1   5   -0.24    0.33
  -2   1   5    0.94    0.23
   3  -1  -6    5.73    1.04
  -3   1   6    6.36    0.96
  -3   1   6    6.37    0.70
  -3   1   6    8.18    0.77
   4  -1  -7    4.13    0.70
  -4   1   7    4.69    0.67
  -4   1   7    3.90    0.65
  -5   1   8    1.42    0.37
  -4   0   1    0.39    0.41
  -4   0   1    0.43    0.38
  -4   0   1   -0.65    0.51
  -4   0   1    0.23    0.45
  -4   0   1    0.09    0.34
  -3   0   0   72.73    2.96
  -3   0   0   75.55    3.37
  -3   0   0   63.91    3.22
  -3   0   0   75.20    3.49
  -3   0   0   75.44    3.05
   3   0   0   70.09    3.57
   3   0   0   72.46    3.25
  -2   0  -1   -0.32    0.26
  -2   0  -1   -0.17    0.39
   2   0   1    0.21    0.21
  -1   0  -2   45.86    1.83
  -1   0  -2   49.33    2.04
   1   0   2   43.59    1.77
   0   0  -3    0.01    0.16
  -1   0   4   19.70    1.11
  -1   0   4   19.43    0.79
  -2   0   5    0.09    0.40
   3   0  -6    7.55    1.08
  -3   0   6    7.41    1.05
  -3   0   6    7.74    0.77
  -3   0   6    8.85    0.82
   4   0  -7    1.21    0.47
  -4   0   7    0.22    0.38
  -4   0   7   -0.23    0.34
  -5   1   2   -0.26    0.20
  -5   1   2   -0.23    0.46
  -4   1   1    0.23    0.37
  -4   1   1    1.02    0.39
  -4   1   1   -0.13    0.54
  -4   1   1    0.46    0.35
  -3   1   0   10.15    0.80
  -3   1   0   10.30    1.05
  -3   1   0   10.09    0.73
  -3   1   0   11.37    1.01
   3  -1   0   10.17    0.90
   3  -1   0    9.18    1.10
  -2   1  -1    6.88    0.79
  -2   1  -1    7.00    0.65
   2  -1   1    6.85    0.56
  -1   1  -2  127.87    4.73
  -1   1  -2  129.33    4.95
   1  -1   2  125.60    4.71
   0   1  -3    7.06    0.44
   0  -1   3    6.77    0.38
  -1  -1   4    5.87    0.61
  -1  -1   4    5.82    0.42
  -2  -1   5    0.78    0.52
  -2  -1   5    0.10    0.42
  -3  -1   6    6.82    0.70
  -3  -1   6    6.72    0.99
  -3  -1   6    6.51    0.76
   4   1  -7    4.64    0.68
  -4  -1   7    3.09    0.86
  -4  -1   7    3.41    0.61
  -4  -1   7    4.35    0.66
  -5  -1   8    0.79    0.34
  -5  -1   8    0.68    0.30
  -5   2   2    0.40    0.28
  -5   2   2    0.32    0.31
  -4   2   1    0.76    0.40
  -4   2   1    2.02    0.46
  -4   2   1    1.26    0.68
  -4   2   1    1.09    0.45
  -3   2   0    9.28    1.00
  -3   2   0    8.80    0.74
  -3   2   0    9.02    0.91
  -3   2   0    8.81    0.77
   3  -2   0    9.87    0.89
   3  -2   0    8.84    1.05
  -2   2  -1   11.12    0.82
  -2   2  -1   10.18    0.96
   2  -2   1   13.21    0.80
  -1   2  -2   24.30    1.06
  -1   2  -2   26.20    1.31
  -1   2  -2   23.53    1.11
   1  -2   2   25.57    1.09
   0   2  -3    0.64    0.25
   0   2  -3    0.45    0.21
   0  -2   3    0.26    0.24
   0  -2   3    0.42    0.15
   1   2  -4    7.93    0.49
  -1  -2   4    7.70    0.69
  -1  -2   4    8.53    0.58
  -2  -2   5   24.00    1.51
  -3  -2   6    2.17    0.55
  -3  -2   6    2.79    0.54
  -3  -2   6    2.29    0.68
   4   2  -7    1.51    0.47
  -4  -2   7    0.67    0.41
  -4  -2   7    1.31    0.68
  -4  -2   7    0.81    0.42
  -5  -2   8    5.00    0.53
  -5  -2   8    5.38    0.72
  -5   3   2    1.00    0.31
  -5   3   2    0.74    0.28
  -4   3   1    2.66    0.50
  -4   3   1    3.02    0.58
  -4   3   1    2.51    0.76
  -3   3   0   13.44    1.07
  -3   3   0   14.05    0.94
  -3   3   0   13.75    0.95
  -3   3   0   11.74    1.19
   3  -3   0   13.57    1.10
   3  -3   0   12.02    1.23
  -2   3  -1   19.00    1.14
  -2   3  -1   20.15    1.34
   2  -3   1   23.66    1.21
  -1   3  -2   58.23    2.51
  -1   3  -2   54.82    2.35
   1  -3   2   60.97    2.33
   0   3  -3    0.21    0.26
   0   3  -3    0.05    0.21
   0  -3   3    0.33    0.23
   0  -3   3    0.30    0.17
   1   3  -4    0.59    0.21
  -1  -3   4    0.62    0.35
  -1  -3   4    1.00    0.31
   2   3  -5   35.26    1.51
  -2  -3   5   33.81    1.92
   3   3  -6   22.77    1.31
  -3  -3   6   24.91    1.39
  -3  -3   6   24.67    1.82
  -3  -3   6   23.90    1.37
   4   3  -7    4.63    0.70
  -4  -3   7    5.88    0.71
  -4  -3   7    5.97    1.01
  -4  -3   7    5.16    0.68
  -5  -3   8   12.63    1.08
  -5  -3   8   12.68    0.80
  -5   4   2   -0.07    0.26
  -5   4   2    0.28    0.24
  -4   4   1   18.20    1.11
  -4   4   1   20.47    1.28
  -4   4   1   18.70    1.61
  -3   4   0    0.78    0.51
  -3   4   0   -0.20    0.44
  -3   4   0    1.11    0.37
   3  -4   0    0.58    0.45
   3  -4   0    0.85    0.39
  -2   4  -1    7.55    0.88
   2  -4   1    7.97    0.69
  -1   4  -2  145.51    5.62
  -1   4  -2  136.66    5.49
   1  -4   2  151.14    5.47
   0   4  -3   11.26    0.71
   0   4  -3   12.24    0.75
   0  -4   3   11.60    0.62
   0  -4   3   12.04    0.77
   1   4  -4    5.88    0.52
  -1  -4   4    6.50    0.66
  -1  -4   4    7.04    0.67
   2   4  -5    3.80    0.44
  -2  -4   5    4.49    0.74
   3   4  -6    1.54    0.47
  -3  -4   6    3.10    0.78
  -3  -4   6    1.69    0.48
   4   4  -7    0.49    0.41
  -4  -4   7    0.24    0.40
  -4  -4   7   -0.42    0.59
  -4  -4   7    0.53    0.42
  -5  -4   8    2.90    0.43
  -5  -4   8    2.52    0.45
  -5   5   2    0.25    0.47
  -5   5   2    0.08    0.27
  -4   5   1    2.43    0.80
  -4   5   1    3.39    0.66
  -4   5   1    3.07    0.56
  -3   5   0   20.24    1.54
  -3   5   0   20.62    1.13
  -3   5   0   22.76    1.31
   3  -5   0   21.37    1.48
  -2   5  -1   33.76    1.88
   2  -5   1   33.23    1.70
  -1   5  -2  145.88    5.78
  -1   5  -2  158.00    5.89
   1  -5   2  148.68    5.85
   1  -5   2  149.03    5.71
   0   5  -3   83.75    3.48
   0   5  -3   90.01    3.50
   0  -5   3   92.84    3.49
   0  -5   3   89.45    3.45
   0  -5   3   85.38    3.56
   1   5  -4   11.52    0.82
   1   5  -4    9.88    0.72
  -1  -5   4   11.03    0.82
  -1  -5   4   10.02    0.83
   2   5  -5   13.29    0.88
  -2  -5   5   14.24    1.16
   3   5  -6    8.30    0.76
  -3  -5   6    8.13    0.75
  -3  -5   6    7.74    1.04
  -3  -5   6    8.06    0.82
   4   5  -7    5.88    0.71
  -4  -5   7    8.94    1.21
  -4  -5   7    9.66    0.88
  -4  -5   7    8.50    0.84
  -5  -5   8    2.44    0.39
  -5  -5   8    1.09    0.35
  -5   6   2    0.39    0.29
  -5   6   2    0.44    0.36
  -4   6   1    4.51    0.58
  -4   6   1    3.13    0.92
  -4   6   1    3.81    0.66
  -3   6   0   23.55    1.66
  -3   6   0   22.23    1.21
  -3   6   0   23.86    1.38
   3  -6   0   21.40    1.57
  -2   6  -1   75.74    3.48
   2  -6   1   78.77    3.35
  -1   6  -2   54.05    2.48
  -1   6  -2   55.38    2.43
   1  -6   2   54.37    2.48
   1  -6   2   54.38    2.33
   0   6  -3   26.59    1.34
   0   6  -3   24.56    1.29
   0  -6   3   28.24    1.32
   0  -6   3   26.85    1.40
   0  -6   3   24.22    1.19
   1   6  -4    8.34    0.72
   1   6  -4   10.72    0.82
  -1  -6   4    9.84    0.81
  -1  -6   4    9.22    0.86
   2   6  -5   18.49    1.16
  -2  -6   5   21.11    1.43
   3   6  -6    3.06    0.82
  -3  -6   6    1.92    0.70
  -3  -6   6    2.29    0.48
  -3  -6   6    1.74    0.50
  -3  -6   6    2.16    0.60
   4   6  -7    0.94    0.45
  -4  -6   7    0.16    0.56
  -4  -6   7    0.64    0.46
  -4  -6   7    0.68    0.40
  -5  -6   8    5.35    0.54
  -5  -6   8    4.30    0.51
  -5   7   2    2.06    0.37
  -5   7   2    1.11    0.35
  -4   7   1    7.60    0.84
  -4   7   1    7.12    0.68
  -3   7   0   20.86    1.21
  -3   7   0   23.00    1.67
  -3   7   0   23.58    1.42
   3  -7   0   25.58    1.68
  -2   7  -1   35.41    1.99
   2  -7   1   34.26    1.82
  -1   7  -2   16.11    1.19
  -1   7  -2   17.81    1.17
   1  -7   2   18.33    1.04
   1  -7   2   15.52    1.11
   0   7  -3   10.31    0.82
   0   7  -3   10.70    0.77
   0  -7   3   13.12    0.90
   0  -7   3   11.00    0.73
   0  -7   3   11.40    0.80
   1   7  -4    1.74    0.42
  -1  -7   4    1.75    0.50
  -1  -7   4    1.86    0.48
   2   7  -5    6.46    0.58
   2   7  -5    7.43    0.74
  -2  -7   5    6.73    0.87
   3   7  -6    1.57    0.41
  -3  -7   6    0.86    0.57
  -3  -7   6    1.21    0.50
  -3  -7   6    1.78    0.35
  -3  -7   6    2.05    0.50
   4   7  -7    3.23    0.62
  -4  -7   7    2.54    0.56
  -4  -7   7    2.91    0.87
  -4  -7   7    1.92    0.54
  -5  -7   8    0.24    0.25
  -5  -7   8    0.10    0.22
  -5   8   2    0.25    0.21
  -4   8   1    5.82    1.12
  -4   8   1    8.06    0.73
  -4   8   1    8.64    0.92
  -3   8   0    0.14    0.53
  -3   8   0    0.29    0.35
   3  -8   0   -0.13    0.38
  -2   8  -1   28.45    1.78
   2  -8   1   28.94    1.64
  -1   8  -2   26.75    1.53
  -1   8  -2   27.92    1.60
   0   8  -3    4.62    0.53
   0   8  -3    4.55    0.60
   0  -8   3    3.77    0.52
   0  -8   3    3.80    0.58
   0  -8   3    4.62    0.58
   1   8  -4   48.84    2.27
  -1  -8   4   44.86    2.20
   2   8  -5   34.44    1.62
   2   8  -5   37.20    1.94
  -2  -8   5   36.59    2.09
   3   8  -6    2.98    0.54
  -3  -8   6    2.95    0.75
  -3  -8   6    3.52    0.65
  -3  -8   6    2.18    0.34
  -3  -8   6    2.54    0.55
   4   8  -7   13.94    0.99
  -4  -8   7   12.62    1.46
  -4  -8   7    9.35    1.18
  -5  -8   8   -0.04    0.23
  -5  -8   8    0.20    0.25
  -5   9   2    0.08    0.27
  -5   9   2    0.07    0.21
  -4   9   1   10.09    0.81
  -4   9   1    9.21    0.96
  -4   9   1    9.96    1.28
   4  -9  -1    8.67    0.90
  -3   9   0    3.66    0.73
  -3   9   0    2.77    0.54
  -3   9   0    3.53    0.85
   3  -9   0    3.73    0.74
   3  -9   0    5.40    0.93
  -2   9  -1   25.23    1.31
  -2   9  -1   24.30    1.63
   2  -9   1   24.45    1.31
   2  -9   1   22.28    1.48
  -1   9  -2   13.32    1.09
   1  -9   2   12.54    0.93
   0   9  -3   48.76    2.30
   0  -9   3   48.48    2.25
   0  -9   3   49.52    2.17
   1   9  -4   18.59    1.21
   1   9  -4   16.27    0.93
  -1  -9   4   17.27    1.17
   2   9  -5   24.89    1.55
   2   9  -5   23.34    1.24
  -2  -9   5   24.60    1.36
  -2  -9   5   25.56    1.67
  -2  -9   5   25.59    1.50
   3   9  -6   -0.89    0.35
  -3  -9   6   -0.33    0.45
  -3  -9   6   -0.43    0.49
  -3  -9   6   -0.02    0.47
   4   9  -7   10.95    0.91
  -4  -9   7   10.71    0.96
  -4  -9   7    8.60    1.30
  -4  -9   7   11.77    0.92
  -5  -9   8    0.02    0.18
  -5  -9   8    0.18    0.21
  -5  10   2    0.33    0.27
  -5  10   2    0.72    0.23
  -4  10   1   21.43    1.41
  -4  10   1   21.66    1.23
  -4  10   1   19.96    1.77
   4 -10  -1   22.47    1.38
  -3  10   0    7.75    0.95
  -3  10   0    9.05    0.76
  -3  10   0    8.65    1.14
   3 -10   0    8.47    0.88
   3 -10   0    7.82    1.09
   3 -10   0   12.12    1.03
  -2  10  -1    1.81    0.48
  -2  10  -1    0.79    0.52
  -2  10  -1    0.62    0.42
   2 -10   1    1.26    0.48
   2 -10   1    1.50    0.42
  -1  10  -2    2.95    0.69
   1 -10   2    4.73    0.62
   1 -10   2    3.00    0.56
   0  10  -3    3.39    0.60
   0 -10   3    2.81    0.54
   0 -10   3    2.84    0.55
   1  10  -4    9.17    0.89
  -1 -10   4    9.38    0.89
   2  10  -5   17.17    1.03
   2  10  -5   17.37    1.31
  -2 -10   5   17.75    1.41
  -2 -10   5   18.92    1.30
  -2 -10   5   19.12    1.12
  -2 -10   5   16.97    1.12
   3  10  -6    5.10    0.63
  -3 -10   6    6.18    0.70
  -3 -10   6    5.20    0.50
  -3 -10   6    6.40    1.05
  -3 -10   6    5.54    0.78
   4  10  -7    8.58    0.82
  -4 -10   7    7.72    0.85
  -4 -10   7    8.42    0.82
  -4 -10   7    9.72    1.31
  -5 -10   8   -0.10    0.21
  -5 -10   8    0.10    0.17
  -5  11   2    0.98    0.33
  -5  11   2    2.15    0.34
  -4  11   1    6.29    1.13
  -4  11   1    7.98    1.24
   4 -11  -1    6.78    0.85
  -3  11   0    5.16    0.95
   3 -11   0    5.35    0.68
   3 -11   0    4.43    0.93
   3 -11   0    5.12    0.92
  -2  11  -1    4.02    0.63
  -2  11  -1    2.00    0.66
  -2  11  -1    3.17    0.49
   2 -11   1    2.41    0.53
   2 -11   1    2.40    0.59
   2 -11   1    1.74    0.62
  -1  11  -2   36.48    1.75
  -1  11  -2   38.62    2.12
   1 -11   2   37.89    1.96
   1 -11   2   36.23    1.78
   0  11  -3    2.67    0.60
   0 -11   3    2.63    0.55
   0 -11   3    2.67    0.57
   1  11  -4    4.66    0.54
   1  11  -4    4.55    0.70
  -1 -11   4    4.44    0.74
  -1 -11   4    4.31    0.70
   2  11  -5   10.33    1.03
   2  11  -5   10.79    0.79
  -2 -11   5   11.42    1.15
  -2 -11   5   10.87    0.96
  -2 -11   5   10.10    1.05
  -2 -11   5    7.87    1.18
   3  11  -6   17.15    1.13
  -3 -11   6   18.25    1.20
  -3 -11   6   18.63    1.67
  -3 -11   6   17.18    1.20
   4  11  -7    7.41    0.73
  -4 -11   7    6.00    0.69
  -4 -11   7    7.34    0.80
  -5 -11   8    0.33    0.19
  -5 -11   8    0.79    0.27
  -5  12   2    0.72    0.27
  -5  12   2    1.74    0.31
  -4  12   1    5.01    1.15
  -4  12   1    7.07    0.69
  -4  12   1    9.00    0.89
   4 -12  -1    5.62    0.84
  -3  12   0    3.18    0.79
  -3  12   0    5.44    0.64
  -3  12   0    5.20    1.01
   3 -12   0    5.35    0.93
   3 -12   0    4.49    0.98
   3 -12   0    4.92    0.70
  -2  12  -1   17.78    1.48
  -2  12  -1   16.20    1.09
  -2  12  -1   16.36    0.97
   2 -12   1   16.99    1.33
   2 -12   1   17.48    1.12
   2 -12   1   16.37    1.22
  -1  12  -2    6.93    0.94
  -1  12  -2    8.28    0.72
   1 -12   2    6.30    0.84
   1 -12   2    7.64    0.74
   0  12  -3   -1.04    0.25
   0  12  -3    0.09    0.35
   0  12  -3   -0.07    0.31
   0 -12   3   -0.33    0.44
   0 -12   3    0.40    0.37
   0 -12   3    0.36    0.35
   1  12  -4   19.38    1.13
   1  12  -4   21.19    1.13
   1  12  -4   20.07    1.44
  -1 -12   4   20.18    1.32
  -1 -12   4   19.09    1.37
   2  12  -5   46.43    2.19
   2  12  -5   50.66    2.89
  -2 -12   5   46.42    2.24
  -2 -12   5   47.52    2.69
  -2 -12   5   48.57    2.14
  -2 -12   5   51.83    2.30
  -2 -12   5   49.94    2.49
   3  12  -6    0.30    0.39
  -3 -12   6    0.44    0.45
  -3 -12   6    0.32    0.52
  -3 -12   6    0.42    0.41
  -3 -12   6    0.47    0.26
   4  12  -7    0.50    0.42
  -4 -12   7    0.69    0.37
  -4 -12   7    0.93    0.45
  -4 -12   7    1.36    0.60
  -5 -12   8    0.25    0.19
  -5  13   2    3.22    0.37
  -5  13   2    2.31    0.40
  -4  13   1    1.54    0.43
  -4  13   1    2.15    0.62
  -4  13   1    0.35    0.84
   4 -13  -1    1.89    0.56
  -3  13   0    7.65    1.22
  -3  13   0    9.72    0.80
   3 -13   0    7.98    1.12
   3 -13   0    8.04    0.86
  -2  13  -1   19.65    1.58
  -2  13  -1   17.70    1.02
   2 -13   1   18.05    1.46
   2 -13   1   16.98    1.34
   2 -13   1   17.77    1.20
  -1  13  -2    5.97    0.66
  -1  13  -2    4.21    0.82
   1 -13   2    5.70    0.79
   1 -13   2    5.74    0.68
   1 -13   2    4.60    0.80
   0  13  -3    4.35    0.55
   0  13  -3    4.33    0.74
   0  13  -3    4.01    0.51
   0 -13   3    3.49    0.66
   0 -13   3    3.03    0.55
   0 -13   3    3.67    0.67
   0 -13   3    4.15    0.71
   1  13  -4    2.62    0.50
   1  13  -4    1.26    0.51
   1  13  -4    2.34    0.52
  -1 -13   4    1.18    0.51
  -1 -13   4    2.21    0.63
   2  13  -5    7.68    1.03
   2  13  -5    7.67    0.74
  -2 -13   5    7.16    1.01
  -2 -13   5    7.75    0.76
  -2 -13   5    7.55    0.66
  -2 -13   5    7.64    1.01
  -2 -13   5    7.29    0.76
   3  13  -6    4.31    0.65
   3  13  -6    5.15    0.64
  -3 -13   6    3.86    0.69
  -3 -13   6    2.78    0.45
  -3 -13   6    5.75    1.00
  -3 -13   6    4.47    0.64
   4  13  -7    0.99    0.42
   4  13  -7    0.19    0.39
  -4 -13   7    0.89    0.42
  -4 -13   7    0.33    0.32
  -5 -13   8    0.39    0.19
  -5  14   2    2.24    0.37
  -5  14   2    2.86    0.32
  -4  14   1    3.57    0.70
  -4  14   1    3.94    0.58
  -3  14   0    2.36    0.51
  -3  14   0    0.39    0.56
  -3  14   0    1.68    0.76
   3 -14   0    1.09    0.64
   3 -14   0    2.48    1.08
  -2  14  -1    2.60    0.51
  -2  14  -1    2.94    0.66
   2 -14   1    2.17    0.57
   2 -14   1    1.85    0.66
   2 -14   1    2.88    0.70
  -1  14  -2   14.35    1.00
  -1  14  -2   15.89    1.37
   1 -14   2   13.88    1.19
   1 -14   2   13.05    1.00
   1 -14   2   13.24    1.14
   0  14  -3    0.96    0.48
   0  14  -3    1.32    0.44
   0  14  -3    0.76    0.35
   0 -14   3    1.48    0.51
   0 -14   3    0.75    0.37
   0 -14   3    1.09    0.48
   0 -14   3    0.94    0.60
   1  14  -4    4.87    0.64
   1  14  -4    5.21    0.59
  -1 -14   4    6.32    0.64
  -1 -14   4    5.42    0.82
  -1 -14   4    5.94    0.81
  -1 -14   4    5.64    0.60
   2  14  -5   34.73    2.33
   2  14  -5   37.36    1.84
   2  14  -5   35.33    1.85
  -2 -14   5   39.20    2.39
  -2 -14   5   36.18    2.14
  -2 -14   5   35.33    1.84
  -2 -14   5   37.56    1.89
  -2 -14   5   37.17    1.75
   3  14  -6   14.43    0.96
   3  14  -6   14.29    1.08
   3  14  -6   14.64    1.10
  -3 -14   6   14.43    1.10
  -3 -14   6   15.71    1.08
  -3 -14   6   14.68    2.10
  -3 -14   6   13.55    0.84
   4  14  -7    7.13    0.72
   4  14  -7    6.05    0.69
  -4 -14   7    6.48    0.72
  -4 -14   7    4.86    0.58
  -5 -14   8    0.77    0.27
  -5  15   2    0.33    0.18
  -5  15   2    0.43    0.17
  -4  15   1    0.79    0.48
  -4  15   1    1.34    0.39
   4 -15  -1    0.86    0.46
  -3  15   0   14.10    0.96
  -3  15   0   11.92    1.56
   3 -15   0   12.27    1.12
  -2  15  -1    1.96    0.62
  -2  15  -1    1.48    0.70
  -2  15  -1    1.96    0.43
   2 -15   1    2.06    0.59
   2 -15   1    3.11    0.74
   2 -15   1    1.46    0.54
  -1  15  -2    3.07    0.83
  -1  15  -2    3.85    0.49
  -1  15  -2    3.26    0.45
  -1  15  -2    5.28    1.10
   1 -15   2    3.00    0.69
   1 -15   2    3.37    0.60
   1 -15   2    3.83    0.84
   0  15  -3    7.35    0.64
   0  15  -3    7.05    0.71
   0  15  -3    7.41    0.63
   0 -15   3    7.82    0.70
   0 -15   3    6.94    0.88
   0 -15   3    7.49    0.86
   1  15  -4   20.83    1.18
   1  15  -4   19.75    1.60
   1  15  -4   20.68    1.20
   1  15  -4   18.34    1.20
  -1 -15   4   19.81    1.45
  -1 -15   4   21.54    1.20
  -1 -15   4   19.31    1.49
   2  15  -5   28.38    1.48
   2  15  -5   30.24    1.62
   2  15  -5   27.95    1.61
   2  15  -5   28.68    2.15
  -2 -15   5   31.64    2.17
  -2 -15   5   29.69    1.53
  -2 -15   5   30.09    1.88
  -2 -15   5   30.54    1.62
  -2 -15   5   30.16    1.64
   3  15  -6    0.10    0.39
   3  15  -6    0.66    0.34
   3  15  -6    0.43    0.45
  -3 -15   6    0.25    0.37
  -3 -15   6    0.68    0.56
  -3 -15   6    1.06    0.50
  -3 -15   6    0.25    0.26
   4  15  -7    1.46    0.43
   4  15  -7    1.94    0.46
  -4 -15   7    1.16    0.40
  -4 -15   7    2.25    0.44
  -5  16   2    2.76    0.34
  -4  16   1    2.15    0.59
  -4  16   1    2.88    0.51
   4 -16  -1    2.26    0.57
  -3  16   0    2.69    0.54
  -3  16   0    0.72    0.66
   3 -16   0    2.89    0.67
  -2  16  -1    5.90    0.84
  -2  16  -1    5.50    0.63
  -2  16  -1    8.03    1.16
   2 -16   1    5.91    0.83
   2 -16   1    5.89    0.91
   2 -16   1    5.20    1.07
  -1  16  -2    0.38    0.32
  -1  16  -2    0.63    0.44
  -1  16  -2    0.89    0.61
   1 -16   2    0.26    0.42
   1 -16   2    0.81    0.46
   1 -16   2    0.64    0.60
   0  16  -3    9.56    1.10
   0  16  -3    8.40    0.80
   0  16  -3    8.00    0.67
   0  16  -3    7.75    0.69
   0 -16   3    8.31    0.97
   0 -16   3    8.57    1.00
   0 -16   3    7.36    0.77
   0 -16   3    6.78    0.85
   0 -16   3    8.58    0.75
   1  16  -4    6.05    0.63
   1  16  -4    4.20    0.70
   1  16  -4    6.04    0.70
   1  16  -4    6.34    1.00
  -1 -16   4    5.96    0.69
  -1 -16   4    5.37    0.91
  -1 -16   4    4.47    0.83
   2  16  -5   11.63    1.40
   2  16  -5   11.60    0.97
   2  16  -5   11.44    0.93
   2  16  -5   10.66    0.94
  -2 -16   5    9.91    1.16
  -2 -16   5   11.12    0.87
  -2 -16   5   11.66    1.00
  -2 -16   5    8.15    1.27
  -2 -16   5    9.73    1.26
   3  16  -6    8.28    0.84
   3  16  -6    6.29    0.69
   3  16  -6    8.42    0.85
  -3 -16   6    8.67    0.79
  -3 -16   6    7.62    0.63
  -3 -16   6    9.02    0.88
  -3 -16   6    6.29    1.17
   4  16  -7    1.33    0.48
   4  16  -7    1.30    0.43
  -4 -16   7    1.27    0.38
  -4  17   1    0.24    0.28
  -4  17   1    0.15    0.39
   4 -17  -1    0.07    0.36
  -3  17   0    4.16    0.63
  -3  17   0    3.71    1.03
   3 -17   0    5.18    0.81
  -2  17  -1    0.84    0.68
  -2  17  -1    0.65    0.40
  -2  17  -1    0.99    0.57
   2 -17   1    0.86    0.52
   2 -17   1    0.21    0.57
  -1  17  -2    5.77    1.06
  -1  17  -2    6.04    0.63
  -1  17  -2    7.78    0.63
  -1  17  -2    7.56    0.83
   1 -17   2    6.09    0.93
   1 -17   2    6.55    0.98
   1 -17   2    6.56    0.90
   1 -17   2    7.68    0.82
   1 -17   2    7.12    0.86
   0  17  -3    1.59    0.53
   0  17  -3    1.24    0.53
   0  17  -3    1.69    0.42
   0  17  -3    1.94    0.45
   0  17  -3    1.59    0.42
   0  17  -3    1.94    0.74
   0 -17   3    0.68    0.45
   0 -17   3    2.21    0.53
   0 -17   3    2.31    0.74
   0 -17   3    1.70    0.57
   0 -17   3    0.89    0.49
   1  17  -4    5.99    1.01
   1  17  -4    4.49    0.62
   1  17  -4    4.00    0.64
   1  17  -4    4.98    0.70
  -1 -17   4    4.87    0.91
  -1 -17   4    5.25    0.67
  -1 -17   4    5.87    1.02
  -1 -17   4    4.29    0.67
   2  17  -5    3.44    0.57
   2  17  -5    2.30    0.62
   2  17  -5    3.70    0.66
  -2 -17   5    2.32    0.53
  -2 -17   5    3.24    0.60
  -2 -17   5    3.70    0.93
  -2 -17   5    3.71    0.89
  -2 -17   5    2.62    0.57
   3  17  -6    3.76    0.67
   3  17  -6    5.57    0.77
   3  17  -6    5.15    0.62
  -3 -17   6    5.49    0.88
  -3 -17   6    3.39    0.89
   4  17  -7    1.44    0.45
  -4 -17   7    0.49    0.29
  -4  18   1    1.65    0.45
  -4  18   1    0.87    0.31
   4 -18  -1    1.37    0.48
  -3  18   0   -0.15    0.60
  -3  18   0    0.00    0.81
  -3  18   0    1.62    0.46
   3 -18   0    1.38    0.59
  -2  18  -1    4.18    1.03
  -2  18  -1    5.28    0.63
  -2  18  -1    5.21    0.84
   2 -18   1    5.50    0.84
   2 -18   1    4.99    0.91
  -1  18  -2   16.55    1.62
  -1  18  -2   18.34    1.22
  -1  18  -2   17.77    0.99
  -1  18  -2   16.18    0.95
   1 -18   2   14.23    1.18
   1 -18   2   16.19    1.19
   1 -18   2   15.11    1.39
   1 -18   2   18.72    1.76
   0  18  -3    1.12    0.56
   0  18  -3    0.96    0.69
   0  18  -3    1.12    0.43
   0  18  -3    1.43    0.41
   0  18  -3    1.81    0.63
   0 -18   3    1.93    0.66
   0 -18   3    1.49    0.49
   0 -18   3    0.64    0.43
   0 -18   3    1.62    0.76
   0 -18   3    1.14    0.57
   1  18  -4    8.22    1.14
   1  18  -4    7.86    0.78
   1  18  -4    6.52    0.66
   1  18  -4    7.68    0.86
  -1 -18   4    7.57    1.05
  -1 -18   4    6.65    0.77
  -1 -18   4    6.64    1.00
   2  18  -5   24.90    1.36
   2  18  -5   23.93    1.52
   2  18  -5   23.20    1.67
  -2 -18   5   26.00    2.02
  -2 -18   5   22.86    2.28
  -2 -18   5   27.23    1.45
  -2 -18   5   24.97    1.43
   3  18  -6    0.34    0.45
   3  18  -6    0.60    0.34
   3  18  -6   -0.04    0.41
  -3 -18   6    0.22    0.24
  -3 -18   6   -0.45    0.53
  -3 -18   6    0.45    0.40
   4  18  -7    0.60    0.31
  -4 -18   7    1.14    0.33
  -4  19   1    0.89    0.40
  -4  19   1    0.87    0.31
   4 -19  -1    0.96    0.43
  -3  19   0    1.87    0.99
  -3  19   0    4.81    0.62
   3 -19   0    3.01    0.70
  -2  19  -1   10.75    1.09
  -2  19  -1   11.52    0.87
  -2  19  -1   10.45    1.39
   2 -19   1   11.14    1.09
  -1  19  -2    8.60    0.73
  -1  19  -2    9.58    0.94
  -1  19  -2   10.25    0.77
  -1  19  -2   11.25    1.37
   1 -19   2    9.35    0.96
   1 -19   2    7.73    1.01
   1 -19   2    9.10    1.20
   1 -19   2    9.14    1.00
   1 -19   2   11.49    1.23
   0  19  -3   -0.08    0.33
   0  19  -3    0.01    0.55
   0  19  -3   -0.16    0.33
   0  19  -3   -0.83    0.36
   0 -19   3    0.04    0.38
   0 -19   3   -0.19    0.35
   0 -19   3    0.06    0.40
   0 -19   3   -0.64    0.55
   1  19  -4    0.37    0.38
   1  19  -4    0.67    0.46
   1  19  -4    1.11    0.54
  -1 -19   4    1.07    0.59
  -1 -19   4    0.27    0.62
  -1 -19   4    2.07    0.53
   2  19  -5   13.82    1.12
   2  19  -5   13.20    1.12
   2  19  -5   13.41    0.97
  -2 -19   5   13.10    0.99
  -2 -19   5   14.61    1.04
  -2 -19   5   12.43    1.35
  -2 -19   5   13.48    1.48
   3  19  -6    3.28    0.68
   3  19  -6    1.83    0.41
  -3 -19   6    2.10    0.41
  -3 -19   6    2.15    0.48
  -4 -19   7    0.04    0.21
  -4  20   1    1.05    0.28
  -4  20   1    2.20    0.48
   4 -20  -1    1.21    0.40
  -3  20   0    0.85    0.96
  -3  20   0    4.33    0.56
  -3  20   0    0.76    0.57
   3 -20   0    4.65    0.78
  -2  20  -1    7.34    0.71
  -2  20  -1    8.80    0.99
   2 -20   1    7.39    1.19
   2 -20   1    7.63    1.05
   2 -20   1    7.21    0.95
  -1  20  -2    0.73    0.36
  -1  20  -2    0.46    0.52
  -1  20  -2    1.04    0.41
  -1  20  -2   -0.13    0.51
   1 -20   2   -0.25    0.40
   1 -20   2   -0.13    0.58
   1 -20   2    1.13    0.54
   1 -20   2    0.55    0.50
   0  20  -3    7.38    0.85
   0  20  -3    7.03    0.73
   0  20  -3    6.67    1.14
   0  20  -3    5.46    0.65
   0 -20   3    5.17    0.89
   0 -20   3    7.48    1.06
   0 -20   3    5.97    0.71
   0 -20   3    6.06    0.94
   1  20  -4   13.87    1.07
   1  20  -4   12.58    1.12
   1  20  -4   12.85    0.93
  -1 -20   4   12.33    1.37
  -1 -20   4   14.02    1.07
  -1 -20   4   10.51    1.27
   2  20  -5    2.48    0.60
   2  20  -5    2.52    0.62
   2  20  -5    2.93    0.57
  -2 -20   5    3.83    0.97
  -2 -20   5    2.58    0.51
  -2 -20   5    3.05    0.56
  -2 -20   5    2.66    0.89
   3  20  -6    8.39    0.74
   3  20  -6    6.09    0.77
   3  20  -6    6.28    0.99
  -3 -20   6    7.33    0.70
  -3 -20   6    7.25    0.58
   4  20  -7    0.16    0.26
  -4 -20   7    0.61    0.21
  -4  21   1    0.18    0.20
  -4  21   1    0.28    0.27
   4 -21  -1    0.17    0.30
  -3  21   0    0.19    0.52
  -3  21   0    3.10    0.54
  -2  21  -1    3.87    0.63
  -2  21  -1    4.12    1.02
  -2  21  -1    5.05    0.84
   2 -21   1    5.72    0.87
   2 -21   1    3.90    1.02
   2 -21   1    5.10    0.87
  -1  21  -2   11.51    1.08
  -1  21  -2   11.59    1.46
  -1  21  -2   10.51    0.81
  -1  21  -2   11.23    0.82
   1 -21   2   11.12    1.24
   1 -21   2   11.92    1.31
   1 -21   2   13.68    1.11
   1 -21   2   11.15    1.03
   0  21  -3    2.55    0.76
   0  21  -3    3.37    0.61
   0  21  -3    3.64    0.62
   0  21  -3    3.23    0.95
   0 -21   3    2.53    0.97
   0 -21   3    3.52    0.60
   0 -21   3    2.92    0.81
   0 -21   3    3.15    0.66
   1  21  -4    7.67    0.86
   1  21  -4    7.32    0.80
   1  21  -4    6.33    0.86
  -1 -21   4    9.16    1.23
  -1 -21   4    8.39    1.18
  -1 -21   4    7.67    0.84
   2  21  -5   12.79    1.03
   2  21  -5   11.60    1.04
   2  21  -5   12.10    1.08
  -2 -21   5   13.94    0.99
  -2 -21   5   12.85    1.37
  -2 -21   5   12.42    1.49
   3  21  -6    1.63    0.50
   3  21  -6    1.73    0.48
   3  21  -6    1.58    0.39
  -3 -21   6    1.03    0.35
  -3 -21   6    1.34    0.29
   4  21  -7    0.81    0.27
  -4 -21   7    0.50    0.19
  -4  22   1    0.07    0.16
  -4  22   1    0.21    0.23
   4 -22  -1    0.17    0.25
  -3  22   0   -0.01    0.44
  -3  22   0    0.84    0.35
   3 -22   0    0.92    0.49
  -2  22  -1    1.92    0.65
  -2  22  -1    2.24    0.85
   2 -22   1    1.85    0.61
   2 -22   1    1.24    0.66
  -1  22  -2    3.32    0.75
  -1  22  -2    3.85    0.53
  -1  22  -2    4.00    0.58
   1 -22   2    3.14    0.68
   1 -22   2    3.88    0.92
   1 -22   2    2.68    0.65
   1 -22   2    3.16    0.79
   0  22  -3    2.27    0.48
   0  22  -3    1.02    0.85
   0  22  -3    2.44    0.67
   0  22  -3   -0.43    0.34
   0 -22   3    0.50    0.41
   0 -22   3    0.68    0.63
   0 -22   3    0.58    0.68
   0 -22   3    1.59    0.55
   1  22  -4    6.59    0.73
   1  22  -4    5.71    1.18
   1  22  -4    6.52    0.89
   1  22  -4    6.12    0.79
  -1 -22   4    7.95    1.17
  -1 -22   4    7.83    0.86
  -1 -22   4    5.24    1.05
   2  22  -5    2.67    0.61
   2  22  -5    3.47    0.60
   2  22  -5    3.16    0.69
  -2 -22   5    3.02    0.59
  -2 -22   5    3.31    0.85
  -2 -22   5    2.69    0.48
  -2 -22   5    2.24    0.77
   3  22  -6   -0.30    0.29
   3  22  -6    0.49    0.41
  -3 -22   6   -0.03    0.23
  -3 -22   6    0.29    0.27
   4  22  -7    0.38    0.20
  -4 -22   7    0.05    0.15
  -4  23   1    0.22    0.22
   4 -23  -1    0.58    0.39
  -3  23   0   -0.13    0.26
  -3  23   0   -0.18    0.38
   3 -23   0   -0.26    0.36
  -2  23  -1    4.19    0.75
  -2  23  -1    5.15    0.62
  -2  23  -1    5.24    1.67
   2 -23   1    4.98    0.94
   2 -23   1    5.80    0.85
  -1  23  -2   15.35    1.73
  -1  23  -2   16.25    0.98
  -1  23  -2   19.01    1.36
   1 -23   2   16.98    1.21
   1 -23   2   17.72    1.55
   1 -23   2   16.21    1.25
   0  23  -3    5.56    0.85
   0  23  -3    5.80    1.23
   0  23  -3    6.57    0.72
   0 -23   3    6.82    0.84
   0 -23   3    6.62    1.10
   1  23  -4    0.63    0.51
   1  23  -4   -0.35    0.34
   1  23  -4   -1.02    0.51
   1  23  -4   -0.07    0.38
  -1 -23   4   -0.61    0.56
  -1 -23   4   -0.31    0.47
  -1 -23   4    0.46    0.41
   2  23  -5    0.04    0.43
   2  23  -5    0.61    0.45
   2  23  -5    0.02    0.36
  -2 -23   5   -0.28    0.38
  -2 -23   5    0.01    0.67
  -2 -23   5    0.24    0.35
  -2 -23   5   -0.02    0.56
   3  23  -6    3.27    0.47
   3  23  -6    2.19    0.46
   3  23  -6    1.57    0.43
  -3 -23   6    2.01    0.26
  -3 -23   6    1.11    0.29
  -3  24   0    0.79    0.32
  -3  24   0    0.24    0.49
   3 -24   0    0.22    0.35
  -2  24  -1    0.91    0.37
  -2  24  -1    1.38    0.57
  -2  24  -1   -0.26    0.42
   2 -24   1   -0.26    0.49
   2 -24   1    0.56    0.46
  -1  24  -2    0.60    0.54
  -1  24  -2   -0.02    0.59
  -1  24  -2    0.54    0.31
   1 -24   2    0.94    0.70
   1 -24   2   -1.48    0.68
   1 -24   2    0.56    0.45
   1 -24   2    1.35    0.45
   0  24  -3    3.52    0.99
   0  24  -3    4.06    0.77
   0  24  -3    3.78    0.60
   0 -24   3    3.81    0.82
   0 -24   3    3.76    0.97
   0 -24   3    3.86    0.78
   1  24  -4   11.46    0.95
   1  24  -4   10.79    1.04
   1  24  -4   12.90    0.90
   1  24  -4   10.13    1.43
  -1 -24   4   13.31    1.06
  -1 -24   4   12.00    1.35
  -1 -24   4    8.86    1.36
   2  24  -5   -0.25    0.28
   2  24  -5    0.58    0.42
   2  24  -5    0.43    0.42
  -2 -24   5    0.50    0.55
  -2 -24   5    0.13    0.30
   3  24  -6   -0.07    0.22
   3  24  -6   -0.08    0.26
  -3 -24   6    0.46    0.27
  -3  25   0    0.21    0.30
   3 -25   0    0.32    0.29
  -2  25  -1    2.75    0.66
   2 -25   1    4.42    0.69
   2 -25   1    2.50    0.74
  -1  25  -2    1.96    0.34
  -1  25  -2    2.22    0.66
   1 -25   2    2.32    0.79
   1 -25   2    2.29    0.56
   1 -25   2    1.69    0.47
   0  25  -3   22.76    1.51
   0  25  -3   21.69    1.26
   0  25  -3   22.14    2.05
   0 -25   3   21.68    1.79
   0 -25   3   23.55    1.47
   1  25  -4    0.64    0.47
   1  25  -4   -0.16    0.77
   1  25  -4    0.63    0.39
  -1 -25   4    0.80    0.89
  -1 -25   4    0.88    0.45
  -1 -25   4    0.37    0.64
   2  25  -5    1.14    0.44
   2  25  -5    0.79    0.36
   2  25  -5    0.98    0.42
  -2 -25   5    0.50    0.33
  -2 -25   5    0.28    0.49
   3  25  -6    0.43    0.20
   3  25  -6    0.90    0.30
  -3  26   0    0.97    0.31
   2 -26   1    2.03    0.73
   2 -26   1    1.42    0.43
  -1  26  -2   -0.13    0.70
  -1  26  -2    0.05    0.21
   1 -26   2   -0.23    0.52
   1 -26   2    0.79    0.48
   1 -26   2   -0.09    0.35
   0  26  -3    4.89    0.80
   0  26  -3    4.89    1.07
   0  26  -3    5.45    0.62
   0 -26   3    5.84    0.77
   0 -26   3    5.89    1.04
   1  26  -4    0.46    0.43
   1  26  -4    0.51    0.35
   1  26  -4    0.12    0.31
  -1 -26   4    0.06    0.68
  -1 -26   4   -0.15    0.35
   2  26  -5    3.22    0.55
   2  26  -5    3.02    0.51
  -2 -26   5    3.34    0.53
  -2 -26   5    1.42    0.54
   3  26  -6   -0.36    0.32
   3  26  -6    0.01    0.17
   3 -27   0    0.22    0.25
   2 -27   1    4.59    0.79
  -1  27  -2    1.34    0.52
  -1  27  -2    0.24    0.23
   1 -27   2    0.48    0.55
   0  27  -3    0.84    0.33
   0  27  -3    1.58    0.53
   0 -27   3    1.64    0.66
   0 -27   3    1.00    0.43
   1  27  -4    3.35    0.66
   1  27  -4    3.48    0.52
  -1 -27   4    1.98    0.75
  -1 -27   4    3.74    0.59
   2  27  -5    0.53    0.28
   2  27  -5   -0.20    0.35
   2  27  -5    0.62    0.29
  -2 -27   5    0.15    0.24
   2 -28   1    1.31    0.69
  -1  28  -2    0.17    0.34
   1 -28   2    0.05    0.45
   1 -28   2    0.32    0.35
   0  28  -3    0.71    0.29
   0  28  -3    0.63    0.43
   0 -28   3    0.29    0.36
   0 -28   3    0.84    0.58
   1  28  -4    0.29    0.26
   1  28  -4    0.37    0.37
  -1 -28   4    0.01    0.46
  -1 -28   4    0.81    0.36
   2  28  -5    0.70    0.21
  -2 -28   5    0.81    0.22
  -2  29  -1    0.03    0.26
  -1  29  -2   -0.16    0.26
  -1  29  -2    0.46    0.40
   1 -29   2    1.30    0.34
   1 -29   2    0.79    0.54
   0  29  -3    4.11    0.62
   0  29  -3    3.51    0.41
   0 -29   3    5.99    0.87
   1  29  -4    0.34    0.32
   1  29  -4    0.78    0.28
  -1 -29   4    0.60    0.29
  -1 -29   4    0.28    0.41
   2  29  -5    0.08    0.17
  -2 -29   5    0.03    0.13
  -2  30  -1    0.29    0.21
  -1  30  -2    0.07    0.23
  -1  30  -2   -0.23    0.28
   1 -30   2    0.49    0.24
   1 -30   2   -0.03    0.29
   0  30  -3    0.22    0.34
   0  30  -3    0.57    0.19
   0 -30   3    0.73    0.31
   0 -30   3    0.89    0.52
   1  30  -4    0.62    0.20
   1  30  -4    0.63    0.28
  -1 -30   4   -0.12    0.31
  -1 -30   4    0.88    0.27
  -1  31  -2   -0.05    0.15
   0  31  -3   -0.30    0.20
   0 -31   3    0.09    0.18
   0 -31   3    0.56    0.30
   1  31  -4    0.23    0.16
  -1 -31   4   -0.15    0.15
  -1 -31  -3   -0.08    0.14
   0 -31  -4    0.44    0.22
   2  30   2    0.71    0.19
  -1 -30  -3    5.24    0.49
   1  30   3    6.08    0.48
   0 -30  -4    0.15    0.23
   0  30   4    0.02    0.15
   1 -30  -5    2.77    0.39
  -2 -29  -2    0.43    0.18
   2  29   2    0.33    0.19
  -1 -29  -3    0.21    0.24
   1  29   3    0.51    0.27
   0 -29  -4    0.02    0.28
   0  29   4    0.09    0.21
   1 -29  -5   -0.38    0.30
  -2 -28  -2    0.01    0.17
   2  28   2    0.36    0.33
   2  28   2    0.24    0.22
   2  28   2    0.17    0.28
  -1 -28  -3    0.91    0.33
   1  28   3    0.98    0.34
   1  28   3    1.20    0.49
   0 -28  -4    4.34    0.64
   0  28   4    3.69    0.47
   1 -28  -5    0.80    0.36
   2 -28  -6    0.30    0.33
   3  27   1    0.03    0.14
  -2 -27  -2    0.94    0.30
   2  27   2    1.41    0.35
  -1 -27  -3    0.39    0.32
   1  27   3    1.79    0.42
   1  27   3   -1.01    0.43
   1  27   3    0.41    0.46
   0 -27  -4    2.18    0.53
   0  27   4    2.62    0.48
   1 -27  -5    0.37    0.39
  -1  27   5   -0.22    0.21
   2 -27  -6    0.38    0.30
   2 -27  -6    0.40    0.33
   3  26   1    0.50    0.29
   3  26   1    0.98    0.46
  -2 -26  -2   -0.18    0.22
   2  26   2    0.08    0.26
   2  26   2    1.55    0.49
  -1 -26  -3    0.47    0.36
   1  26   3    1.37    0.48
   1  26   3    0.53    0.34
   1  26   3    0.39    0.44
   0 -26  -4    0.87    0.40
   0  26   4    0.53    0.35
   1 -26  -5   11.69    0.99
   1 -26  -5   14.64    1.05
  -1  26   5   12.61    0.74
   2 -26  -6    0.60    0.39
   2 -26  -6    0.73    0.39
   3 -26  -7    0.23    0.26
   3  25   1    0.29    0.22
   3  25   1    0.36    0.35
  -2 -25  -2    1.21    0.34
   2  25   2    1.39    0.39
   2  25   2    1.01    0.45
  -1 -25  -3    2.56    0.53
  -1 -25  -3    2.00    0.66
   1  25   3    1.20    0.56
   1  25   3    2.29    0.48
   0 -25  -4    1.27    0.86
   0 -25  -4    0.03    0.41
   0  25   4   -0.16    0.33
   0  25   4   -0.57    0.53
   1 -25  -5    0.22    0.42
   1 -25  -5   -0.47    0.32
   1 -25  -5   -0.48    0.74
   1 -25  -5    0.07    0.51
  -1  25   5    0.23    0.26
   2 -25  -6    1.25    0.55
   2 -25  -6    0.54    0.39
  -2  25   6    0.60    0.32
   3 -25  -7    0.21    0.31
   3 -25  -7    0.29    0.28
  -3 -24  -1    0.21    0.21
   3  24   1   -0.08    0.23
   3  24   1   -0.04    0.29
  -2 -24  -2    3.44    0.51
   2  24   2    3.11    0.54
   2  24   2    3.45    0.92
  -1 -24  -3    8.75    0.87
  -1 -24  -3   11.06    1.48
   1  24   3    8.59    0.91
   1  24   3   10.05    0.84
   1  24   3    8.17    0.83
   0 -24  -4    2.43    0.69
   0 -24  -4    2.38    0.81
   0 -24  -4    2.88    0.81
   0  24   4    4.37    1.15
   0  24   4    3.08    0.72
   1 -24  -5   14.10    1.04
   1 -24  -5   14.02    1.16
   1 -24  -5   15.26    1.14
   1 -24  -5   16.87    1.62
  -1  24   5   14.62    2.18
  -1  24   5   12.77    0.85
   2 -24  -6    1.84    0.56
   2 -24  -6    1.63    0.60
  -2  24   6    1.37    0.45
   3 -24  -7    2.43    0.50
  -3  24   7    1.98    0.32
  -4 -23   0    1.53    0.21
   4  23   0    2.02    0.41
  -3 -23  -1    0.36    0.24
  -3 -23  -1    0.29    0.15
   3  23   1    0.16    0.26
   3  23   1    0.31    0.35
  -2 -23  -2    1.78    0.99
  -2 -23  -2    1.65    0.37
  -2 -23  -2    1.98    0.45
   2  23   2    1.89    0.56
   2  23   2    1.72    0.46
  -1 -23  -3   -0.03    0.58
  -1 -23  -3    0.20    0.61
  -1 -23  -3    0.38    0.39
   1  23   3   -0.13    0.35
   1  23   3   -0.03    0.39
   1  23   3    0.17    0.42
   0 -23  -4   -0.05    0.56
   0 -23  -4    0.26    0.38
   0 -23  -4    0.65    0.62
   0 -23  -4    0.25    0.40
   0  23   4    0.59    0.37
   0  23   4    0.47    0.47
   0  23   4    0.37    0.45
   1 -23  -5    0.59    0.67
   1 -23  -5    2.28    0.83
   1 -23  -5    1.73    0.55
  -1  23   5    0.84    0.53
  -1  23   5    0.64    0.80
   2 -23  -6    2.81    0.92
  -2  23   6    2.01    0.47
   3 -23  -7    1.93    0.50
   3 -23  -7    1.76    0.54
  -4 -22   0    0.79    0.23
   4  22   0    0.57    0.27
  -3 -22  -1    1.91    0.39
   3  22   1    0.02    0.36
   3  22   1   -0.09    0.26
  -2 -22  -2    1.39    0.42
  -2 -22  -2    1.45    0.76
  -2 -22  -2    1.86    0.42
   2  22   2    3.30    0.61
   2  22   2    2.33    0.62
  -1 -22  -3    8.07    1.12
  -1 -22  -3    7.92    0.82
  -1 -22  -3    7.28    1.19
   1  22   3    6.42    0.84
   1  22   3    7.03    0.81
   1  22   3    7.06    0.78
   0 -22  -4    1.06    0.77
   0 -22  -4   -0.30    0.38
   0 -22  -4    0.91    0.47
   0 -22  -4    0.30    0.56
   0  22   4    0.67    0.39
   0  22   4    0.09    0.44
   0  22   4    0.46    0.45
   0  22   4   -0.65    0.36
   1 -22  -5    2.90    0.59
   1 -22  -5    1.96    0.56
   1 -22  -5    2.00    0.66
  -1  22   5    1.05    0.57
  -1  22   5    1.02    0.69
  -1  22   5    2.20    0.45
   2 -22  -6   -0.04    0.47
  -2  22   6    0.32    0.36
   3 -22  -7    0.73    0.45
  -3  22   7    0.72    0.27
  -4 -21   0    1.73    0.33
   4  21   0    2.58    0.45
  -3 -21  -1   -0.35    0.17
  -3 -21  -1    0.06    0.32
   3  21   1    0.04    0.27
   3  21   1   -0.26    0.55
  -2 -21  -2    0.06    0.29
  -2 -21  -2    0.58    0.59
  -2 -21  -2   -0.03    0.29
   2  21   2   -0.19    0.32
   2  21   2    0.27    0.48
  -1 -21  -3    2.49    0.85
  -1 -21  -3    3.70    0.67
  -1 -21  -3    2.86    0.88
   1  21   3    3.68    0.64
   1  21   3    2.55    0.60
   1  21   3    2.91    0.95
   0 -21  -4    1.63    0.60
   0 -21  -4    0.86    0.69
   0 -21  -4    1.40    0.51
   0  21   4    0.69    0.39
   0  21   4    0.72    0.53
   0  21   4    1.38    0.47
   1 -21  -5    5.36    0.96
   1 -21  -5    6.72    0.79
   1 -21  -5    6.84    0.86
  -1  21   5    6.19    1.16
  -1  21   5    6.24    0.64
   2 -21  -6    2.71    0.67
  -2  21   6    3.55    0.59
   3 -21  -7    5.85    0.82
  -3  21   7    3.85    0.57
   4 -21  -8    0.50    0.28
   4 -21  -8    0.46    0.28
  -4  21   8    0.39    0.17
  -4 -20   0    0.27    0.22
  -3 -20  -1    2.31    0.35
  -3 -20  -1    2.92    0.55
  -3 -20  -1    1.79    0.78
   3  20   1    2.70    0.51
   3  20   1    3.24    0.66
  -2 -20  -2    2.03    0.81
  -2 -20  -2    1.76    0.44
  -2 -20  -2    0.72    0.37
   2  20   2    1.47    0.55
   2  20   2    1.99    0.49
  -1 -20  -3    3.83    0.64
  -1 -20  -3    4.26    0.97
  -1 -20  -3    4.77    0.98
   1  20   3    3.29    0.62
   1  20   3    3.79    0.72
   1  20   3    4.55    0.68
   0 -20  -4   10.47    1.34
   0 -20  -4   10.34    0.95
   0 -20  -4   10.84    0.98
   0 -20  -4   10.81    1.31
   0 -20  -4    9.97    1.17
   0  20   4    9.78    0.97
   0  20   4   11.06    0.86
   1 -20  -5   15.20    1.28
   1 -20  -5   16.19    1.19
  -1  20   5   17.02    1.59
  -1  20   5   15.05    0.97
   2 -20  -6    0.99    0.54
  -2  20   6    1.71    0.55
   3 -20  -7   -0.17    0.47
  -3  20   7    0.55    0.36
   4 -20  -8    0.07    0.26
   4 -20  -8    0.21    0.28
  -4  20   8   -0.06    0.24
  -4 -19   0    2.83    0.55
   4  19   0    2.51    0.52
  -3 -19  -1    2.54    0.79
  -3 -19  -1    4.57    0.45
  -3 -19  -1    4.05    0.63
   3  19   1    4.14    0.73
   3  19   1    5.38    0.65
  -2 -19  -2   14.43    1.03
  -2 -19  -2   13.99    1.58
  -2 -19  -2   17.41    1.07
   2  19   2   15.96    1.08
   2  19   2   16.23    1.24
  -1 -19  -3    3.32    0.81
  -1 -19  -3    2.56    0.70
  -1 -19  -3    3.42    0.64
  -1 -19  -3    1.92    0.73
   1  19   3    1.26    0.49
   1  19   3    1.72    0.56
   1  19   3    2.15    0.50
   0 -19  -4    3.60    0.89
   0 -19  -4    4.85    0.93
   0 -19  -4    3.50    0.68
   0 -19  -4    4.98    0.84
   0 -19  -4    3.93    0.69
   0 -19  -4    3.64    0.65
   0  19   4    5.08    0.73
   1 -19  -5    0.80    0.49
   1 -19  -5    0.98    0.51
   1 -19  -5    0.89    0.63
  -1  19   5   -0.31    0.52
  -1  19   5    0.23    0.58
  -1  19   5    0.73    1.39
  -1  19   5    1.68    0.58
  -1  19   5    0.90    0.36
  -1  19   5    0.52    0.60
   2 -19  -6    8.81    0.98
  -2  19   6    7.38    0.83
   3 -19  -7    8.32    0.95
  -3  19   7    6.77    0.73
   4 -19  -8    3.41    0.56
   4 -19  -8    3.26    0.56
  -4  19   8    2.46    0.37
  -4 -18   0    0.11    0.29
   4  18   0    0.35    0.35
  -3 -18  -1    0.50    0.25
  -3 -18  -1   -0.21    0.49
  -3 -18  -1    0.36    0.49
  -3 -18  -1    0.25    0.31
   3  18   1    0.54    0.46
   3  18   1    0.82    0.38
  -2 -18  -2   10.25    0.87
  -2 -18  -2   10.00    0.83
  -2 -18  -2   10.34    1.35
   2  18   2    9.74    0.84
  -1 -18  -3    5.86    0.99
  -1 -18  -3    4.57    0.86
  -1 -18  -3    5.69    0.68
  -1 -18  -3    4.79    0.68
   1  18   3    6.18    1.28
   1  18   3    5.17    0.72
   1  18   3    5.17    0.69
   1  18   3    4.51    0.64
   0 -18  -4    3.20    0.73
   0 -18  -4    2.29    0.76
   0 -18  -4    3.14    0.63
   0 -18  -4    3.58    0.79
   0 -18  -4    2.16    0.52
   0  18   4    2.86    0.61
   0  18   4    3.06    0.50
   0  18   4    3.99    0.71
   0  18   4    4.60    0.87
   1 -18  -5    0.60    0.52
   1 -18  -5    0.44    0.54
   1 -18  -5    0.30    0.47
   1 -18  -5    1.18    0.51
  -1  18   5    0.86    0.39
  -1  18   5    1.08    0.56
  -1  18   5   -0.13    0.57
  -1  18   5    0.54    0.55
  -1  18   5    0.91    0.66
  -1  18   5    1.49    0.61
   2 -18  -6   12.07    1.14
  -2  18   6   11.86    0.92
  -2  18   6   13.70    1.05
   3 -18  -7    0.57    0.52
  -3  18   7    0.95    0.44
   4 -18  -8    1.76    0.46
   4 -18  -8    0.52    0.40
  -4  18   8    1.80    0.38
  -4 -17   0    7.84    0.70
   4  17   0    7.96    0.77
  -3 -17  -1    1.99    0.48
  -3 -17  -1    1.54    0.76
  -3 -17  -1    1.94    0.36
  -3 -17  -1    1.14    0.43
   3  17   1    1.50    0.42
   3  17   1    0.91    0.50
  -2 -17  -2    1.48    0.71
  -2 -17  -2    2.06    0.52
  -2 -17  -2    1.78    0.45
   2  17   2    1.53    0.53
  -1 -17  -3    2.08    0.54
  -1 -17  -3    1.11    0.65
  -1 -17  -3    1.55    0.45
  -1 -17  -3    1.84    0.70
   1  17   3    2.81    0.51
   1  17   3    1.60    0.52
   1  17   3    0.48    0.59
   1  17   3    2.26    0.49
   0 -17  -4    0.40    0.42
   0 -17  -4    0.71    0.46
   0 -17  -4    0.69    0.41
   0 -17  -4    0.25    0.54
   0  17   4    1.01    0.38
   0  17   4    0.94    0.53
   0  17   4    1.22    0.50
   0  17   4    0.35    0.36
   1 -17  -5   12.19    1.08
   1 -17  -5   12.62    1.29
   1 -17  -5   11.37    0.98
   1 -17  -5   10.52    1.00
  -1  17   5   11.54    1.02
  -1  17   5   10.88    1.18
  -1  17   5   11.50    0.81
   2 -17  -6    6.97    1.04
  -2  17   6    6.13    0.76
  -2  17   6    6.67    0.70
   3 -17  -7   15.37    1.24
  -3  17   7   14.82    0.96
  -3  17   7   13.20    1.07
   4 -17  -8    1.57    0.48
   4 -17  -8    1.89    0.47
  -4  17   8    2.06    0.43
  -5 -16   1    0.69    0.19
  -4 -16   0    0.48    0.35
   4  16   0    0.33    0.38
  -3 -16  -1    0.34    0.64
  -3 -16  -1    0.88    0.26
  -3 -16  -1    0.86    0.44
  -3 -16  -1    0.64    0.43
   3  16   1    1.53    0.48
   3  16   1    0.38    0.38
  -2 -16  -2   10.32    1.25
  -2 -16  -2    8.48    0.79
  -2 -16  -2    8.38    0.79
   2  16   2    9.62    0.89
   2  16   2   10.53    1.51
   2  16   2    8.99    0.80
  -1 -16  -3    6.29    1.09
  -1 -16  -3    6.12    0.93
  -1 -16  -3    5.77    0.68
  -1 -16  -3    4.72    0.63
   1  16   3    6.82    0.74
   1  16   3    5.40    0.69
   1  16   3    6.18    0.65
   1  16   3    6.21    1.05
   0 -16  -4    1.01    0.42
   0 -16  -4    0.94    0.44
   0 -16  -4    1.09    0.50
   0  16   4    0.20    0.43
   0  16   4    0.98    0.47
   0  16   4    1.46    0.41
   0  16   4    0.91    0.45
   1 -16  -5    0.30    0.41
   1 -16  -5    0.39    0.45
   1 -16  -5   -0.55    0.34
   1 -16  -5    0.42    0.50
  -1  16   5   -0.01    0.43
  -1  16   5    0.17    0.35
  -1  16   5    0.75    0.48
  -1  16   5    0.10    0.45
  -1  16   5   -0.18    0.40
  -1  16   5    0.86    0.51
  -1  16   5    1.20    0.37
   2 -16  -6    6.81    0.87
  -2  16   6    6.95    0.99
  -2  16   6    7.25    0.82
  -2  16   6    8.04    0.74
   3 -16  -7    0.77    0.54
  -3  16   7    0.80    0.43
  -3  16   7    0.52    0.54
   4 -16  -8    2.49    0.56
   4 -16  -8    5.26    0.73
  -4  16   8    3.48    0.51
  -4 -15   0    7.37    0.72
   4  15   0    7.69    0.77
  -3 -15  -1    1.99    0.38
  -3 -15  -1    2.36    0.83
  -3 -15  -1    3.05    0.61
  -3 -15  -1    3.23    0.61
   3  15   1    2.28    0.57
   3  15   1    2.79    0.57
  -2 -15  -2   13.31    0.89
  -2 -15  -2   12.67    1.35
  -2 -15  -2   13.07    0.94
   2  15   2   13.77    1.04
   2  15   2   13.06    0.91
   2  15   2   15.07    1.65
  -1 -15  -3   10.50    1.11
  -1 -15  -3   11.74    1.20
  -1 -15  -3   10.71    0.83
   1  15   3   12.85    0.92
   1  15   3   11.25    1.33
   1  15   3   11.94    0.87
   0 -15  -4    9.42    0.90
   0 -15  -4    6.92    0.76
   0 -15  -4    7.46    0.91
   0 -15  -4    8.31    0.73
   0  15   4    8.87    1.01
   0  15   4    9.11    0.78
   0  15   4    6.98    0.72
   0  15   4    8.81    0.80
   1 -15  -5    5.92    0.88
   1 -15  -5    4.94    0.68
   1 -15  -5    5.75    0.82
  -1  15   5    4.43    0.76
  -1  15   5    5.72    0.59
  -1  15   5    5.39    0.57
  -1  15   5    4.12    0.83
  -1  15   5    6.19    0.74
  -1  15   5    5.49    0.76
   2 -15  -6    4.55    0.75
   2 -15  -6    6.20    1.14
  -2  15   6    4.14    0.73
  -2  15   6    2.64    0.72
   3 -15  -7   20.21    1.39
  -3  15   7   19.25    1.29
  -3  15   7   18.59    1.12
   4 -15  -8   -0.57    0.38
   4 -15  -8    0.25    0.46
  -4  15   8    0.33    0.32
  -5 -14   1    0.10    0.20
  -4 -14   0    0.60    0.38
   4  14   0    1.59    0.52
  -3 -14  -1   10.31    0.92
  -3 -14  -1   10.57    1.36
  -3 -14  -1    9.68    0.87
  -3 -14  -1   10.59    0.66
  -2 -14  -2    3.50    0.50
  -2 -14  -2    4.02    0.89
  -2 -14  -2    3.75    0.62
   2  14   2    3.16    0.60
   2  14   2    3.69    0.58
   2  14   2    2.75    0.83
  -1 -14  -3    3.95    0.76
  -1 -14  -3    3.31    0.78
  -1 -14  -3    3.12    0.51
  -1 -14  -3    2.60    0.49
   1  14   3    3.02    0.58
   1  14   3    2.25    0.70
   1  14   3    3.01    0.52
   0 -14  -4    1.65    0.45
   0 -14  -4    1.35    0.39
   0 -14  -4    1.21    0.58
   0  14   4    2.03    0.43
   0  14   4    0.99    0.50
   0  14   4    1.67    0.44
   0  14   4    1.98    0.49
   1 -14  -5    5.40    0.81
   1 -14  -5    5.09    0.64
   1 -14  -5    3.36    0.71
  -1  14   5    4.69    0.64
  -1  14   5    3.95    0.67
  -1  14   5    3.56    0.78
  -1  14   5    4.14    0.53
  -1  14   5    4.63    0.54
   2 -14  -6    0.13    0.68
   2 -14  -6    0.24    0.44
  -2  14   6    0.30    0.48
  -2  14   6    1.38    0.41
  -2  14   6    1.57    0.56
   3 -14  -7    0.12    0.46
  -3  14   7    0.41    0.50
  -3  14   7    0.09    0.35
   4 -14  -8    0.45    0.45
  -4  14   8    0.10    0.30
  -5 -13   1    2.63    0.38
  -4 -13   0    0.30    0.38
  -4 -13   0   -0.08    0.75
  -4 -13   0    0.83    0.36
   4  13   0    0.17    0.50
  -3 -13  -1   39.91    2.57
  -3 -13  -1   39.85    1.89
  -3 -13  -1   40.52    2.00
   3  13   1   37.27    1.93
  -2 -13  -2   42.80    2.46
  -2 -13  -2   40.03    1.83
  -2 -13  -2   40.30    1.94
   2  13   2   41.65    1.91
   2  13   2   39.36    2.68
   2  13   2   41.50    1.97
  -1 -13  -3    8.98    0.97
  -1 -13  -3    8.88    0.75
  -1 -13  -3   10.08    1.02
   1  13   3    8.24    1.08
   1  13   3    9.30    0.79
   0 -13  -4    7.22    0.66
   0 -13  -4    7.34    0.76
   0 -13  -4    7.64    0.86
   0  13   4    7.11    0.88
   0  13   4    7.72    0.69
   0  13   4    8.15    0.71
   1 -13  -5    1.41    0.45
   1 -13  -5    0.86    0.47
   1 -13  -5    3.16    0.69
  -1  13   5    1.43    0.56
  -1  13   5    2.31    0.55
  -1  13   5    1.51    0.52
  -1  13   5    2.36    0.49
  -1  13   5    2.52    0.45
   2 -13  -6    2.58    0.75
   2 -13  -6    3.35    0.65
  -2  13   6    3.52    0.65
  -2  13   6    3.11    0.55
  -2  13   6    3.65    0.66
   3 -13  -7   30.08    1.76
  -3  13   7   30.01    1.48
  -3  13   7   29.54    1.69
   4 -13  -8    2.55    0.60
  -4  13   8    1.76    0.47
  -5  13   9    1.25    0.22
  -5 -12   1    0.09    0.22
  -4 -12   0    1.60    0.70
  -4 -12   0    0.43    0.39
   4  12   0    0.99    0.42
  -3 -12  -1    0.12    0.23
  -3 -12  -1    0.42    0.48
  -3 -12  -1    0.37    0.44
  -3 -12  -1    0.16    0.48
   3  12   1    0.60    0.41
  -2 -12  -2    1.31    0.46
  -2 -12  -2    1.84    0.63
   2  12   2    0.56    0.39
   2  12   2    1.11    0.60
  -1 -12  -3   43.10    2.14
  -1 -12  -3   39.95    2.26
  -1 -12  -3   44.28    2.22
   1  12   3   45.04    2.29
   1  12   3   45.64    2.53
   1  12   3   40.90    1.98
   0 -12  -4   16.20    1.06
   0 -12  -4   14.50    1.37
   0 -12  -4   15.19    0.93
   0  12   4   14.75    0.93
   0  12   4   14.67    1.19
   0  12   4   15.68    0.95
   1 -12  -5    5.45    0.77
   1 -12  -5    6.63    0.70
  -1  12   5    7.36    0.86
  -1  12   5    5.96    0.67
  -1  12   5    7.42    0.72
   2 -12  -6   10.91    1.20
   2 -12  -6   11.00    0.92
  -2  12   6    9.67    1.04
  -2  12   6   10.12    0.87
  -2  12   6    8.82    0.86
  -2  12   6    9.58    0.72
   3 -12  -7   14.74    1.17
  -3  12   7   14.13    0.95
  -3  12   7   14.63    1.12
   4 -12  -8    0.57    0.49
  -4  12   8    0.48    0.37
  -5  12   9    0.21    0.16
  -5 -11   1    2.48    0.43
  -4 -11   0    0.74    0.59
  -4 -11   0    2.54    1.00
  -4 -11   0    0.41    0.28
   4  11   0    1.22    0.51
  -3 -11  -1   32.08    1.68
  -3 -11  -1   32.54    2.16
  -3 -11  -1   31.41    1.59
   3  11   1   33.88    2.60
   3  11   1   28.85    1.58
  -2 -11  -2   15.60    0.91
  -2 -11  -2   18.81    1.08
  -2 -11  -2   17.63    1.38
   2  11   2   16.39    1.59
   2  11   2   16.69    1.04
  -1 -11  -3    2.14    0.40
  -1 -11  -3    1.67    0.57
  -1 -11  -3    2.42    0.69
   1  11   3    1.81    0.64
   1  11   3    2.64    0.49
   0 -11  -4   20.42    1.32
   0 -11  -4   21.28    1.26
   0 -11  -4   22.30    1.28
   0  11   4   23.12    1.47
   1 -11  -5    1.29    0.49
   1 -11  -5    1.66    0.45
  -1  11   5    0.36    0.40
  -1  11   5    0.75    0.29
  -1  11   5    0.83    0.50
   2 -11  -6    2.70    0.77
   2 -11  -6    2.65    0.58
  -2  11   6    2.92    0.59
  -2  11   6    1.57    0.50
  -2  11   6    2.71    0.49
  -2  11   6    2.81    0.72
   3 -11  -7    0.83    0.49
  -3  11   7    0.69    0.53
  -3  11   7    1.06    0.40
  -5  11   9    1.90    0.33
  -5 -10   1    0.04    0.24
  -4 -10   0    0.75    0.44
  -4 -10   0    0.96    0.65
   4  10   0    1.36    0.56
  -3 -10  -1    1.82    0.49
  -3 -10  -1    2.09    0.53
  -3 -10  -1    0.60    0.57
   3  10   1    2.02    0.45
   3  10   1    0.83    0.74
  -2 -10  -2    7.00    0.70
  -2 -10  -2    9.33    0.98
   2  10   2    9.48    0.73
   2  10   2    9.71    0.73
   2  10   2    6.49    1.12
  -1 -10  -3   54.29    2.53
  -1 -10  -3   51.79    2.55
  -1 -10  -3   54.10    2.28
   1  10   3   51.68    2.37
   1  10   3   58.70    2.85
   1  10   3   51.30    2.29
   0 -10  -4   23.82    1.51
   0  10   4   27.13    1.55
   1 -10  -5   22.25    1.21
   1 -10  -5   21.76    1.45
  -1  10   5   20.90    1.31
  -1  10   5   22.00    1.20
   2 -10  -6    5.54    0.94
   2 -10  -6    5.60    0.93
  -2  10   6    4.18    0.64
  -2  10   6    4.06    0.74
  -2  10   6    5.37    0.62
  -2  10   6    6.59    0.57
   3 -10  -7    0.42    0.45
  -3  10   7    0.42    0.37
  -3  10   7    4.39    0.79
   4 -10  -8    0.87    0.53
  -4  10   8    1.42    0.50
  -5  10   9    3.20    0.39
  -5  -9   1    6.61    0.77
  -4  -9   0   -1.19    0.51
  -4  -9   0    0.26    0.31
  -4  -9   0    0.01    0.38
  -3  -9  -1   15.16    1.04
  -3  -9  -1   16.71    1.11
  -3  -9  -1   16.17    1.43
   3   9   1   16.61    1.71
   3   9   1   16.91    1.09
  -2  -9  -2    9.19    0.94
   2   9   2    7.21    0.66
   2   9   2    8.26    0.61
   2   9   2    7.76    1.13
  -1  -9  -3    4.40    0.68
  -1  -9  -3    5.28    0.46
  -1  -9  -3    4.29    0.88
   1   9   3    4.77    0.53
   1   9   3    4.44    0.81
   0  -9  -4    1.98    0.45
   0   9   4    1.75    0.50
   1  -9  -5    3.85    0.70
   1  -9  -5    5.80    0.59
  -1   9   5    5.25    0.51
  -1   9   5    5.22    0.65
   2  -9  -6    9.06    1.10
   2  -9  -6    6.35    0.71
  -2   9   6    7.84    0.73
  -2   9   6    6.56    0.65
  -2   9   6   10.32    0.92
   3  -9  -7   11.82    0.99
  -3   9   7   11.58    0.80
  -3   9   7   12.20    1.00
   4  -9  -8    0.79    0.51
  -4   9   8    1.64    0.51
  -5   9   9    0.74    0.25
  -5  -8   1    0.61    0.32
  -4  -8   0    5.43    1.09
  -4  -8   0    6.20    0.63
  -4  -8   0    7.14    0.79
  -3  -8  -1    4.32    0.63
  -3  -8  -1    5.18    0.80
  -3  -8  -1    4.42    0.62
   3   8   1    3.66    0.99
  -2  -8  -2   24.18    1.54
   2   8   2   24.08    1.84
  -1  -8  -3   36.39    1.80
   1   8   3   34.11    1.56
   1   8   3   35.15    2.03
   0  -8  -4   11.41    0.77
   0   8   4   10.08    0.89
   1  -8  -5    7.90    0.68
   1  -8  -5    7.32    0.83
  -1   8   5    8.39    0.70
  -1   8   5    9.07    0.61
   2  -8  -6    1.92    0.46
   2  -8  -6    2.01    0.96
  -2   8   6    2.72    0.71
  -2   8   6    1.24    0.33
   3  -8  -7   -0.75    0.69
   3  -8  -7    0.33    0.43
  -3   8   7    0.64    0.35
  -3   8   7    0.63    0.49
   4  -8  -8    0.62    0.47
   4  -8  -8    1.39    0.61
  -4   8   8    0.37    0.41
   5  -8  -9    0.26    0.33
  -5   8   9    0.48    0.22
  -5  -7   1    4.50    0.53
  -4  -7   0    5.52    0.96
  -4  -7   0    4.71    0.68
  -4  -7   0    4.97    0.58
  -3  -7  -1   21.04    1.57
  -3  -7  -1   21.73    1.23
  -3  -7  -1   22.19    1.29
   3   7   1   23.62    1.99
  -2  -7  -2    7.63    0.84
   2   7   2    7.00    1.06
   2   7   2    7.87    0.45
  -1  -7  -3    3.42    0.58
   1   7   3    4.36    0.41
   1   7   3    4.10    0.78
   0  -7  -4    3.39    0.47
   0   7   4    4.11    0.65
   1  -7  -5   17.38    1.23
  -1   7   5   19.48    1.05
  -1   7   5   19.61    0.93
   2  -7  -6   10.12    1.13
   2  -7  -6    9.01    0.73
  -2   7   6    9.92    0.65
   3  -7  -7    7.87    1.18
   3  -7  -7    8.31    0.80
  -3   7   7    5.42    1.19
  -3   7   7    8.70    0.67
   4  -7  -8    1.30    0.60
   4  -7  -8    1.13    0.53
  -4   7   8    0.97    0.48
   5  -7  -9    4.51    0.70
  -5   7   9    2.98    0.44
  -5  -6   1   -0.11    0.26
  -4  -6   0    0.65    0.42
  -4  -6   0    0.63    0.35
  -3  -6  -1    5.45    0.65
  -3  -6  -1    5.84    0.83
  -3  -6  -1    5.71    0.67
   3   6   1    5.03    1.08
  -2  -6  -2   35.28    1.82
  -2  -6  -2   31.99    1.86
   2   6   2   34.42    2.15
   2   6   2   32.73    1.32
  -1  -6  -3   49.00    2.24
  -1  -6  -3   48.86    2.18
   1   6   3   51.01    2.51
   1   6   3   46.56    1.90
   0  -6  -4   93.90    3.63
   0   6   4   89.28    3.76
   1  -6  -5   27.76    1.58
  -1   6   5   27.36    1.30
  -1   6   5   29.42    1.21
   2  -6  -6    4.56    0.85
   2  -6  -6    4.64    0.56
  -2   6   6    4.77    0.78
   3  -6  -7    8.96    0.82
   3  -6  -7    9.47    1.27
  -3   6   7    8.87    0.70
  -3   6   7    6.56    0.85
  -3   6   7    8.56    0.84
   4  -6  -8   14.23    1.12
   4  -6  -8   13.11    1.13
  -4   6   8   12.44    1.36
   5  -6  -9    1.23    0.45
  -5   6   9    0.65    0.28
  -5  -5   1    5.89    0.60
  -4  -5   0    0.47    0.54
  -4  -5   0    0.48    0.34
  -4  -5   0    0.50    0.41
  -3  -5  -1   19.93    1.45
  -3  -5  -1   18.81    1.16
  -3  -5  -1   18.48    1.49
  -3  -5  -1   19.50    1.12
   3   5   1   20.45    1.83
  -2  -5  -2   10.17    0.88
  -2  -5  -2   11.50    1.03
   2   5   2   10.87    1.17
   2   5   2   10.47    0.46
  -1  -5  -3   58.24    2.51
  -1  -5  -3   55.84    2.42
   1   5   3   56.42    2.73
   0  -5  -4   25.38    1.22
   0   5   4   25.60    1.36
   1  -5  -5    4.00    0.67
  -1   5   5    3.96    0.37
   2  -5  -6    0.54    0.33
   2  -5  -6   -0.16    0.43
  -2   5   6   -0.05    0.49
  -2   5   6    0.48    0.18
   3  -5  -7    8.07    0.81
  -3   5   7    9.24    0.88
  -3   5   7    9.96    0.88
   4  -5  -8   13.06    1.15
   4  -5  -8   13.41    1.11
  -4   5   8   15.42    1.12
  -5   5   9    7.43    0.63
  -5  -4   1    0.19    0.29
  -5  -4   1   -0.14    0.46
  -4  -4   0    3.35    0.54
  -4  -4   0    2.25    0.73
  -4  -4   0    3.74    0.64
  -3  -4  -1    1.85    0.46
  -3  -4  -1    1.76    0.55
  -3  -4  -1    1.70    0.62
  -3  -4  -1    1.92    0.47
   3   4   1    1.19    0.64
  -2  -4  -2   17.68    1.28
  -2  -4  -2   17.90    1.17
   2   4   2   18.65    0.74
   2   4   2   20.18    1.55
  -1  -4  -3   29.38    1.37
  -1  -4  -3   28.20    1.46
   1   4   3   28.11    1.67
   0  -4  -4  147.59    5.65
   0   4   4  152.83    5.80
   1  -4  -5   42.79    2.36
  -1   4   5   46.21    1.74
   2  -4  -6    0.75    0.50
   2  -4  -6    0.61    0.36
  -2   4   6    1.68    0.59
   3  -4  -7    1.32    0.48
   3  -4  -7    0.88    0.71
  -3   4   7    1.48    0.54
  -3   4   7    1.82    0.52
   4  -4  -8    5.40    0.81
  -4   4   8    5.38    0.70
  -5   4   9    0.65    0.31
  -5  -3   1    2.86    0.46
  -4  -3   0    0.17    0.36
  -4  -3   0    0.76    0.40
  -4  -3   0    0.18    0.52
  -4  -3   0    0.64    0.36
  -3  -3  -1    4.23    0.59
  -3  -3  -1    5.28    0.62
  -3  -3  -1    4.57    0.84
  -3  -3  -1    4.44    0.72
   3   3   1    4.76    0.48
   3   3   1    3.17    1.02
  -2  -3  -2   20.63    1.24
  -2  -3  -2   23.18    1.44
   2   3   2   21.24    0.88
   2   3   2   24.72    1.66
  -1  -3  -3    0.29    0.27
  -1  -3  -3    0.09    0.39
   0  -3  -4   23.63    1.13
   2  -3  -6   10.92    1.13
  -2   3   6   12.26    1.07
   3  -3  -7    5.34    1.01
  -3   3   7    4.97    0.70
  -3   3   7    5.13    0.68
   4  -3  -8    4.84    0.78
  -4   3   8    4.61    0.66
  -4   3   8    4.04    0.63
   5  -3  -9    1.38    0.45
  -5   3   9    0.05    0.25
  -5  -2   1    3.60    0.65
  -5  -2   1    1.60    0.31
  -4  -2   0    1.19    0.76
  -4  -2   0    0.86    0.37
  -4  -2   0    1.42    0.46
  -4  -2   0    0.64    0.42
  -4  -2   0    0.72    0.50
  -3  -2  -1    1.48    0.59
  -3  -2  -1    1.80    0.51
   3   2   1    0.19    0.61
  -2  -2  -2    1.38    0.39
  -2  -2  -2    2.28    0.60
   2   2   2    1.83    0.21
   2   2   2    1.67    0.22
   2   2   2    2.27    0.65
  -1  -2  -3    5.31    0.64
  -1  -2  -3    5.93    0.47
   0  -2  -4  383.32   13.90
  -1   2   5    0.06    0.34
  -2   2   6   17.40    1.29
   3  -2  -7    7.07    0.70
   3  -2  -7    5.28    1.06
  -3   2   7    6.53    0.95
  -3   2   7    6.15    0.75
  -3   2   7    7.07    0.73
   4  -2  -8    1.84    0.56
  -4   2   8    2.37    0.50
  -4   2   8    1.95    0.54
   5  -2  -9    1.43    0.47
  -5   2   9    0.76    0.31
  -5  -1   1   -0.32    0.22
  -4  -1   0   -0.37    0.56
  -4  -1   0    0.89    0.40
  -4  -1   0    0.82    0.59
  -4  -1   0    0.39    0.37
  -4  -1   0    0.37    0.38
  -3  -1  -1    0.97    0.39
  -3  -1  -1    0.74    0.43
  -3  -1  -1    0.69    0.53
   3   1   1    0.97    0.28
   3   1   1    1.39    0.61
  -2  -1  -2   10.91    0.82
  -2  -1  -2   11.68    1.01
   2   1   2   11.80    0.61
  -1  -1  -3    1.49    0.42
  -1  -1  -3    1.43    0.26
   0  -1  -4    6.63    0.45
  -1   1   5    4.85    0.60
  -2   1   6   20.15    1.36
  -2   1   6   22.40    1.46
   3  -1  -7   -0.39    0.47
   3  -1  -7    1.06    0.44
  -3   1   7    0.50    0.38
  -3   1   7    0.09    0.44
  -3   1   7    0.32    0.42
   4  -1  -8    1.91    0.53
  -4   1   8    1.71    0.46
  -4   1   8    1.49    0.50
  -5   1   9    2.36    0.45
  -5   0   1    0.07    0.24
  -5   0   1    0.20    0.24
  -5   0   1    0.03    0.22
  -4   0   0   -0.62    0.44
  -4   0   0    0.14    0.35
  -4   0   0   -0.17    0.33
  -4   0   0    0.10    0.34
  -3   0  -1    3.09    0.61
  -3   0  -1    2.37    0.71
  -3   0  -1    3.34    0.55
  -3   0  -1    3.46    0.54
   3   0   1    3.01    0.80
   3   0   1    4.22    0.69
  -2   0  -2   73.02    3.22
  -2   0  -2   70.09    2.96
   2   0   2   70.72    2.79
  -1   0  -3    3.23    0.55
  -1   0  -3    3.36    0.31
   0   0  -4  148.01    5.48
  -1   0   5    5.87    0.63
  -1   0   5    5.68    0.37
  -2   0   6   19.98    1.36
  -2   0   6   18.85    1.27
   3   0  -7   10.04    0.87
   3   0  -7    9.35    1.31
  -3   0   7    9.66    1.16
  -3   0   7   10.50    0.86
  -3   0   7    7.80    0.80
   4   0  -8    5.78    0.74
  -4   0   8    5.38    0.69
  -4   0   8    5.53    0.73
  -5   1   1    2.27    0.52
  -5   1   1    1.25    0.35
  -4   1   0    0.52    0.40
  -4   1   0    0.59    0.63
  -4   1   0    0.30    0.37
  -4   1   0    0.16    0.34
  -3   1  -1    0.54    0.54
  -3   1  -1    1.25    0.40
  -3   1  -1    2.22    0.44
  -3   1  -1    0.68    0.41
  -3   1  -1    0.95    0.42
   3  -1   1    1.02    0.32
   3  -1   1    0.04    0.48
  -2   1  -2   11.05    0.79
  -2   1  -2   10.86    1.00
   2  -1   2   11.54    0.67
  -1   1  -3    1.75    0.27
  -1   1  -3    0.96    0.42
  -1   1  -3    1.88    0.22
   1  -1   3    1.36    0.21
   0   1  -4    6.88    0.49
   0  -1   4    6.60    0.40
  -1  -1   5    5.31    0.42
  -1  -1   5    4.71    0.60
  -2  -1   6   23.01    1.48
  -2  -1   6   19.90    1.33
   3   1  -7    1.64    0.50
  -3  -1   7    0.94    0.46
  -3  -1   7    0.46    0.39
  -3  -1   7    0.33    0.49
   4   1  -8    1.51    0.52
  -4  -1   8    1.46    0.47
  -4  -1   8    1.54    0.48
  -5  -1   9    2.09    0.38
  -5  -1   9    2.81    0.45
  -5   2   1    3.85    0.48
  -4   2   0    1.22    0.42
  -4   2   0    1.39    0.46
  -4   2   0    1.18    0.40
  -4   2   0    1.28    0.64
  -3   2  -1    0.79    0.44
  -3   2  -1    0.47    0.36
  -3   2  -1    0.86    0.38
  -3   2  -1    1.20    0.58
   3  -2   1    0.73    0.48
   3  -2   1    0.32    0.28
  -2   2  -2    1.82    0.38
  -2   2  -2    1.76    0.55
   2  -2   2    2.20    0.33
  -1   2  -3    7.00    0.70
  -1   2  -3    5.86    0.46
   1  -2   3    6.70    0.43
   0   2  -4  345.56   13.66
   0   2  -4  392.64   13.67
   0  -2   4  387.07   13.57
   1   2  -5   -0.10    0.11
  -1  -2   5    0.11    0.23
  -1  -2   5    0.14    0.33
  -2  -2   6   16.45    1.24
  -2  -2   6   15.41    1.14
   3   2  -7    7.03    0.73
  -3  -2   7    5.70    0.95
  -3  -2   7    7.64    0.80
  -3  -2   7    7.62    0.76
   4   2  -8    1.96    0.54
  -4  -2   8    1.02    0.44
  -4  -2   8    2.50    0.74
  -4  -2   8    1.73    0.51
  -5  -2   9    1.07    0.34
  -5  -2   9    0.86    0.27
  -5   3   1    3.36    0.49
  -5   3   1    3.21    0.43
  -4   3   0    1.39    0.68
  -4   3   0    0.05    0.36
  -4   3   0    0.42    0.41
  -4   3   0    0.47    0.36
  -3   3  -1    5.62    0.67
  -3   3  -1    4.13    0.55
  -3   3  -1    6.07    0.92
   3  -3   1    4.54    0.90
   3  -3   1    5.89    0.67
  -2   3  -2   22.70    1.18
  -2   3  -2   20.81    1.41
   2  -3   2   22.64    1.16
  -1   3  -3    0.39    0.24
  -1   3  -3    0.33    0.42
   1  -3   3    0.33    0.20
   0   3  -4   24.80    1.17
   0   3  -4   24.62    1.17
   0  -3   4   22.64    1.20
   0  -3   4   24.16    1.03
  -1  -3   5    7.51    0.70
  -1  -3   5    7.85    0.63
  -2  -3   6   11.33    1.04
  -3  -3   7    3.88    0.62
  -3  -3   7    3.98    0.83
  -3  -3   7    4.53    0.70
   4   3  -8    3.93    0.65
  -4  -3   8    3.48    0.98
  -4  -3   8    4.44    0.66
  -4  -3   8    4.05    0.63
   5   3  -9    0.80    0.54
  -5  -3   9    0.50    0.26
  -5  -3   9    0.75    0.30
  -5   4   1   -0.06    0.33
  -5   4   1    0.38    0.27
  -4   4   0    4.29    0.70
  -4   4   0    3.44    0.93
  -4   4   0    4.06    0.60
  -3   4  -1    1.70    0.65
  -3   4  -1    2.68    0.51
  -3   4  -1    2.05    0.60
   3  -4   1    1.08    0.41
  -2   4  -2   21.17    1.40
   2  -4   2   18.93    1.10
  -1   4  -3   29.14    1.53
  -1   4  -3   29.62    1.38
   1  -4   3   27.44    1.31
   0   4  -4  140.49    5.38
   0   4  -4  139.71    5.37
   0  -4   4  142.32    5.24
   0  -4   4  141.64    5.46
  -1  -4   5   53.64    2.28
  -1  -4   5   47.74    2.26
  -2  -4   6    0.72    0.47
   3   4  -7    2.93    0.63
  -3  -4   7    2.54    0.53
  -3  -4   7    2.46    0.59
  -3  -4   7    1.71    0.67
   4   4  -8    6.16    0.74
  -4  -4   8    4.74    0.97
  -4  -4   8    5.15    0.68
  -4  -4   8    5.47    0.73
   5   4  -9    0.87    0.40
  -5  -4   9    0.06    0.21
  -5  -4   9    0.52    0.29
  -5   5   1    5.54    0.73
  -5   5   1    4.26    0.54
  -4   5   0    0.15    0.40
  -4   5   0    0.33    0.65
  -4   5   0    0.42    0.39
  -3   5  -1   18.79    1.22
  -3   5  -1   18.99    1.08
  -3   5  -1   20.00    1.55
   3  -5   1   19.12    1.34
  -2   5  -2   10.50    1.04
   2  -5   2   10.94    0.82
  -1   5  -3   55.42    2.40
  -1   5  -3   54.57    2.50
   1  -5   3   54.21    2.51
   1  -5   3   57.43    2.34
   0   5  -4   26.86    1.32
   0   5  -4   25.79    1.30
   0  -5   4   25.85    1.39
   0  -5   4   25.39    1.22
   1   5  -5    3.42    0.47
  -1  -5   5    3.38    0.56
  -1  -5   5    3.67    0.58
   2   5  -6   -0.30    0.31
  -2  -5   6    1.12    0.53
   3   5  -7    9.28    0.81
  -3  -5   7   10.09    0.84
  -3  -5   7    7.82    0.86
  -3  -5   7    7.20    1.07
   4   5  -8   13.66    1.04
  -4  -5   8   13.55    1.48
  -4  -5   8   14.46    1.17
  -4  -5   8   15.37    1.09
   5   5  -9    7.74    0.69
  -5  -5   9    8.46    0.67
  -4   6   0    0.40    0.45
  -4   6   0   -0.07    0.34
  -3   6  -1    6.43    0.64
  -3   6  -1    5.89    0.93
  -3   6  -1    6.86    0.79
   3  -6   1    6.95    0.86
  -2   6  -2   34.40    1.97
   2  -6   2   34.25    1.75
  -1   6  -3   49.79    2.30
  -1   6  -3   52.65    2.40
   1  -6   3   51.30    2.23
   1  -6   3   50.74    2.41
   0   6  -4   88.85    3.60
   0   6  -4   87.37    3.58
   0  -6   4   88.61    3.43
   0  -6   4   88.47    3.70
   1   6  -5   28.98    1.46
  -1  -6   5   28.40    1.52
  -1  -6   5   27.79    1.60
   2   6  -6    4.96    0.57
   2   6  -6    4.07    0.54
  -2  -6   6    5.37    0.79
   3   6  -7    9.10    0.77
  -3  -6   7    8.53    1.10
  -3  -6   7    9.28    0.83
  -3  -6   7    8.57    0.85
   4   6  -8   13.74    1.02
  -4  -6   8   14.89    1.58
   5   6  -9    1.62    0.37
  -5  -6   9    1.24    0.34
  -5   7   1    6.95    0.76
  -4   7   0    5.76    0.74
  -4   7   0    5.20    0.64
  -4   7   0    4.94    1.04
  -3   7  -1   22.54    1.38
  -3   7  -1   22.00    1.22
  -3   7  -1   21.42    1.67
  -2   7  -2    7.66    0.94
   2  -7   2    8.33    0.79
  -1   7  -3    3.84    0.69
  -1   7  -3    4.26    0.57
   1  -7   3    4.10    0.53
   0   7  -4    4.26    0.61
   0   7  -4    4.40    0.54
   0  -7   4    3.72    0.58
   0  -7   4    4.21    0.48
   1   7  -5   19.73    1.18
  -1  -7   5   18.84    1.19
  -1  -7   5   19.07    1.32
   2   7  -6    9.26    0.79
   2   7  -6   10.12    0.72
  -2  -7   6    9.19    0.99
   3   7  -7    5.59    0.66
  -3  -7   7    7.33    0.54
  -3  -7   7    9.80    1.20
  -3  -7   7    7.23    0.88
   4   7  -8    1.42    0.48
  -4  -7   8    0.85    0.44
  -4  -7   8    1.03    0.47
  -4  -7   8    1.00    0.62
  -5  -7   9    1.58    0.34
  -5  -7   9    1.05    0.26
  -5   8   1    0.59    0.31
  -5   8   1    0.60    0.25
  -4   8   0    7.11    0.83
  -4   8   0    6.82    1.14
  -4   8   0    8.97    0.77
  -3   8  -1    4.50    0.75
  -3   8  -1    4.81    0.57
  -3   8  -1    4.60    0.93
   3  -8   1    4.08    0.76
   3  -8   1    5.47    0.87
  -2   8  -2   22.96    1.59
   2  -8   2   23.82    1.43
  -1   8  -3   36.44    1.97
   1  -8   3   37.78    1.83
   0   8  -4   10.14    0.86
   0  -8   4    9.84    0.71
   0  -8   4   10.30    0.81
   1   8  -5    6.81    0.60
   1   8  -5    8.59    0.77
   2   8  -6    2.04    0.44
  -2  -8   6    2.00    0.45
  -2  -8   6    0.84    0.50
   3   8  -7    0.70    0.38
  -3  -8   7    0.46    0.55
  -3  -8   7    0.60    0.48
  -3  -8   7    0.39    0.40
  -3  -8   7    0.20    0.25
   4   8  -8    0.91    0.43
  -4  -8   8    0.93    0.46
  -4  -8   8   -0.07    0.62
  -4  -8   8    0.37    0.41
  -5  -8   9    0.43    0.23
  -5  -8   9    0.84    0.27
  -5   9   1    7.37    0.55
  -5   9   1    7.33    0.64
  -4   9   0    0.45    0.49
  -4   9   0    0.74    0.41
  -4   9   0    1.69    0.70
   4  -9   0    0.58    0.48
  -3   9  -1   15.76    0.99
  -3   9  -1   13.82    1.17
  -3   9  -1   17.11    1.51
   3  -9   1   16.10    1.38
  -2   9  -2    7.64    0.68
  -2   9  -2    7.58    0.95
   2  -9   2    8.66    0.84
  -1   9  -3    5.17    0.77
   1  -9   3    3.63    0.60
   1  -9   3    5.27    0.63
   0   9  -4    2.55    0.60
   0  -9   4    2.27    0.46
   0  -9   4    2.47    0.51
   1   9  -5    5.62    0.72
  -1  -9   5    4.94    0.71
   2   9  -6    6.53    0.79
   2   9  -6    7.59    0.67
  -2  -9   6    7.45    0.68
  -2  -9   6    8.43    0.91
  -2  -9   6    6.84    0.73
  -2  -9   6    8.25    0.97
   3   9  -7   10.65    0.87
  -3  -9   7   12.63    0.99
  -3  -9   7   11.04    1.28
  -3  -9   7   11.13    0.71
  -3  -9   7   11.18    0.98
   4   9  -8    2.18    0.49
  -4  -9   8    1.05    0.44
  -4  -9   8    2.08    0.82
  -4  -9   8    0.91    0.44
  -5  -9   9    0.22    0.20
  -5  -9   9    0.22    0.21
  -5  10   1    0.04    0.22
  -5  10   1    0.14    0.22
  -4  10   0    0.52    0.50
  -4  10   0    0.78    0.43
  -4  10   0    1.18    0.77
   4 -10   0    0.73    0.54
  -3  10  -1    1.49    0.46
  -3  10  -1    0.53    0.58
  -3  10  -1    1.71    0.73
   3 -10   1    1.84    0.53
   3 -10   1    0.89    0.50
  -2  10  -2    9.52    0.69
  -2  10  -2    6.67    0.94
   2 -10   2    8.46    0.89
   2 -10   2    6.84    0.76
  -1  10  -3   53.67    2.31
  -1  10  -3   50.90    2.62
   1 -10   3   51.72    2.49
   1 -10   3   54.86    2.49
   0  10  -4   24.81    1.51
   0  10  -4   24.13    1.46
   0 -10   4   22.60    1.29
   0 -10   4   25.18    1.43
   1  10  -5   20.39    1.11
   1  10  -5   21.53    1.41
  -1 -10   5   22.55    1.38
   2  10  -6    5.92    0.63
   2  10  -6    4.65    0.71
  -2 -10   6    5.11    0.84
  -2 -10   6    3.30    0.62
  -2 -10   6    5.63    0.63
   3  10  -7    0.87    0.42
  -3 -10   7    0.28    0.56
  -3 -10   7    0.70    0.48
  -3 -10   7    0.51    0.26
  -3 -10   7    0.52    0.40
   4  10  -8    1.81    0.50
  -4 -10   8    1.64    0.50
  -4 -10   8    1.93    0.52
  -4 -10   8    2.53    0.75
  -5 -10   9    1.73    0.29
  -5 -10   9    2.12    0.33
  -5  11   1    2.25    0.35
  -5  11   1    1.11    0.30
  -4  11   0    1.89    0.68
  -4  11   0    1.08    0.74
  -4  11   0    2.55    0.74
   4 -11   0    2.26    0.59
  -3  11  -1   32.93    1.61
  -3  11  -1   31.74    2.27
   3 -11   1   34.41    2.20
   3 -11   1   31.63    1.87
   3 -11   1   31.82    1.77
  -2  11  -2   17.91    1.09
  -2  11  -2   18.31    1.47
  -2  11  -2   16.53    1.11
   2 -11   2   17.97    1.33
   2 -11   2   18.09    1.16
  -1  11  -3    2.63    0.50
  -1  11  -3    2.00    0.64
   1 -11   3    3.11    0.58
   1 -11   3    3.00    0.59
   0  11  -4   21.14    1.13
   0  11  -4   22.30    1.20
   0  11  -4   22.66    1.50
   0  11  -4   23.38    1.47
   0 -11   4   23.70    1.40
   0 -11   4   21.50    1.28
   0 -11   4   22.73    1.40
   0 -11   4   22.42    1.21
   1  11  -5    1.22    0.38
   1  11  -5    0.88    0.43
  -1 -11   5    0.87    0.49
  -1 -11   5    0.84    0.47
   2  11  -6    2.28    0.49
   2  11  -6    3.83    0.70
  -2 -11   6    3.40    0.63
  -2 -11   6    2.22    0.72
  -2 -11   6    3.01    0.55
  -2 -11   6    2.26    0.69
   3  11  -7    0.87    0.44
  -3 -11   7    0.76    0.28
  -3 -11   7    0.44    0.47
  -3 -11   7    0.83    0.48
  -3 -11   7    0.14    0.56
   4  11  -8    7.10    1.02
  -4 -11   8    7.14    0.73
  -4 -11   8    8.10    0.81
  -5 -11   9    2.21    0.28
  -5  12   1   -0.17    0.18
  -5  12   1   -0.07    0.18
  -4  12   0    0.48    0.50
  -4  12   0    1.14    0.41
  -4  12   0    0.11    0.84
   4 -12   0   -0.02    0.45
  -3  12  -1    1.52    0.44
  -3  12  -1   -0.07    0.59
  -3  12  -1    0.30    0.62
   3 -12   1    0.72    0.46
   3 -12   1    1.10    0.64
  -2  12  -2    1.25    0.40
  -2  12  -2    0.87    0.44
  -2  12  -2    0.39    0.51
   2 -12   2    0.99    0.48
   2 -12   2    0.18    0.54
   2 -12   2    0.64    0.44
  -1  12  -3   40.88    2.33
  -1  12  -3   40.56    1.94
   1 -12   3   44.05    2.23
   1 -12   3   39.90    2.13
   1 -12   3   43.86    2.03
   0  12  -4   17.44    1.01
   0  12  -4   18.47    1.35
   0  12  -4   14.64    1.21
   0  12  -4   16.08    0.96
   0 -12   4   16.67    1.20
   0 -12   4   14.78    0.99
   0 -12   4   18.04    1.21
   0 -12   4   16.07    1.10
   1  12  -5    6.60    0.86
   1  12  -5    7.46    0.67
  -1 -12   5    5.43    0.81
  -1 -12   5    6.64    0.83
   2  12  -6   10.29    0.85
   2  12  -6   11.12    1.11
  -2 -12   6    9.38    0.86
  -2 -12   6    9.94    0.85
   3  12  -7   13.66    1.04
  -3 -12   7   12.98    1.45
  -3 -12   7   13.16    0.82
  -3 -12   7   14.35    1.10
  -3 -12   7   13.78    1.07
   4  12  -8    1.13    0.43
   4  12  -8    0.58    0.41
  -4 -12   8    0.66    0.36
  -4 -12   8    0.79    0.42
  -5 -12   9    1.04    0.26
  -5  13   1    2.73    0.32
  -5  13   1    2.05    0.35
  -4  13   0    0.48    0.52
  -4  13   0    0.78    0.37
   4 -13   0    0.47    0.45
  -3  13  -1   40.25    1.90
  -3  13  -1   38.61    2.60
   3 -13   1   36.97    2.15
   3 -13   1   43.16    2.12
  -2  13  -2   37.76    1.76
  -2  13  -2   38.44    2.41
  -2  13  -2   39.35    1.96
   2 -13   2   39.85    2.28
   2 -13   2   39.35    2.14
   2 -13   2   39.68    1.99
  -1  13  -3   10.39    1.14
  -1  13  -3    8.02    0.77
   1 -13   3   10.51    0.98
   1 -13   3   10.18    0.86
   1 -13   3    9.50    0.94
   0  13  -4    7.27    0.91
   0  13  -4    7.97    0.98
   0  13  -4    7.78    0.69
   0  13  -4    7.67    0.63
   0 -13   4    7.19    0.85
   0 -13   4    7.32    0.70
   0 -13   4    6.42    0.77
   0 -13   4    7.88    0.87
   1  13  -5    2.00    0.47
   1  13  -5    2.44    0.55
   1  13  -5    1.84    0.56
  -1 -13   5    2.02    0.47
  -1 -13   5    1.90    0.56
  -1 -13   5    1.67    0.68
   2  13  -6    3.18    0.58
   2  13  -6    4.02    0.80
  -2 -13   6    3.14    0.56
  -2 -13   6    3.97    0.64
  -2 -13   6    3.71    0.84
  -2 -13   6    2.74    0.75
  -2 -13   6    3.33    0.59
   3  13  -7   28.23    1.58
  -3 -13   7   27.66    1.61
  -3 -13   7   23.68    2.18
  -3 -13   7   30.30    1.66
  -3 -13   7   27.12    1.33
   4  13  -8    3.08    0.57
   4  13  -8    1.64    0.48
  -4 -13   8    2.64    0.51
  -4 -13   8    3.26    0.58
  -5 -13   9    0.56    0.17
  -5  14   1    0.02    0.18
  -5  14   1   -0.12    0.16
  -4  14   0    0.78    0.45
  -4  14   0    0.61    0.35
   4 -14   0    0.08    0.52
  -3  14  -1   11.52    0.86
  -3  14  -1   11.13    1.45
   3 -14   1   10.79    1.11
  -2  14  -2    3.14    0.52
  -2  14  -2    3.74    0.67
  -2  14  -2    4.35    0.92
   2 -14   2    4.80    0.83
   2 -14   2    2.42    0.59
   2 -14   2    4.57    0.91
  -1  14  -3    3.08    0.79
  -1  14  -3    3.32    0.61
   1 -14   3    2.72    0.72
   1 -14   3    2.77    0.56
   1 -14   3    2.82    0.58
   0  14  -4    1.01    0.58
   0  14  -4    1.69    0.38
   0  14  -4    1.76    0.49
   0  14  -4    2.48    0.45
   0 -14   4    1.01    0.51
   0 -14   4    1.35    0.49
   0 -14   4    1.72    0.46
   0 -14   4    1.57    0.50
   1  14  -5    4.36    0.57
   1  14  -5    4.33    0.61
   1  14  -5    4.86    0.82
  -1 -14   5    4.26    0.73
  -1 -14   5    5.56    0.91
   2  14  -6    0.38    0.50
   2  14  -6    0.77    0.44
   2  14  -6    0.95    0.45
  -2 -14   6    0.70    0.67
  -2 -14   6    0.64    0.40
  -2 -14   6    0.68    0.53
  -2 -14   6    0.36    0.36
  -2 -14   6    0.25    0.40
   3  14  -7    0.35    0.36
   3  14  -7    0.06    0.37
   3  14  -7    0.52    0.43
  -3 -14   7   -0.10    0.25
  -3 -14   7    0.34    0.50
  -3 -14   7    0.51    0.39
  -3 -14   7    0.78    0.46
   4  14  -8   -0.04    0.32
   4  14  -8    0.39    0.37
  -4 -14   8    0.00    0.26
  -4 -14   8    0.45    0.39
  -5  15   1    1.94    0.34
  -5  15   1    1.69    0.30
  -4  15   0    8.86    0.88
  -4  15   0    8.05    0.69
   4 -15   0    7.72    0.86
  -3  15  -1   -0.16    0.55
  -3  15  -1    1.18    0.86
  -3  15  -1    2.50    0.50
   3 -15   1    0.91    1.01
   3 -15   1    2.60    0.65
  -2  15  -2   12.76    1.41
  -2  15  -2   13.63    1.09
  -2  15  -2   13.49    0.88
   2 -15   2   12.80    1.06
   2 -15   2   12.79    1.21
   2 -15   2   11.06    1.25
  -1  15  -3    9.66    0.74
  -1  15  -3   12.37    0.77
  -1  15  -3   12.35    0.98
  -1  15  -3   12.55    1.29
   1 -15   3   13.26    1.05
   1 -15   3   10.73    1.12
   1 -15   3   12.52    1.16
   1 -15   3   12.56    0.98
   0  15  -4    7.38    0.68
   0  15  -4    8.75    1.08
   0  15  -4    9.55    0.75
   0 -15   4    8.20    0.94
   0 -15   4    8.71    0.90
   0 -15   4    6.21    0.82
   0 -15   4    7.79    0.73
   1  15  -5    5.65    0.65
   1  15  -5    6.77    0.75
   1  15  -5    5.39    0.89
  -1 -15   5    6.36    0.67
  -1 -15   5    5.75    0.84
  -1 -15   5    5.24    0.68
  -1 -15   5    4.30    0.91
   2  15  -6    4.84    0.69
   2  15  -6    3.65    0.66
  -2 -15   6    4.54    1.03
  -2 -15   6    3.81    0.65
  -2 -15   6    5.95    0.95
  -2 -15   6    4.53    0.74
  -2 -15   6    4.02    0.90
   3  15  -7   15.49    1.04
   3  15  -7   18.03    1.23
   3  15  -7   17.76    1.24
  -3 -15   7   17.66    1.20
  -3 -15   7   16.40    1.65
  -3 -15   7   19.32    1.26
  -3 -15   7   18.61    0.99
   4  15  -8    0.32    0.33
   4  15  -8   -0.15    0.31
  -4 -15   8    0.19    0.32
  -4 -15   8    0.08    0.25
  -5  16   1    0.70    0.16
  -5  16   1    0.20    0.17
  -4  16   0    0.88    0.48
  -4  16   0    0.57    0.33
   4 -16   0    0.78    0.44
  -3  16  -1    1.04    0.42
  -3  16  -1    1.72    0.81
  -3  16  -1   -0.17    0.56
   3 -16   1    1.30    0.68
   3 -16   1    0.79    0.50
  -2  16  -2    8.62    0.92
  -2  16  -2    9.79    0.81
  -2  16  -2    9.88    1.27
   2 -16   2    6.93    1.00
   2 -16   2    8.33    0.93
   2 -16   2    9.03    1.17
  -1  16  -3    5.85    0.58
  -1  16  -3    5.67    0.60
  -1  16  -3    6.77    0.78
   1 -16   3    5.75    0.77
   1 -16   3    6.42    0.95
   1 -16   3    4.76    0.87
   1 -16   3    7.68    0.82
   0  16  -4    0.56    0.56
   0  16  -4    1.20    0.49
   0  16  -4    0.29    0.34
   0  16  -4    0.59    0.36
   0 -16   4    0.80    0.44
   0 -16   4    0.33    0.61
   0 -16   4    0.99    0.41
   1  16  -5    0.24    0.34
   1  16  -5    0.11    0.38
   1  16  -5    0.13    0.43
   1  16  -5    0.58    0.52
  -1 -16   5    0.20    0.38
  -1 -16   5    0.67    0.45
  -1 -16   5    1.27    0.44
  -1 -16   5    0.19    0.59
   2  16  -6    7.18    0.72
   2  16  -6    6.98    0.78
   2  16  -6    6.99    0.82
   2  16  -6   12.05    1.81
  -2 -16   6    6.56    1.08
  -2 -16   6    9.58    0.80
  -2 -16   6    7.03    0.76
  -2 -16   6    8.03    1.11
  -2 -16   6    7.12    0.81
   3  16  -7    0.43    0.43
   3  16  -7    0.76    0.48
  -3 -16   7    0.70    0.64
  -3 -16   7    0.18    0.35
  -3 -16   7    1.62    0.69
   4  16  -8    3.32    0.55
   4  16  -8    5.17    0.61
  -4 -16   8    4.29    0.54
  -4  17   0    7.46    0.64
  -4  17   0    6.79    0.76
   4 -17   0    7.83    0.82
  -3  17  -1    0.66    0.82
  -3  17  -1    2.31    0.48
  -3  17  -1   -0.18    0.59
   3 -17   1    1.40    0.71
   3 -17   1    1.60    0.57
  -2  17  -2    2.68    0.50
  -2  17  -2    2.08    0.64
  -2  17  -2    2.21    0.85
   2 -17   2    1.94    0.75
   2 -17   2    2.82    0.68
  -1  17  -3    1.09    0.35
  -1  17  -3    2.55    0.61
  -1  17  -3    1.01    0.38
  -1  17  -3    1.01    0.70
   1 -17   3    0.71    0.49
   1 -17   3    1.29    0.58
   1 -17   3    1.95    0.76
   1 -17   3    1.54    0.52
   0  17  -4    0.49    0.34
   0  17  -4    1.28    0.72
   0  17  -4    0.32    0.32
   0  17  -4    0.03    0.42
   0 -17   4    0.15    0.38
   0 -17   4    0.68    0.58
   0 -17   4   -0.27    0.37
   0 -17   4    1.95    0.58
   1  17  -5   10.92    0.84
   1  17  -5   12.87    1.36
   1  17  -5   12.15    0.95
   1  17  -5   11.43    0.98
  -1 -17   5   12.77    1.25
  -1 -17   5   12.20    1.26
  -1 -17   5   10.32    0.91
  -1 -17   5   12.04    0.99
   2  17  -6    5.88    0.68
   2  17  -6    6.50    1.11
  -2 -17   6    6.43    1.06
  -2 -17   6    6.03    0.72
  -2 -17   6    6.95    0.77
  -2 -17   6    6.79    1.06
  -2 -17   6    6.75    0.75
   3  17  -7   13.26    0.91
   3  17  -7   13.81    1.09
   3  17  -7   11.99    1.04
  -3 -17   7   12.82    1.51
  -3 -17   7   13.93    0.85
  -3 -17   7   14.44    1.05
  -3 -17   7   14.30    1.01
   4  17  -8    0.39    0.60
  -4 -17   8    1.09    0.32
  -4  18   0   -0.04    0.27
  -4  18   0    0.20    0.38
   4 -18   0    0.20    0.35
  -3  18  -1    0.55    0.87
  -3  18  -1   -0.14    0.72
   3 -18   1    1.33    0.60
   3 -18   1    0.78    0.69
  -2  18  -2    9.54    1.39
  -2  18  -2   10.43    1.21
  -2  18  -2   10.95    0.83
   2 -18   2    8.48    1.12
   2 -18   2    7.59    1.10
  -1  18  -3    5.72    1.10
  -1  18  -3    4.97    0.57
  -1  18  -3    4.84    0.74
  -1  18  -3    4.71    0.55
   1 -18   3    4.78    0.96
   1 -18   3    4.22    0.78
   1 -18   3    5.14    0.80
   1 -18   3    4.57    0.99
   1 -18   3    5.22    0.76
   0  18  -4    3.90    0.61
   0  18  -4    3.24    0.89
   0  18  -4    3.09    0.56
   0  18  -4    3.99    0.72
   0 -18   4    2.53    0.55
   0 -18   4    3.74    0.69
   0 -18   4    2.31    0.83
   0 -18   4    2.00    0.70
   1  18  -5    1.43    0.58
   1  18  -5    1.01    0.54
   1  18  -5    1.66    0.51
  -1 -18   5    1.54    0.63
  -1 -18   5    1.12    0.57
  -1 -18   5    1.36    0.71
   2  18  -6   11.92    1.03
   2  18  -6   10.64    0.89
   2  18  -6   11.23    1.02
  -2 -18   6   11.32    0.91
  -2 -18   6   12.34    0.96
  -2 -18   6   11.72    1.32
  -2 -18   6   11.54    1.26
   3  18  -7    1.04    0.51
   3  18  -7    1.30    0.38
   3  18  -7    0.81    0.46
  -3 -18   7    0.44    0.27
  -3 -18   7    0.87    0.41
  -3 -18   7    0.62    0.68
   4  18  -8    1.14    0.44
  -4 -18   8    2.14    0.41
  -4  19   0    1.99    0.43
  -4  19   0    3.64    0.81
   4 -19   0    3.59    0.58
  -3  19  -1    7.33    1.34
  -3  19  -1    4.81    0.61
   3 -19   1    5.13    0.85
  -2  19  -2   16.77    1.29
  -2  19  -2   17.86    1.75
  -2  19  -2   16.06    1.01
   2 -19   2   14.60    1.43
   2 -19   2   16.30    1.31
   2 -19   2   15.57    1.56
  -1  19  -3    2.06    0.78
  -1  19  -3    2.19    0.64
  -1  19  -3    2.13    0.49
  -1  19  -3    2.19    0.45
   1 -19   3    2.19    0.61
   1 -19   3    2.20    0.63
   1 -19   3    0.99    0.55
   1 -19   3    2.42    0.82
   0  19  -4    2.71    0.60
   0  19  -4    4.77    1.05
   0  19  -4    4.08    0.73
   0 -19   4    4.23    0.68
   0 -19   4    4.57    0.92
   0 -19   4    4.70    0.75
   0 -19   4    5.03    0.85
   1  19  -5    1.71    0.44
   1  19  -5    1.39    0.57
   1  19  -5    0.52    0.44
  -1 -19   5    0.43    0.51
  -1 -19   5    1.14    0.68
  -1 -19   5    1.03    0.48
   2  19  -6    7.92    0.87
   2  19  -6    8.26    0.76
   2  19  -6    6.70    0.85
  -2 -19   6    8.94    1.12
  -2 -19   6    6.97    1.07
  -2 -19   6    6.95    0.75
  -2 -19   6    7.02    0.76
   3  19  -7    7.42    0.83
   3  19  -7    6.83    0.64
   3  19  -7    7.26    0.83
  -3 -19   7    6.80    0.71
  -3 -19   7    7.32    0.58
   4  19  -8    3.49    0.50
  -4 -19   8    3.12    0.41
  -4  20   0    0.13    0.22
  -4  20   0   -0.13    0.26
   4 -20   0    0.00    0.46
  -3  20  -1    2.71    1.19
  -3  20  -1    3.02    0.54
   3 -20   1    4.53    0.76
  -2  20  -2    0.97    0.68
  -2  20  -2    2.22    0.68
  -2  20  -2    2.07    0.46
   2 -20   2    1.96    0.63
   2 -20   2    0.33    0.63
  -1  20  -3    3.99    0.58
  -1  20  -3    4.18    0.60
  -1  20  -3    4.49    0.75
  -1  20  -3    3.41    1.00
   1 -20   3    4.60    0.83
   1 -20   3    2.76    0.85
   1 -20   3    4.94    0.81
   1 -20   3    3.55    0.79
   0  20  -4    8.55    0.78
   0  20  -4   10.15    1.36
   0  20  -4    9.41    0.96
   0  20  -4    9.49    0.83
   0 -20   4    9.18    1.10
   0 -20   4    9.78    0.83
   0 -20   4    9.23    1.19
   1  20  -5   16.09    1.23
   1  20  -5   15.22    1.02
   1  20  -5   13.85    1.22
   1  20  -5   15.16    1.62
  -1 -20   5   16.37    1.52
  -1 -20   5   16.49    1.18
  -1 -20   5   16.04    1.52
   2  20  -6    1.42    0.69
   2  20  -6    1.52    0.55
   2  20  -6    1.34    0.44
   2  20  -6    0.70    0.47
  -2 -20   6    0.65    0.58
  -2 -20   6    2.04    0.71
  -2 -20   6    1.55    0.47
  -2 -20   6    0.75    0.40
   3  20  -7    0.75    0.35
   3  20  -7    0.57    0.42
   3  20  -7    0.70    0.40
  -3 -20   7    0.49    0.25
  -3 -20   7    0.69    0.33
   4  20  -8    0.22    0.22
  -4 -20   8    0.02    0.18
  -4  21   0    2.76    0.37
  -4  21   0    2.35    0.41
   4 -21   0    2.93    0.49
  -3  21  -1    0.08    0.32
  -3  21  -1    0.53    0.49
   3 -21   1   -0.34    0.63
  -2  21  -2    0.12    0.62
  -2  21  -2    0.24    0.49
  -2  21  -2    0.12    0.34
   2 -21   2    0.28    0.58
   2 -21   2    0.13    0.47
  -1  21  -3    2.24    0.90
  -1  21  -3    2.90    0.53
  -1  21  -3    3.71    0.78
  -1  21  -3    3.80    0.59
   1 -21   3    5.10    1.03
   1 -21   3    4.43    0.80
   1 -21   3    2.43    0.66
   1 -21   3    2.91    0.67
   0  21  -4    1.82    0.83
   0  21  -4    1.15    0.57
   0  21  -4    2.31    0.50
   0  21  -4    0.26    0.36
   0 -21   4    1.99    0.57
   0 -21   4    2.14    0.83
   0 -21   4    0.86    0.57
   1  21  -5    5.74    0.88
   1  21  -5    6.91    1.15
   1  21  -5    7.76    0.84
   1  21  -5    6.62    0.74
  -1 -21   5    7.59    1.18
  -1 -21   5    6.68    0.82
  -1 -21   5    6.43    1.08
   2  21  -6    0.81    0.83
   2  21  -6    1.96    0.54
   2  21  -6    2.58    0.67
   2  21  -6    2.68    0.55
  -2 -21   6    1.82    0.75
  -2 -21   6    2.57    0.62
  -2 -21   6    4.00    0.97
  -2 -21   6    1.95    0.44
   3  21  -7    4.85    0.59
   3  21  -7    5.60    0.71
   3  21  -7    4.46    0.65
  -3 -21   7    4.98    0.46
  -3 -21   7    5.06    0.55
   4  21  -8    0.89    0.33
  -4 -21   8    0.68    0.17
  -4  22   0    0.58    0.20
  -4  22   0    0.81    0.28
   4 -22   0    0.88    0.28
  -3  22  -1   -0.22    0.45
  -3  22  -1   -0.18    0.27
   3 -22   1    0.46    0.45
  -2  22  -2    2.38    0.83
  -2  22  -2    2.13    0.47
  -2  22  -2    2.66    0.70
   2 -22   2    1.93    0.76
   2 -22   2    2.54    0.65
  -1  22  -3    7.31    0.65
  -1  22  -3    5.87    0.62
  -1  22  -3    7.10    0.90
  -1  22  -3    7.02    1.20
   1 -22   3    8.64    1.15
   1 -22   3    7.38    0.90
   1 -22   3    7.17    0.93
   0  22  -4    0.50    0.51
   0  22  -4    0.40    0.94
   0 -22   4    1.11    0.50
   0 -22   4    0.89    0.73
   1  22  -5    3.65    0.65
   1  22  -5    2.28    0.51
   1  22  -5    2.81    0.71
   1  22  -5    1.38    0.82
  -1 -22   5    2.46    0.79
  -1 -22   5    2.78    0.88
  -1 -22   5    2.57    0.57
   2  22  -6   -0.32    0.35
   2  22  -6    0.12    0.84
   2  22  -6    0.41    0.36
   2  22  -6   -0.09    0.44
  -2 -22   6    0.72    0.36
  -2 -22   6    0.29    0.29
  -2 -22   6    0.90    1.11
  -2 -22   6   -0.78    0.55
   3  22  -7    0.97    0.33
   3  22  -7    0.61    0.36
   3  22  -7    0.95    0.40
  -3 -22   7    1.03    0.31
  -3 -22   7    0.48    0.19
  -4  23   0    0.55    0.18
   4 -23   0    1.00    0.30
  -3  23  -1    0.16    0.26
  -3  23  -1   -0.02    0.42
   3 -23   1   -0.18    0.33
  -2  23  -2    2.35    0.64
  -2  23  -2    1.97    0.85
  -2  23  -2    1.42    0.40
   2 -23   2    1.69    0.57
   2 -23   2    0.74    0.58
  -1  23  -3    0.25    0.58
  -1  23  -3    0.26    0.28
  -1  23  -3   -0.31    0.41
   1 -23   3   -0.38    0.42
   1 -23   3   -0.61    0.36
   1 -23   3    2.46    0.88
   1 -23   3   -0.33    0.56
   0  23  -4    0.39    0.50
   0  23  -4    0.46    0.60
   0  23  -4    0.23    0.36
   0 -23   4    0.92    0.60
   0 -23   4    0.38    0.46
   0 -23   4    0.64    0.68
   1  23  -5    2.69    0.77
   1  23  -5    3.14    0.63
   1  23  -5    1.01    0.76
   1  23  -5    3.50    0.76
  -1 -23   5    2.86    0.90
  -1 -23   5    2.99    0.86
  -1 -23   5    2.24    0.57
   2  23  -6    1.92    0.46
   2  23  -6    2.16    0.77
   2  23  -6    2.67    0.60
  -2 -23   6    3.27    0.57
   3  23  -7    1.34    0.38
   3  23  -7    1.12    0.31
   3  23  -7    1.16    0.40
  -3 -23   7    1.20    0.23
  -3 -23   7    1.36    0.39
  -3  24  -1   -0.25    0.42
  -3  24  -1    0.07    0.23
   3 -24   1    0.40    0.35
  -2  24  -2    4.29    1.31
  -2  24  -2    2.48    0.48
   2 -24   2    2.76    0.72
  -1  24  -3   10.38    1.04
  -1  24  -3    8.92    0.69
  -1  24  -3    8.28    1.29
   1 -24   3    9.94    0.91
   1 -24   3    9.18    0.95
   1 -24   3   10.49    1.27
   0  24  -4    2.72    0.94
   0  24  -4    2.14    0.66
   0 -24   4    2.74    0.90
   0 -24   4    1.39    0.69
   0 -24   4    3.71    0.95
   1  24  -5   13.13    1.13
   1  24  -5   13.02    0.95
   1  24  -5   13.72    1.02
   1  24  -5   13.35    1.77
  -1 -24   5   13.99    1.09
  -1 -24   5   13.55    1.45
   2  24  -6    2.21    0.47
   2  24  -6    1.19    0.49
   2  24  -6    2.01    0.52
  -2 -24   6    1.47    0.60
  -2 -24   6    1.51    0.40
   3  24  -7    3.51    0.73
   3  24  -7    3.75    0.44
  -3  25  -1   -0.28    0.25
   3 -25   1    0.08    0.41
  -2  25  -2    0.92    0.52
  -2  25  -2    0.17    0.42
   2 -25   2    1.99    0.53
   2 -25   2    0.88    0.64
  -1  25  -3    2.76    0.87
  -1  25  -3    1.99    0.64
   1 -25   3    3.37    0.83
   1 -25   3    3.07    0.81
   1 -25   3    2.30    0.57
   0  25  -4    0.17    0.33
   0  25  -4    0.19    0.48
   0 -25   4   -0.34    0.37
   0 -25   4    0.67    0.84
   0 -25   4   -0.22    0.57
   1  25  -5    0.62    0.36
   1  25  -5    0.65    0.36
   1  25  -5    0.38    0.48
  -1 -25   5   -0.06    0.57
  -1 -25   5    0.15    0.37
   2  25  -6    0.73    0.41
   2  25  -6    0.53    0.35
   2  25  -6    0.65    0.34
  -2 -25   6    0.52    0.32
  -2 -25   6    0.19    0.46
   3  25  -7    0.42    0.28
   3  25  -7   -0.01    0.20
  -3  26  -1    0.04    0.21
   3 -26   1    0.35    0.27
  -2  26  -2    0.16    0.40
   2 -26   2    0.44    0.33
   2 -26   2   -0.40    0.52
  -1  26  -3    0.49    0.74
   1 -26   3    0.53    0.34
   1 -26   3    1.06    0.47
   1 -26   3    0.56    0.58
   0  26  -4    1.00    0.53
   0  26  -4    0.45    0.33
   0 -26   4    1.17    0.72
   0 -26   4    0.50    0.41
   1  26  -5   11.63    1.03
   1  26  -5   14.41    0.94
  -1 -26   5   12.53    1.29
  -1 -26   5   14.91    1.06
   2  26  -6    0.35    0.33
   2  26  -6    0.38    0.31
  -2 -26   6    0.38    0.46
  -2 -26   6    1.19    0.55
   3  26  -7    0.38    0.17
  -3  27  -1   -0.01    0.18
  -2  27  -2   -0.15    0.32
   2 -27   2    0.49    0.48
  -1  27  -3    0.66    0.48
   1 -27   3    0.54    0.43
   1 -27   3    0.29    0.50
   0  27  -4    1.56    0.36
   0  27  -4    1.99    0.60
   0 -27   4    2.24    0.76
   0 -27   4    3.72    0.66
   1  27  -5    0.99    0.36
   1  27  -5    0.35    0.38
  -1 -27   5    0.15    0.50
  -1 -27   5    0.50    0.37
   2  27  -6    0.98    0.36
   2  27  -6    0.72    0.27
   2  27  -6    1.25    0.32
  -2 -27   6    0.59    0.26
  -2  28  -2    0.21    0.29
   2 -28   2   -0.03    0.43
  -1  28  -3    0.61    0.41
   1 -28   3    1.08    0.38
   1 -28   3    0.75    0.49
   0  28  -4    2.11    0.50
   0  28  -4    2.98    0.44
   0 -28   4    3.16    0.75
   0 -28   4    2.25    0.49
   1  28  -5    1.30    0.36
   1  28  -5    0.94    0.41
  -1 -28   5    1.54    0.60
   2  28  -6   -0.06    0.33
   2  28  -6    0.30    0.18
  -2 -28   6    0.40    0.18
  -2  29  -2   -0.06    0.21
  -1  29  -3   -0.15    0.30
  -1  29  -3    0.10    0.29
   1 -29   3   -0.07    0.37
   1 -29   3    0.30    0.33
   0  29  -4    0.12    0.19
   0  29  -4   -0.13    0.30
   0 -29   4   -0.05    0.42
   0 -29   4   -0.12    0.27
   1  29  -5    0.19    0.27
   1  29  -5    0.43    0.23
  -1 -29   5    0.01    0.24
   2  29  -6    0.01    0.21
  -2 -29   6   -0.02    0.10
  -1  30  -3    3.45    0.49
   1 -30   3    3.91    0.60
   1 -30   3    4.35    0.47
   0  30  -4   -0.01    0.15
   0  30  -4   -0.05    0.25
   0 -30   4    0.04    0.22
   0 -30   4   -0.25    0.32
   1  30  -5    2.69    0.31
   1  30  -5    3.47    0.44
  -1 -30   5    2.90    0.39
  -1  31  -3    0.03    0.17
   0  31  -4    0.59    0.25
   0 -31   4    0.22    0.26
   0 -31   4    0.61    0.22
   1  31  -5   -0.10    0.10
  -1 -31   5   -0.01    0.14
  -1 -31  -4    0.21    0.14
   1  31   4    0.07    0.11
   0 -31  -5    0.26    0.18
  -1 -30  -4    0.53    0.22
   1  30   4    0.29    0.17
   0 -30  -5    0.30    0.26
   0  30   5    0.15    0.19
   1 -30  -6   -0.16    0.22
  -2 -29  -3    0.04    0.13
   2  29   3   -0.06    0.16
  -1 -29  -4    0.10    0.23
   1  29   4    0.14    0.21
   0 -29  -5    2.36    0.45
   0  29   5    1.88    0.34
   1 -29  -6    1.35    0.31
  -2 -28  -3    0.19    0.18
   2  28   3    0.41    0.24
   2  28   3   -0.11    0.24
   2  28   3    0.68    0.33
   1  28   4    1.11    0.55
   1  28   4    1.13    0.44
   0 -28  -5    3.16    0.62
   0  28   5    1.27    0.32
   1 -28  -6   -0.28    0.26
   3  27   2    0.19    0.14
   3  27   2    0.04    0.20
  -2 -27  -3    2.22    0.42
  -2 -27  -3    2.63    0.39
   2  27   3    1.34    0.32
   2  27   3    1.94    0.63
  -1 -27  -4    2.98    0.54
   1  27   4    1.47    0.50
   1  27   4    3.25    0.54
   0 -27  -5   -0.20    0.30
   0  27   5   -0.08    0.25
   1 -27  -6    0.08    0.41
   1 -27  -6    1.65    0.42
   2 -27  -7   -0.01    0.32
   3  26   2    0.06    0.16
  -2 -26  -3    0.50    0.29
   2  26   3    0.45    0.33
  -1 -26  -4    3.02    0.58
   1  26   4    1.88    0.52
   1  26   4    2.97    0.57
   0 -26  -5    0.34    0.39
   0  26   5    0.60    0.75
   0  26   5    0.34    0.30
   1 -26  -6    0.07    0.42
  -1  26   6   -0.04    0.32
   2 -26  -7    3.76    0.49
   2 -26  -7    5.84    1.11
   3  25   2    1.01    0.54
  -2 -25  -3   -0.14    0.26
   2  25   3    0.20    0.37
   2  25   3    0.49    0.33
  -1 -25  -4   -0.53    0.48
  -1 -25  -4   -0.03    0.31
   1  25   4    0.10    0.31
   1  25   4   -0.41    0.53
   0 -25  -5    1.23    0.78
   0 -25  -5    3.77    0.67
   0  25   5    3.97    0.58
   0  25   5    3.37    1.13
   1 -25  -6    2.34    0.59
   1 -25  -6    3.13    0.63
  -1  25   6    2.45    0.41
   2 -25  -7    0.36    0.45
   2 -25  -7    0.12    0.35
   3 -25  -8   -0.11    0.20
  -3 -24  -2    0.31    0.23
   3  24   2    0.47    0.27
   3  24   2    0.30    0.32
  -2 -24  -3    1.65    0.38
   2  24   3    1.70    0.55
   2  24   3    1.53    0.41
  -1 -24  -4    4.24    0.66
  -1 -24  -4    5.73    1.12
   1  24   4    3.03    0.57
   0 -24  -5    0.95    0.46
   0 -24  -5    1.00    0.65
   0  24   5    0.86    0.52
   0  24   5    2.06    0.52
   0  24   5    1.47    0.89
   1 -24  -6   -0.82    0.51
   1 -24  -6    0.23    0.38
   1 -24  -6   -0.08    0.51
  -1  24   6    0.35    0.25
   2 -24  -7    2.28    0.62
   2 -24  -7    1.02    0.46
   3 -24  -8    0.03    0.26
   3 -24  -8    0.29    0.34
  -3 -23  -2    0.36    0.22
  -3 -23  -2    0.16    0.15
   3  23   2    0.55    0.37
   3  23   2    1.02    0.30
  -2 -23  -3   -0.19    0.26
  -2 -23  -3    0.49    0.68
  -2 -23  -3    0.54    0.34
   2  23   3    0.21    0.46
   2  23   3    0.16    0.30
  -1 -23  -4    2.06    0.76
  -1 -23  -4    1.42    0.54
   1  23   4    0.97    0.55
   1  23   4    2.77    0.62
   0 -23  -5    0.63    0.44
   0 -23  -5    0.55    0.39
   0 -23  -5    1.03    0.70
   0  23   5   -0.16    0.46
   0  23   5    0.33    0.37
   1 -23  -6    0.54    0.40
   1 -23  -6   -0.07    0.55
   1 -23  -6    0.59    0.46
   1 -23  -6    0.03    0.53
  -1  23   6   -1.20    0.85
  -1  23   6    0.51    0.30
   2 -23  -7    2.33    0.66
   2 -23  -7    4.08    0.74
  -2  23   7    1.71    0.47
   3 -23  -8    0.63    0.58
   3 -23  -8    0.46    0.38
  -3  23   8    0.09    0.20
  -4 -22  -1    2.24    0.28
   4  22   1    1.92    0.39
  -3 -22  -2    1.22    0.35
   3  22   2    0.83    0.42
   3  22   2    1.29    0.49
  -2 -22  -3    5.35    0.62
  -2 -22  -3    4.43    1.05
  -2 -22  -3    6.13    0.60
   2  22   3    6.24    0.69
   2  22   3    4.80    0.77
  -1 -22  -4    0.62    0.66
  -1 -22  -4    1.05    0.46
   1  22   4    0.83    0.47
   1  22   4    0.74    0.49
   1  22   4    1.29    0.42
   0 -22  -5    1.04    0.52
   0 -22  -5    0.57    0.63
   0 -22  -5    1.27    0.51
   0  22   5   -0.47    0.45
   0  22   5    1.00    0.43
   0  22   5    0.42    0.50
   1 -22  -6   27.20    1.60
   1 -22  -6   26.72    1.57
   1 -22  -6   25.00    1.63
  -1  22   6   26.67    1.35
   2 -22  -7    4.80    0.83
  -2  22   7    3.24    0.56
   3 -22  -8    2.33    0.54
   3 -22  -8    1.19    0.50
  -3  22   8    1.91    0.37
  -4 -21  -1   -0.04    0.17
   4  21   1    0.33    0.28
  -3 -21  -2    0.66    0.22
  -3 -21  -2   -0.01    0.27
  -3 -21  -2    1.02    0.39
   3  21   2    1.15    0.33
   3  21   2    1.15    0.50
  -2 -21  -3    4.17    0.60
  -2 -21  -3    3.60    0.91
   2  21   3    3.61    0.75
   2  21   3    3.14    0.66
  -1 -21  -4    5.46    1.55
  -1 -21  -4    4.20    0.68
   1  21   4    4.44    0.67
   1  21   4    4.40    0.98
   1  21   4    4.24    0.76
   0 -21  -5    2.86    0.87
   0 -21  -5    1.52    0.69
   0 -21  -5    2.17    0.57
   0  21   5    2.12    0.50
   0  21   5    1.73    0.59
   0  21   5    1.98    0.77
   1 -21  -6    8.78    0.91
   1 -21  -6   10.02    0.96
  -1  21   6    9.41    1.85
  -1  21   6    8.31    0.72
   2 -21  -7    0.66    0.56
  -2  21   7    0.25    0.36
   3 -21  -8    4.19    0.71
   3 -21  -8    4.15    0.78
  -3  21   8    2.81    0.44
  -4 -20  -1    0.60    0.24
   4  20   1    0.47    0.31
  -3 -20  -2    6.48    0.49
  -3 -20  -2    5.07    0.57
  -3 -20  -2    7.50    0.68
   3  20   2    5.11    0.65
   3  20   2    8.45    0.86
  -2 -20  -3    0.35    0.33
  -2 -20  -3    0.39    0.61
  -2 -20  -3    0.45    0.34
   2  20   3    0.46    0.40
   2  20   3   -0.01    0.42
  -1 -20  -4    3.22    0.58
  -1 -20  -4    4.02    0.93
   1  20   4    2.75    0.57
   1  20   4    3.55    0.63
   1  20   4    3.64    0.69
   0 -20  -5    1.40    0.59
   0 -20  -5    0.97    0.66
   0 -20  -5    0.91    0.63
   0 -20  -5    1.42    0.51
   0  20   5    0.38    0.43
   0  20   5    1.03    0.56
   0  20   5    1.53    0.45
   0  20   5    1.44    0.55
   1 -20  -6    4.06    0.72
   1 -20  -6    4.94    0.80
  -1  20   6    4.05    0.56
  -1  20   6    6.46    1.06
   2 -20  -7    1.66    0.62
  -2  20   7    1.78    0.52
   3 -20  -8    7.88    0.91
   3 -20  -8    6.95    0.91
  -3  20   8    6.90    0.66
   4 -20  -9    0.98    0.31
  -4  20   9    0.61    0.20
  -4 -19  -1    0.02    0.25
   4  19   1    0.33    0.31
  -3 -19  -2    1.07    0.40
  -3 -19  -2    1.17    0.41
  -3 -19  -2    1.16    0.27
   3  19   2    1.33    0.52
   3  19   2    1.13    0.40
  -2 -19  -3    4.54    0.61
  -2 -19  -3    2.93    0.56
  -2 -19  -3    2.55    0.99
   2  19   3    3.00    0.68
   2  19   3    3.33    0.62
  -1 -19  -4   -0.09    0.53
  -1 -19  -4    1.85    0.48
  -1 -19  -4    1.60    0.71
  -1 -19  -4    1.69    0.48
   1  19   4    1.67    0.56
   1  19   4    2.01    0.49
   1  19   4    1.05    0.51
   0 -19  -5   29.87    2.11
   0 -19  -5   26.25    1.81
   0 -19  -5   24.63    1.43
   0 -19  -5   28.62    1.60
   0 -19  -5   26.44    2.10
   0 -19  -5   28.88    1.60
   0  19   5   27.73    1.61
   0  19   5   29.75    1.60
   0  19   5   30.34    1.50
   0  19   5   25.27    2.08
   1 -19  -6   10.16    0.99
   1 -19  -6   11.88    1.00
  -1  19   6    9.82    0.94
  -1  19   6    9.54    1.24
  -1  19   6    8.92    0.75
   2 -19  -7    4.38    0.82
  -2  19   7    4.87    0.67
   3 -19  -8    1.00    0.57
  -3  19   8    0.39    0.34
   4 -19  -9    0.25    0.31
   4 -19  -9   -0.06    0.26
  -4  19   9    0.11    0.17
  -4 -18  -1    2.18    0.43
   4  18   1    1.76    0.44
  -3 -18  -2    0.64    0.40
  -3 -18  -2    0.26    0.40
  -3 -18  -2    0.83    0.62
  -3 -18  -2    0.85    0.26
   3  18   2    0.49    0.31
   3  18   2    0.41    0.46
  -2 -18  -3    6.39    0.73
  -2 -18  -3    6.76    0.72
  -2 -18  -3    8.84    1.23
   2  18   3    8.01    0.88
   2  18   3    6.34    0.75
  -1 -18  -4    0.22    0.53
  -1 -18  -4   -0.98    0.45
  -1 -18  -4    0.63    0.36
  -1 -18  -4    0.47    0.42
   1  18   4    1.08    0.48
   1  18   4   -0.22    0.46
   1  18   4   -0.49    0.59
   0 -18  -5    7.80    0.85
   0 -18  -5    7.13    1.00
   0 -18  -5    4.76    0.74
   0 -18  -5    7.07    0.77
   0 -18  -5    8.93    0.99
   0  18   5    6.27    1.13
   0  18   5    6.88    0.69
   0  18   5    9.08    0.85
   1 -18  -6    7.45    0.81
   1 -18  -6    8.39    0.89
  -1  18   6    6.11    1.01
  -1  18   6    5.90    0.65
  -1  18   6    6.49    0.90
  -1  18   6    6.10    0.80
   2 -18  -7    3.78    0.81
  -2  18   7    4.27    0.63
   3 -18  -8    0.73    0.54
  -3  18   8    0.69    0.39
   4 -18  -9    0.58    0.35
   4 -18  -9    1.81    0.44
  -4  18   9    0.71    0.22
  -4 -17  -1   -0.11    0.26
   4  17   1    0.68    0.38
  -3 -17  -2    0.09    0.57
  -3 -17  -2    0.62    0.39
  -3 -17  -2    0.88    0.42
  -3 -17  -2    0.53    0.26
   3  17   2    0.11    0.42
  -2 -17  -3   13.79    0.93
  -2 -17  -3   12.59    0.97
  -2 -17  -3   12.03    1.35
   2  17   3   12.45    1.06
   2  17   3   11.60    0.95
  -1 -17  -4   13.95    1.41
  -1 -17  -4   14.39    1.01
  -1 -17  -4   13.17    0.89
  -1 -17  -4   14.14    1.32
   1  17   4   15.31    1.12
   1  17   4   13.93    1.04
   1  17   4   13.50    0.98
   1  17   4   13.09    1.54
   0 -17  -5    6.43    0.74
   0 -17  -5    8.22    0.99
   0 -17  -5    8.90    0.88
   0 -17  -5    8.04    0.98
   0 -17  -5    6.64    0.76
   0  17   5    9.34    1.11
   0  17   5    8.67    0.73
   0  17   5    7.77    0.79
   1 -17  -6   -0.03    0.42
   1 -17  -6    0.05    0.43
  -1  17   6    0.25    0.53
  -1  17   6    0.99    0.63
  -1  17   6    0.64    0.34
  -1  17   6    0.26    0.54
  -1  17   6    1.20    0.54
   2 -17  -7    2.00    0.65
  -2  17   7    1.38    0.51
   3 -17  -8    0.95    0.61
  -3  17   8    1.04    0.46
   4 -17  -9    0.25    0.56
   4 -17  -9    0.76    0.38
  -4  17   9    0.28    0.24
  -5 -16   0    0.31    0.17
  -4 -16  -1    1.80    0.43
   4  16   1    1.27    0.44
  -3 -16  -2    4.98    1.04
  -3 -16  -2    4.51    0.66
  -3 -16  -2    3.78    0.65
  -3 -16  -2    3.14    0.43
   3  16   2    4.85    0.71
   3  16   2    4.24    0.63
  -2 -16  -3   13.98    1.49
  -2 -16  -3   15.60    0.99
   2  16   3   14.94    1.03
   2  16   3   16.56    1.19
  -1 -16  -4    1.16    0.53
  -1 -16  -4    1.84    0.48
  -1 -16  -4    1.93    0.76
  -1 -16  -4    1.82    0.70
   1  16   4    2.11    0.50
   1  16   4    2.61    0.56
   1  16   4    1.95    0.75
   1  16   4    1.28    0.50
   0 -16  -5    6.35    0.84
   0 -16  -5    5.68    0.94
   0 -16  -5    7.44    0.87
   0 -16  -5    6.60    0.72
   0 -16  -5    7.21    0.73
   0  16   5    7.13    1.05
   0  16   5    6.33    1.10
   0  16   5    7.17    0.64
   0  16   5    5.88    0.71
   1 -16  -6   17.08    1.21
   1 -16  -6   17.35    1.53
   1 -16  -6   16.60    1.26
  -1  16   6   16.69    1.03
  -1  16   6   18.47    1.30
  -1  16   6   22.16    1.49
  -1  16   6   18.01    1.47
  -1  16   6   17.35    1.41
  -2  16   7    3.04    0.57
  -2  16   7    2.80    0.63
   3 -16  -8    0.23    0.51
  -3  16   8    0.16    0.37
   4 -16  -9    0.17    0.37
   4 -16  -9    0.02    0.35
  -4  16   9    0.14    0.25
  -5 -15   0    0.91    0.21
  -4 -15  -1    5.44    0.64
   4  15   1    5.16    0.69
  -3 -15  -2    4.55    0.64
  -3 -15  -2    3.54    0.63
  -3 -15  -2    2.95    0.40
   3  15   2    4.03    0.66
   3  15   2    3.17    0.65
  -2 -15  -3   12.03    1.33
  -2 -15  -3   13.86    0.94
  -2 -15  -3   10.88    0.83
   2  15   3   10.93    1.42
   2  15   3   11.18    0.90
   2  15   3   12.78    1.01
  -1 -15  -4   31.29    1.97
  -1 -15  -4   26.04    1.46
  -1 -15  -4   27.47    1.44
  -1 -15  -4   30.18    1.51
  -1 -15  -4   27.76    1.79
   1  15   4   27.87    1.43
   1  15   4   30.49    1.61
   1  15   4   27.92    2.09
   1  15   4   28.89    1.47
   0 -15  -5    5.27    0.66
   0 -15  -5    6.74    0.82
   0 -15  -5    7.03    0.90
   0  15   5    5.45    0.57
   0  15   5    5.91    0.68
   1 -15  -6    1.36    0.51
   1 -15  -6    1.59    0.51
   1 -15  -6    1.01    0.53
   1 -15  -6    1.65    0.63
  -1  15   6    2.59    0.48
  -1  15   6    1.82    0.50
  -1  15   6    0.19    0.54
  -1  15   6    2.49    0.62
  -1  15   6    0.65    0.47
   2 -15  -7    1.94    0.58
  -2  15   7    3.42    0.95
  -2  15   7    2.08    0.49
   3 -15  -8    1.87    0.63
  -3  15   8    0.96    0.60
   4 -15  -9    1.91    0.56
   4 -15  -9    1.71    0.49
  -4  15   9    0.88    0.35
  -5 -14   0    0.15    0.18
  -4 -14  -1   -0.19    0.23
  -4 -14  -1   -0.02    0.31
   4  14   1    0.57    0.40
  -3 -14  -2   10.84    0.68
  -3 -14  -2   11.08    1.36
  -3 -14  -2   12.43    0.96
  -3 -14  -2   11.30    0.93
   3  14   2   11.88    0.95
   3  14   2   11.82    0.98
  -2 -14  -3   17.56    1.05
  -2 -14  -3   16.10    1.10
  -2 -14  -3   19.21    1.61
   2  14   3   21.30    1.95
   2  14   3   18.81    1.24
   2  14   3   19.58    1.13
  -1 -14  -4    6.72    0.67
  -1 -14  -4    6.71    0.92
  -1 -14  -4    7.05    0.68
  -1 -14  -4    9.69    1.05
  -1 -14  -4    8.84    0.84
   1  14   4    7.86    0.73
   1  14   4    7.85    1.13
   1  14   4    8.22    0.70
   1  14   4    8.19    0.78
   0 -14  -5    6.54    0.72
   0 -14  -5    6.07    0.86
   0 -14  -5    8.70    0.82
   0 -14  -5    7.19    0.70
   0  14   5    6.41    0.94
   0  14   5    7.48    0.72
   0  14   5    6.82    0.70
   0  14   5    7.20    0.64
   1 -14  -6   17.64    1.12
   1 -14  -6   16.82    1.38
  -1  14   6   15.03    1.14
  -1  14   6   14.38    1.23
  -1  14   6   15.89    0.95
  -1  14   6   15.81    1.16
   2 -14  -7    1.38    0.77
   2 -14  -7    1.07    0.55
  -2  14   7    1.06    0.43
  -2  14   7    1.20    0.53
   3 -14  -8    8.15    0.96
  -3  14   8    7.69    0.70
  -3  14   8    8.21    0.85
   4 -14  -9    0.36    0.46
   4 -14  -9    0.72    0.43
  -4  14   9    0.43    0.34
  -5 -13   0    0.21    0.20
  -4 -13  -1    1.21    0.42
  -4 -13  -1    2.20    0.95
  -3 -13  -2    7.29    0.80
  -3 -13  -2    6.93    0.53
  -3 -13  -2    8.45    0.81
  -3 -13  -2    6.51    1.12
   3  13   2    7.11    0.78
  -2 -13  -3    9.41    0.75
  -2 -13  -3   11.28    0.86
  -2 -13  -3   11.92    1.34
   2  13   3   11.78    1.44
   2  13   3   10.42    0.90
   2  13   3   10.81    1.07
  -1 -13  -4   10.15    1.03
  -1 -13  -4    8.38    0.97
  -1 -13  -4    8.34    0.71
  -1 -13  -4    8.46    0.70
  -1 -13  -4   10.49    0.90
   1  13   4    7.07    1.60
   1  13   4    8.51    0.78
   0 -13  -5   52.27    2.38
   0 -13  -5   52.73    2.60
   0 -13  -5   56.27    2.63
   0  13   5   57.09    2.47
   0  13   5   59.59    2.91
   0  13   5   56.28    2.45
   1 -13  -6    2.17    0.59
   1 -13  -6    2.17    0.53
  -1  13   6    1.04    0.37
  -1  13   6    1.99    0.57
  -1  13   6    1.88    0.54
  -1  13   6    2.72    0.45
   2 -13  -7    1.40    0.52
  -2  13   7    2.43    0.59
  -2  13   7    0.85    0.74
  -2  13   7    1.96    0.46
   3 -13  -8    1.14    0.57
  -3  13   8    2.20    0.46
  -3  13   8    2.50    0.58
   4 -13  -9    1.82    0.55
   4 -13  -9    0.40    0.47
  -4  13   9    0.33    0.34
  -5 -12   0    0.09    0.20
  -4 -12  -1    0.31    0.27
  -4 -12  -1    0.30    0.36
  -4 -12  -1    0.64    0.79
   4  12   1    0.85    0.48
  -3 -12  -2   12.28    0.69
  -3 -12  -2   12.61    1.34
  -3 -12  -2   12.89    0.99
  -3 -12  -2   13.99    0.98
   3  12   2   12.20    0.97
  -2 -12  -3   11.68    0.79
  -2 -12  -3   14.77    1.28
  -2 -12  -3   11.60    0.90
   2  12   3   13.25    1.57
   2  12   3   10.81    0.99
  -1 -12  -4    2.93    0.40
  -1 -12  -4    3.15    0.67
  -1 -12  -4    1.68    0.67
   1  12   4    2.36    0.72
   1  12   4    2.90    0.53
   1  12   4    4.51    0.72
   0 -12  -5    3.38    0.54
   0 -12  -5    4.24    0.74
   0 -12  -5    4.98    0.62
   0  12   5    3.93    0.56
   0  12   5    3.08    0.58
   0  12   5    4.41    0.74
   1 -12  -6   21.68    1.27
   1 -12  -6   23.65    1.59
  -1  12   6   23.95    1.17
  -1  12   6   21.19    1.42
  -1  12   6   24.02    1.34
  -1  12   6   21.17    1.35
   2 -12  -7    3.27    0.66
   2 -12  -7    5.16    0.95
  -2  12   7    3.99    0.79
  -2  12   7    3.85    0.55
  -2  12   7    2.90    0.59
   3 -12  -8    1.61    0.60
  -3  12   8    1.27    0.40
  -3  12   8    0.66    0.47
   4 -12  -9   -0.11    0.41
   4 -12  -9   -0.18    0.47
  -4  12   9   -0.09    0.32
  -5 -11   0    0.24    0.25
  -4 -11  -1    0.75    0.35
  -4 -11  -1    0.74    0.71
  -4 -11  -1    0.53    0.38
   4  11   1    1.28    0.48
  -3 -11  -2    0.90    0.57
  -3 -11  -2    1.03    0.25
  -3 -11  -2    1.14    0.50
   3  11   2    1.11    0.44
   3  11   2    0.87    0.96
  -2 -11  -3   28.01    1.48
  -2 -11  -3   27.49    1.82
  -2 -11  -3   27.26    1.35
   2  11   3   28.18    1.48
   2  11   3   30.36    2.21
  -1 -11  -4    1.26    0.50
  -1 -11  -4    1.24    0.29
  -1 -11  -4    2.10    0.63
   1  11   4    1.37    0.43
   1  11   4    1.00    0.57
   0 -11  -5   24.56    1.38
   0 -11  -5   23.70    1.26
   0 -11  -5   25.73    1.47
   0  11   5   25.22    1.59
   0  11   5   24.37    1.30
   1 -11  -6    0.11    0.35
   1 -11  -6    0.22    0.37
  -1  11   6   -0.39    0.19
  -1  11   6   -0.26    0.39
   2 -11  -7    5.45    0.72
   2 -11  -7    5.81    1.02
  -2  11   7    5.71    0.85
  -2  11   7    6.14    0.60
  -2  11   7    5.11    0.69
   3 -11  -8    7.24    0.89
  -3  11   8    8.56    0.89
  -3  11   8    7.79    0.70
   4 -11  -9    1.19    0.57
   4 -11  -9    1.75    0.55
  -4  11   9    1.34    0.46
  -5  11  10    0.04    0.15
  -5 -10   0    5.17    0.54
  -4 -10  -1    1.26    0.50
  -4 -10  -1    2.92    0.78
   4  10   1    2.66    0.60
  -3 -10  -2    4.40    0.68
  -3 -10  -2    3.61    0.70
  -3 -10  -2    3.01    0.79
   3  10   2    1.74    0.89
   3  10   2    4.86    0.62
  -2 -10  -3    3.03    0.47
  -2 -10  -3    3.98    0.75
  -2 -10  -3    2.80    0.53
   2  10   3    2.51    0.79
   2  10   3    3.07    0.52
  -1 -10  -4    5.08    0.73
  -1 -10  -4    4.80    0.43
   1  10   4    4.78    0.59
   1  10   4    3.91    0.86
   0 -10  -5   19.21    1.16
   0 -10  -5   18.90    1.17
   0  10   5   21.85    1.40
   1 -10  -6    6.28    0.68
   1 -10  -6    6.91    0.84
  -1  10   6    6.02    0.66
  -1  10   6    4.78    0.69
  -1  10   6    5.26    0.55
   2 -10  -7    2.83    0.75
   2 -10  -7    3.58    0.62
  -2  10   7    1.63    0.62
  -2  10   7    2.59    0.56
  -3  10   8   11.42    0.81
  -3  10   8   10.53    0.95
   4 -10  -9    0.75    0.52
   4 -10  -9    0.08    0.44
  -4  10   9    0.09    0.32
  -5  10  10    0.01    0.14
  -5  -9   0    1.55    0.37
  -4  -9  -1    8.99    0.75
  -4  -9  -1    9.50    0.85
  -4  -9  -1    9.05    1.24
   4   9   1    9.74    1.03
  -3  -9  -2   -0.21    0.37
  -3  -9  -2    0.12    0.50
  -3  -9  -2    0.00    0.41
   3   9   2    0.18    0.38
   3   9   2    1.53    0.79
  -2  -9  -3    7.30    0.70
  -2  -9  -3    8.52    0.92
   2   9   3    8.06    1.16
   2   9   3    8.81    0.72
  -1  -9  -4    6.99    0.50
  -1  -9  -4    7.70    0.81
   1   9   4    7.65    1.00
   1   9   4    7.57    0.67
   0  -9  -5   28.61    1.47
   0   9   5   29.36    1.69
   1  -9  -6    3.80    0.60
   1  -9  -6    3.56    0.71
  -1   9   6    3.38    0.65
  -1   9   6    3.21    0.53
  -1   9   6    3.39    0.42
   2  -9  -7    1.03    0.44
   2  -9  -7    1.93    0.63
  -2   9   7    1.18    0.37
  -2   9   7    0.96    0.61
  -2   9   7    1.61    0.59
   3  -9  -8    8.02    0.86
  -3   9   8    8.15    0.85
  -3   9   8    6.00    0.81
   4  -9  -9    0.00    0.65
   4  -9  -9   -0.08    0.54
  -4   9   9    0.05    0.32
  -5   9  10   -0.01    0.16
  -5  -8   0    0.34    0.30
  -4  -8  -1    2.60    0.51
  -4  -8  -1    1.68    0.49
  -4  -8  -1    2.63    0.82
  -3  -8  -2   23.49    1.71
  -3  -8  -2   24.81    1.39
  -3  -8  -2   25.61    1.44
   3   8   2   24.54    2.12
   3   8   2   26.27    1.42
  -2  -8  -3   36.21    1.95
   2   8   3   35.50    2.35
   2   8   3   34.01    1.64
  -1  -8  -4    1.36    0.46
   1   8   4    1.33    0.55
   1   8   4    1.86    0.53
   0  -8  -5    1.85    0.42
   0   8   5    1.21    0.46
   1  -8  -6   20.12    1.38
   1  -8  -6   21.22    1.16
  -1   8   6   20.59    1.04
  -1   8   6   21.21    1.13
   2  -8  -7    5.06    0.65
   2  -8  -7    6.63    0.98
  -2   8   7    5.37    0.77
  -2   8   7    4.90    0.67
   3  -8  -8   26.76    1.56
  -3   8   8   26.16    1.31
  -3   8   8   27.12    1.57
   4  -8  -9    0.82    0.69
   4  -8  -9    1.02    0.51
  -4   8   9    0.32    0.36
  -5   8  10    0.81    0.23
  -5  -7   0    2.57    0.72
  -4  -7  -1    6.35    1.02
  -4  -7  -1    7.37    0.80
  -4  -7  -1    6.76    0.70
  -3  -7  -2    3.36    0.64
  -3  -7  -2    4.07    0.75
  -3  -7  -2    4.62    0.64
   3   7   2    3.47    0.95
  -2  -7  -3    1.33    0.47
  -2  -7  -3    1.68    0.59
   2   7   3    1.32    0.63
  -1  -7  -4    7.00    0.70
   1   7   4    5.63    0.89
   0  -7  -5   48.50    2.13
   0   7   5   47.70    2.31
   1  -7  -6   13.00    0.93
   1  -7  -6   16.30    1.15
  -1   7   6   12.42    0.78
  -1   7   6   13.02    0.72
   2  -7  -7    6.37    0.67
   2  -7  -7    8.24    1.04
  -2   7   7    3.91    0.73
  -2   7   7    6.46    0.69
   3  -7  -8    2.88    0.63
  -3   7   8    3.36    0.66
  -3   7   8    4.08    0.56
   4  -7  -9    3.43    0.71
   4  -7  -9    3.10    1.15
  -4   7   9    3.07    0.61
  -5   7  10    0.37    0.26
  -5  -6   0   -0.14    0.30
  -5  -6   0    0.19    0.30
  -4  -6  -1   11.63    0.85
  -4  -6  -1   10.46    1.48
  -4  -6  -1   11.25    0.95
  -3  -6  -2   20.59    1.21
  -3  -6  -2   20.88    1.66
  -3  -6  -2   20.96    1.53
  -3  -6  -2   21.86    1.29
   3   6   2   24.99    2.05
  -2  -6  -3    3.69    0.60
  -2  -6  -3    2.91    0.70
   2   6   3    3.41    0.83
  -1  -6  -4   34.52    1.68
  -1  -6  -4   34.84    1.76
   1   6   4   34.52    2.01
   0  -6  -5    3.49    0.49
   0   6   5    3.39    0.63
   1  -6  -6   30.11    1.71
   1  -6  -6   30.02    1.44
  -1   6   6   30.41    1.26
  -1   6   6   28.68    1.29
   2  -6  -7    5.37    0.64
  -2   6   7    6.32    0.74
   3  -6  -8   20.14    1.28
  -3   6   8   19.43    1.29
  -3   6   8   21.15    1.28
   4  -6  -9    0.34    0.52
   4  -6  -9    1.29    0.55
  -4   6   9    1.51    0.48
  -5   6  10    1.64    0.35
  -5  -5   0    3.34    0.48
  -4  -5  -1    3.27    0.59
  -4  -5  -1    3.33    0.57
  -3  -5  -2    6.79    0.72
  -3  -5  -2    6.69    0.70
  -3  -5  -2    9.01    1.08
  -3  -5  -2    7.10    0.91
   3   5   2    7.86    1.31
  -2  -5  -3    7.56    0.92
  -2  -5  -3    8.79    0.78
   2   5   3    8.11    1.10
  -1  -5  -4    8.78    0.71
  -1  -5  -4    8.22    0.79
   1   5   4    9.00    1.02
   0  -5  -5   82.57    3.22
   0   5   5   77.07    3.37
   1  -5  -6   14.12    1.09
  -1   5   6   11.59    0.55
   2  -5  -7    1.75    0.45
   2  -5  -7    2.39    0.68
  -2   5   7    1.62    0.58
   3  -5  -8    6.59    0.79
   3  -5  -8    7.70    1.28
  -3   5   8    8.56    0.98
  -3   5   8    8.72    0.84
   4  -5  -9    2.96    0.63
  -4   5   9    3.21    0.62
   5  -5 -10    0.03    0.32
  -5   5  10    0.18    0.25
  -4  -4  -1    6.40    1.06
  -4  -4  -1    8.19    0.76
  -4  -4  -1    6.92    0.71
  -3  -4  -2   22.40    1.29
  -3  -4  -2   24.03    1.53
  -3  -4  -2   22.79    1.27
   3   4   2   21.58    1.92
  -2  -4  -3   18.32    1.33
  -2  -4  -3   18.51    1.16
   2   4   3   19.72    1.62
  -1  -4  -4   10.96    0.71
  -1  -4  -4    9.85    0.83
   1   4   4    8.33    1.12
   0  -4  -5    8.97    0.67
   0   4   5    8.72    0.81
   1  -4  -6   14.77    1.14
  -1   4   6   15.25    0.62
   2  -4  -7   16.99    1.03
   2  -4  -7   18.09    1.50
  -2   4   7   16.95    1.21
   3  -4  -8    3.22    0.62
   3  -4  -8    2.66    0.88
  -3   4   8    1.70    0.55
  -3   4   8    2.51    0.58
   4  -4  -9    0.72    0.51
  -4   4   9   -0.22    0.30
  -4   4   9    0.39    0.39
   5  -4 -10    2.87    0.58
  -5   4  10    2.90    0.44
  -5  -3   0    6.56    0.79
  -5  -3   0    7.54    0.54
  -4  -3  -1    5.04    0.61
  -4  -3  -1    3.08    0.57
  -4  -3  -1    2.64    0.74
  -3  -3  -2    1.16    0.42
  -3  -3  -2    0.56    0.53
  -3  -3  -2    0.57    0.39
  -3  -3  -2    0.94    0.40
   3   3   2   -0.12    0.69
  -2  -3  -3   24.15    1.54
  -2  -3  -3   22.94    1.30
   2   3   3   26.32    1.82
  -1  -3  -4    6.96    0.53
  -1  -3  -4    5.87    0.69
   2  -3  -7    3.75    0.82
   2  -3  -7    3.02    0.52
  -2   3   7    4.47    0.68
   3  -3  -8    3.90    0.69
   3  -3  -8    3.01    0.62
   3  -3  -8    2.37    0.81
  -3   3   8    2.84    0.56
  -3   3   8    3.75    0.67
   4  -3  -9    0.69    0.50
  -4   3   9    0.75    0.48
  -4   3   9    0.61    0.35
   5  -3 -10    0.26    0.33
  -5   3  10    0.03    0.23
  -5  -2   0    2.32    0.50
  -5  -2   0    3.17    0.60
  -4  -2  -1    2.67    0.54
  -4  -2  -1    2.87    0.52
  -4  -2  -1    1.94    0.70
  -4  -2  -1    2.69    0.80
  -3  -2  -2    7.87    0.84
  -3  -2  -2    9.73    1.11
  -3  -2  -2    9.59    0.75
  -3  -2  -2    8.80    0.77
   3   2   2   11.35    1.37
  -2  -2  -3    9.40    0.97
  -2  -2  -3    9.96    0.75
  -1  -2  -4   -0.17    0.36
  -1   2   6    7.19    0.71
  -1   2   6    7.21    0.36
  -1   2   6    7.66    0.35
   2  -2  -7   14.36    1.06
  -2   2   7   13.86    1.07
  -2   2   7   15.37    1.21
   3  -2  -8   16.87    1.16
   3  -2  -8   21.34    2.14
   3  -2  -8   18.29    1.20
  -3   2   8   19.71    1.22
  -3   2   8   17.17    1.18
   4  -2  -9    0.53    0.48
  -4   2   9    0.25    0.37
  -4   2   9    0.48    0.58
   5  -2 -10    4.25    0.62
  -5   2  10    6.22    0.57
  -5  -1   0    9.03    0.61
  -4  -1  -1    4.09    0.58
  -4  -1  -1    3.24    0.81
  -4  -1  -1    2.78    0.85
  -4  -1  -1    3.56    0.60
  -3  -1  -2   14.58    0.92
  -3  -1  -2   12.94    1.05
  -3  -1  -2   13.58    0.94
  -3  -1  -2   14.33    1.32
   3   1   2   14.59    1.57
  -2  -1  -3    0.20    0.42
  -2  -1  -3    0.08    0.25
  -1  -1  -4    1.59    0.47
  -1  -1  -4    1.68    0.27
   0  -1  -5   26.57    1.19
  -1   1   6    7.37    0.71
  -1   1   6    6.50    0.38
  -2   1   7    3.45    0.66
  -2   1   7    5.55    0.81
   3  -1  -8    3.22    0.62
  -3   1   8    3.89    0.80
  -3   1   8    2.73    0.61
  -3   1   8    2.13    0.51
   4  -1  -9    0.24    0.45
  -4   1   9    0.10    0.38
  -4   1   9   -0.18    0.45
   5  -1 -10    1.49    0.44
  -5   1  10    2.14    0.43
  -5   0   0    1.21    0.35
  -4   0  -1    0.23    0.52
  -4   0  -1   -0.30    0.31
  -4   0  -1    0.10    0.32
  -4   0  -1    0.11    0.33
  -3   0  -2   18.49    1.27
  -3   0  -2   19.57    1.22
  -3   0  -2   19.95    1.14
  -3   0  -2   22.39    1.64
   3   0   2   21.41    1.93
  -2   0  -3   -0.17    0.44
  -2   0  -3    0.16    0.23
  -1   0  -4   31.98    1.27
  -1   0  -4   32.70    1.62
   0   0  -5   -0.03    0.22
  -1   0   6    0.64    0.18
  -1   0   6    0.72    0.38
   2   0  -7   -0.14    0.39
  -2   0   7   -0.37    0.40
  -2   0   7   -0.06    0.36
   3   0  -8   17.71    1.20
  -3   0   8   21.41    1.27
  -3   0   8   20.52    1.66
  -3   0   8   21.17    1.31
   4   0  -9    0.32    0.45
  -4   0   9    0.46    0.48
   5   0 -10   10.26    0.85
  -5   0  10    8.81    0.70
  -4   1  -1    3.79    0.59
  -4   1  -1    3.39    0.88
  -4   1  -1    3.35    0.58
  -4   1  -1    3.98    0.62
  -3   1  -2   13.25    1.02
  -3   1  -2   17.13    1.39
  -3   1  -2    9.71    1.23
  -3   1  -2   12.32    0.85
  -3   1  -2   14.14    0.89
   3  -1   2   15.02    1.70
   3  -1   2   12.36    0.77
  -2   1  -3    0.06    0.43
  -2   1  -3    0.10    0.23
   2  -1   3   -0.06    0.12
  -1   1  -4    2.03    0.50
  -1   1  -4    1.24    0.23
   0   1  -5   25.21    1.22
  -1  -1   6    6.24    0.49
  -1  -1   6    6.17    0.65
  -2  -1   7    5.79    0.80
  -2  -1   7    5.27    0.76
   3   1  -8    3.29    0.63
  -3  -1   8    2.73    0.58
  -3  -1   8    2.00    0.65
  -3  -1   8    3.91    0.64
   4   1  -9    0.49    0.46
  -4  -1   9    0.85    0.53
  -5  -1  10    1.30    0.33
  -5  -1  10    1.25    0.30
  -4   2  -1    2.74    0.52
  -4   2  -1    2.62    0.57
  -4   2  -1    2.03    0.73
  -4   2  -1    2.95    0.54
  -3   2  -2    9.46    0.75
  -3   2  -2   11.20    0.84
  -3   2  -2    9.90    0.74
  -3   2  -2    9.30    1.11
  -3   2  -2    9.03    0.84
   3  -2   2    9.22    0.73
   3  -2   2    9.86    1.51
  -2   2  -3    8.52    0.95
  -2   2  -3    8.93    0.64
   2  -2   3   10.40    0.61
  -1   2  -4   -0.34    0.15
  -1   2  -4   -0.10    0.37
   0   2  -5    7.24    0.56
   0   2  -5    7.66    0.57
   0  -2   5    7.71    0.46
  -1  -2   6    7.00    0.71
  -1  -2   6    7.42    0.59
  -2  -2   7   16.16    1.27
  -2  -2   7   16.07    1.20
   3   2  -8   18.36    1.18
  -3  -2   8   20.11    1.29
  -3  -2   8   22.47    1.79
  -3  -2   8   21.29    1.27
   4   2  -9    0.10    0.42
  -4  -2   9   -0.04    0.41
  -4  -2   9    0.24    0.70
   5   2 -10    5.99    0.79
  -5  -2  10    2.76    0.38
  -5  -2  10    4.53    0.50
  -5   3   0    4.02    0.45
  -4   3  -1    3.17    0.59
  -4   3  -1    4.69    1.01
  -4   3  -1    3.74    0.62
  -3   3  -2    0.54    0.54
  -3   3  -2    0.20    0.41
  -3   3  -2    0.90    0.39
   3  -3   2    0.68    0.34
  -2   3  -3   24.26    1.54
   2  -3   3   22.83    1.15
  -1   3  -4    7.96    0.58
  -1   3  -4    6.86    0.76
   1  -3   4    7.61    0.53
   0   3  -5   17.07    0.95
   0   3  -5   18.17    0.95
   0  -3   5   16.55    1.00
   0  -3   5   16.49    0.79
   1   3  -6   24.46    1.12
  -1  -3   6   25.49    1.30
  -1  -3   6   23.37    1.33
   2   3  -7    3.10    0.54
  -2  -3   7    3.75    0.71
  -2  -3   7    3.65    0.69
   3   3  -8    3.28    0.58
  -3  -3   8    2.42    0.52
  -3  -3   8    3.72    0.69
  -3  -3   8    4.14    0.91
   4   3  -9    0.40    0.42
  -4  -3   9    0.56    0.56
  -4  -3   9    0.60    0.51
  -4  -3   9    0.97    0.55
   5   3 -10   -0.32    0.30
  -5  -3  10    0.11    0.24
  -5  -3  10   -0.01    0.18
  -5   4   0    4.89    0.49
  -5   4   0    6.43    0.53
  -4   4  -1    8.72    0.85
  -4   4  -1    9.33    0.81
  -3   4  -2   23.19    1.87
  -3   4  -2   22.59    1.30
  -3   4  -2   21.09    1.18
   3  -4   2   20.57    1.29
  -2   4  -3   17.93    1.35
   2  -4   3   18.19    1.02
  -1   4  -4    9.21    0.87
  -1   4  -4   11.29    0.74
   1  -4   4   10.48    0.67
   0   4  -5    8.90    0.68
   0   4  -5    7.42    0.64
   0  -4   5    7.91    0.72
   0  -4   5    8.10    0.50
   1   4  -6   15.45    0.80
  -1  -4   6   15.97    1.01
  -1  -4   6   16.00    1.05
   2   4  -7   15.89    0.98
  -2  -4   7   17.81    1.32
   3   4  -8    2.63    0.54
  -3  -4   8    2.58    0.59
  -3  -4   8    3.76    0.70
  -3  -4   8    3.30    0.82
   4   4  -9   -0.20    0.37
  -4  -4   9   -0.01    0.36
  -4  -4   9    0.27    0.40
  -4  -4   9   -0.24    0.44
   5   4 -10    2.23    0.39
  -5  -4  10    2.59    0.37
  -5  -4  10    3.07    0.44
  -5   5   0    4.27    0.48
  -5   5   0    3.09    0.45
  -4   5  -1    3.35    0.59
  -4   5  -1    3.81    0.67
  -3   5  -2    6.68    1.12
  -3   5  -2    9.08    0.71
  -3   5  -2    9.73    0.86
   3  -5   2    6.97    0.82
  -2   5  -3    8.30    0.97
   2  -5   3    8.78    0.70
  -1   5  -4    7.64    0.80
  -1   5  -4    7.95    0.67
   1  -5   4    8.30    0.62
   0   5  -5   76.28    3.13
   0   5  -5   75.44    3.15
   1   5  -6   10.78    0.69
  -1  -5   6   10.67    0.87
  -1  -5   6   11.74    0.89
  -1  -5   6   10.32    0.98
   2   5  -7    1.89    0.44
  -2  -5   7    1.70    0.57
  -2  -5   7    2.61    0.50
   3   5  -8    7.32    0.77
  -3  -5   8    7.79    1.09
  -3  -5   8   10.62    0.97
   4   5  -9    2.14    0.53
  -4  -5   9    2.73    0.56
  -4  -5   9    1.41    0.61
  -4  -5   9    2.31    0.57
   5   5 -10    0.55    0.34
  -5  -5  10    0.09    0.24
  -5  -5  10   -0.10    0.18
  -5   6   0   -0.01    0.40
  -5   6   0   -0.02    0.24
  -4   6  -1   11.17    1.36
  -4   6  -1   11.78    0.97
  -4   6  -1   12.68    0.92
  -3   6  -2   22.25    1.35
  -3   6  -2   20.39    1.16
  -3   6  -2   21.86    1.69
   3  -6   2   21.24    1.44
  -2   6  -3    4.15    0.77
   2  -6   3    4.12    0.54
  -1   6  -4   33.14    1.68
  -1   6  -4   33.86    1.90
   1  -6   4   33.90    1.58
   1  -6   4   31.53    1.30
   0   6  -5    3.58    0.55
   0   6  -5    3.57    0.47
   0  -6   5    3.54    0.55
   0  -6   5    3.26    0.40
   1   6  -6   25.91    1.29
  -1  -6   6   27.20    1.61
  -1  -6   6   29.74    1.54
  -1  -6   6   28.48    1.59
   2   6  -7    5.91    0.61
  -2  -6   7    6.28    0.62
  -2  -6   7    6.36    0.87
  -2  -6   7    4.86    1.09
   3   6  -8   20.36    1.24
  -3  -6   8   20.51    1.37
  -3  -6   8   22.24    1.34
  -3  -6   8   24.90    1.88
   4   6  -9    1.78    0.49
  -4  -6   9    1.55    0.50
  -4  -6   9    1.62    0.63
  -4  -6   9    0.77    0.47
  -5  -6  10    1.99    0.34
  -5  -6  10    2.74    0.40
  -5   7   0    2.37    0.40
  -4   7  -1    6.68    1.13
  -4   7  -1    6.51    0.80
  -4   7  -1    6.26    0.69
  -3   7  -2    3.45    0.56
  -3   7  -2    3.99    0.71
  -3   7  -2    5.21    0.92
   3  -7   2    2.72    0.64
  -2   7  -3    2.06    0.63
   2  -7   3    2.20    0.48
  -1   7  -4    6.23    0.78
  -1   7  -4    5.16    0.69
   1  -7   4    6.19    0.42
   1  -7   4    5.70    0.61
   0   7  -5   45.33    2.13
   0  -7   5   45.50    1.94
   1   7  -6   14.27    0.86
   2   7  -7    6.25    0.63
  -2  -7   7    7.68    0.67
  -2  -7   7    6.79    0.92
   3   7  -8    2.59    0.55
  -3  -7   8    2.51    0.63
  -3  -7   8    2.57    0.57
  -3  -7   8    2.29    0.74
   4   7  -9    2.53    0.54
  -4  -7   9    2.70    0.55
  -4  -7   9    2.19    0.54
  -4  -7   9    2.97    0.92
  -5  -7  10    0.30    0.20
  -5  -7  10   -0.01    0.20
  -5   8   0    0.63    0.25
  -5   8   0    0.52    0.27
  -4   8  -1    2.16    0.74
  -4   8  -1    1.99    0.56
  -4   8  -1    2.36    0.48
  -3   8  -2   24.48    1.28
  -3   8  -2   26.42    1.88
  -3   8  -2   18.98    1.39
   3  -8   2   24.15    1.51
   3  -8   2   23.33    1.63
  -2   8  -3   34.51    2.08
   2  -8   3   35.30    1.84
  -1   8  -4    0.90    0.51
   1  -8   4    1.49    0.48
   1  -8   4    1.69    0.32
   1  -8   4    1.06    0.37
   0   8  -5    2.75    0.58
   0  -8   5    2.14    0.41
   1   8  -6   18.45    1.02
  -1  -8   6   20.31    1.27
   2   8  -7    6.19    0.62
  -2  -8   7    5.67    1.01
  -2  -8   7    7.50    0.69
  -2  -8   7    5.29    0.83
   3   8  -8   25.56    1.46
  -3  -8   8   26.98    1.57
  -3  -8   8   26.91    1.57
  -3  -8   8   28.63    2.07
   4   8  -9    0.63    0.41
  -4  -8   9    1.17    0.46
  -4  -8   9    0.38    0.39
  -4  -8   9    2.58    0.90
  -5  -8  10    1.56    0.31
  -5  -8  10    2.23    0.33
  -5   9   0    2.56    0.38
  -5   9   0    2.28    0.41
  -4   9  -1   11.09    0.82
  -4   9  -1    9.51    0.91
  -4   9  -1    8.03    1.21
   4  -9   1    9.60    0.97
  -3   9  -2    0.49    0.35
  -3   9  -2    0.43    0.55
  -3   9  -2    0.17    0.51
   3  -9   2    0.09    0.45
   3  -9   2    0.03    0.55
  -2   9  -3    8.58    0.67
  -2   9  -3    8.14    0.73
  -2   9  -3    9.03    1.05
   2  -9   3    8.48    0.81
   2  -9   3    9.49    0.85
  -1   9  -4    7.90    0.90
   1  -9   4    8.18    1.07
   1  -9   4    7.06    0.73
   1  -9   4    6.72    0.55
   0  -9   5   29.31    1.45
   1   9  -6    3.74    0.52
  -1  -9   6    3.88    0.70
  -1  -9   6    3.67    0.64
  -2  -9   7    0.88    0.52
  -2  -9   7    1.10    0.60
  -2  -9   7    0.87    0.42
   3   9  -8    6.62    0.72
  -3  -9   8    5.37    0.54
  -3  -9   8    6.53    0.76
  -3  -9   8    6.66    0.83
  -3  -9   8    6.50    1.05
  -4  -9   9    0.20    0.38
  -4  -9   9    0.14    0.37
  -4  -9   9    0.75    0.60
  -5  -9  10    0.08    0.18
  -5  -9  10    0.03    0.15
  -5  10   0    3.82    0.45
  -4  10  -1    1.55    0.67
  -4  10  -1    3.28    0.74
   4 -10   1    2.75    0.61
  -3  10  -2    3.13    0.89
  -3  10  -2    4.72    0.60
   3 -10   2    2.87    0.63
   3 -10   2    4.02    0.89
  -2  10  -3    3.00    0.78
  -2  10  -3    3.63    0.59
  -2  10  -3    3.03    0.49
   2 -10   3    3.26    0.62
   2 -10   3    3.83    0.67
  -1  10  -4    5.20    0.83
   1 -10   4    4.73    0.65
   1 -10   4    4.74    0.51
   1 -10   4    5.02    0.66
   0  10  -5   19.73    1.31
   0  10  -5   18.47    1.16
   0  10  -5   19.07    1.01
   0 -10   5   19.40    1.25
   0 -10   5   17.55    1.08
   1  10  -6    5.74    0.76
   1  10  -6    6.88    0.62
  -1 -10   6    5.81    0.77
  -1 -10   6    6.08    0.76
   2  10  -7    2.73    0.53
  -2 -10   7    3.19    0.73
  -2 -10   7    3.64    0.77
  -2 -10   7    2.69    0.53
  -2 -10   7    3.24    0.61
  -3 -10   8   10.78    0.72
  -3 -10   8    8.83    0.93
  -3 -10   8   10.39    0.96
  -3 -10   8    9.71    1.27
   4  10  -9    0.29    0.36
  -4 -10   9    0.47    0.39
  -4 -10   9   -0.06    0.34
  -5 -10  10   -0.02    0.13
  -5 -10  10    0.11    0.14
  -5  11   0    0.44    0.25
  -5  11   0    0.02    0.20
  -4  11  -1    0.54    0.38
  -4  11  -1    1.18    0.54
  -4  11  -1    0.43    0.61
   4 -11   1    0.79    0.55
  -3  11  -2   -0.02    0.54
  -3  11  -2    0.92    0.43
  -3  11  -2    1.18    0.67
   3 -11   2    0.56    0.48
   3 -11   2   -0.05    0.65
  -2  11  -3   27.92    1.37
  -2  11  -3   26.86    1.48
  -2  11  -3   29.20    1.96
   2 -11   3   27.99    1.77
   2 -11   3   28.27    1.55
  -1  11  -4    1.50    0.58
  -1  11  -4    2.37    0.51
   1 -11   4    1.83    0.39
   1 -11   4    1.38    0.49
   1 -11   4    1.44    0.47
   0  11  -5   26.15    1.62
   0  11  -5   23.52    1.22
   0  11  -5   25.46    1.30
   0 -11   5   24.69    1.51
   0 -11   5   25.19    1.37
   0 -11   5   23.96    1.30
   1  11  -6    0.27    0.35
   1  11  -6    0.35    0.32
  -1 -11   6    0.18    0.40
  -1 -11   6    0.65    0.48
   2  11  -7    5.38    0.65
  -2 -11   7    6.62    0.71
  -2 -11   7    5.33    0.71
  -2 -11   7    4.67    0.84
   3  11  -8    8.29    0.79
  -3 -11   8    6.62    0.80
  -3 -11   8    6.61    0.81
  -3 -11   8    6.43    0.58
  -3 -11   8    7.58    1.13
   4  11  -9    1.85    0.47
  -4 -11   9    1.21    0.44
  -4 -11   9    1.43    0.45
  -5 -11  10   -0.06    0.17
  -5 -11  10    0.08    0.14
  -5  12   0    0.10    0.21
  -5  12   0    0.06    0.19
  -4  12  -1    0.53    0.47
  -4  12  -1    0.66    0.37
   4 -12   1    0.59    0.45
  -3  12  -2   12.29    0.89
  -3  12  -2   11.16    1.39
   3 -12   2   13.79    1.17
   3 -12   2   11.96    1.03
  -2  12  -3   13.12    0.84
  -2  12  -3   11.10    1.25
   2 -12   3   12.42    0.95
   2 -12   3   11.98    0.99
   2 -12   3   13.02    1.22
  -1  12  -4    2.68    0.72
  -1  12  -4    3.20    0.54
   1 -12   4    2.49    0.47
   1 -12   4    2.61    0.71
   1 -12   4    2.96    0.59
   1 -12   4    2.30    0.55
   0  12  -5    4.17    0.50
   0  12  -5    4.61    0.78
   0  12  -5    4.43    0.56
   0 -12   5    3.79    0.63
   0 -12   5    3.65    0.54
   0 -12   5    3.84    0.70
   1  12  -6   21.73    1.59
   1  12  -6   24.25    1.28
  -1 -12   6   27.07    1.39
  -1 -12   6   22.84    1.53
  -1 -12   6   22.17    1.49
   2  12  -7    2.69    0.57
  -2 -12   7    3.52    0.63
  -2 -12   7    3.79    0.68
  -2 -12   7    2.33    0.72
  -2 -12   7    3.59    0.75
   3  12  -8    0.84    0.45
  -3 -12   8    1.33    0.49
  -3 -12   8    2.31    0.83
  -3 -12   8    1.08    0.33
  -3 -12   8    1.21    0.54
   4  12  -9    0.07    0.35
   4  12  -9   -0.46    0.31
  -4 -12   9   -0.11    0.35
  -4 -12   9   -0.25    0.27
  -5  13   0    0.07    0.19
  -5  13   0    0.13    0.19
  -4  13  -1   -0.09    0.72
  -4  13  -1    1.20    0.38
  -4  13  -1    1.62    0.56
  -3  13  -2    8.55    0.76
  -3  13  -2    9.37    1.30
   3 -13   2    8.03    1.02
   3 -13   2    9.31    0.95
  -2  13  -3   10.57    0.79
  -2  13  -3   11.20    1.25
  -2  13  -3   10.59    0.90
   2 -13   3   10.77    1.07
   2 -13   3   10.36    1.14
   2 -13   3   10.05    0.96
  -1  13  -4   10.83    0.87
  -1  13  -4    8.67    1.09
   1 -13   4   10.67    1.04
   1 -13   4   10.85    0.89
   1 -13   4    8.08    1.16
   1 -13   4    9.70    0.99
   1 -13   4    8.15    1.11
   0  13  -5   58.60    2.54
   0  13  -5   60.99    3.05
   0  13  -5   61.20    2.64
   0 -13   5   58.87    2.62
   0 -13   5   58.27    2.75
   0 -13   5   64.50    2.91
   1  13  -6    2.27    0.53
   1  13  -6    1.87    0.44
   1  13  -6    1.85    0.66
  -1 -13   6    2.64    0.46
  -1 -13   6    2.10    0.57
  -1 -13   6    2.03    0.66
   2  13  -7    1.82    0.49
  -2 -13   7    2.09    0.54
  -2 -13   7    2.09    0.70
  -2 -13   7    1.05    0.50
  -2 -13   7    1.61    0.65
   3  13  -8    1.87    0.51
  -3 -13   8    1.57    0.71
  -3 -13   8    1.65    0.52
  -3 -13   8    2.00    0.57
  -3 -13   8    2.12    0.42
   4  13  -9    0.52    0.38
   4  13  -9    0.12    0.34
  -4 -13   9    0.16    0.30
  -4 -13   9    0.74    0.40
  -5  14   0    0.03    0.17
  -5  14   0    0.13    0.15
  -4  14  -1    0.21    0.45
  -4  14  -1    0.10    0.30
   4 -14   1    0.55    0.43
  -3  14  -2   11.54    0.91
  -3  14  -2   11.92    1.44
   3 -14   2   14.69    1.13
  -2  14  -3   17.02    1.60
  -2  14  -3   18.59    1.23
  -2  14  -3   18.12    1.06
   2 -14   3   16.81    1.34
   2 -14   3   19.56    1.29
   2 -14   3   18.44    1.50
  -1  14  -4    6.79    0.61
  -1  14  -4    8.13    1.07
  -1  14  -4    6.37    0.94
   1 -14   4    8.45    0.80
   1 -14   4    5.87    0.75
   1 -14   4    8.07    0.79
   1 -14   4    7.61    0.99
   1 -14   4    7.77    0.98
   0  14  -5    6.45    0.62
   0  14  -5    7.18    0.71
   0  14  -5    7.59    1.00
   0  14  -5    6.68    0.67
   0  14  -5    6.95    0.59
   0 -14   5    6.83    0.78
   0 -14   5    8.30    0.94
   0 -14   5    7.15    0.71
   0 -14   5    6.85    0.63
   1  14  -6   15.65    1.41
   1  14  -6   17.47    1.12
   1  14  -6   17.20    1.08
  -1 -14   6   13.33    1.01
  -1 -14   6   18.74    1.35
  -1 -14   6   17.37    1.38
  -1 -14   6   17.53    1.11
   2  14  -7    1.62    0.48
  -2 -14   7    0.93    0.59
  -2 -14   7    1.67    0.73
  -2 -14   7    1.13    0.65
  -2 -14   7    1.02    0.52
   3  14  -8    7.03    0.82
   3  14  -8    7.11    0.79
  -3 -14   8    6.60    0.78
  -3 -14   8    7.80    1.20
  -3 -14   8    6.75    0.60
  -3 -14   8    7.00    0.81
   4  14  -9    0.54    0.36
   4  14  -9    0.52    0.35
  -4 -14   9    0.70    0.38
  -4 -14   9    0.57    0.30
  -5  15   0    0.65    0.22
  -5  15   0    0.43    0.17
  -4  15  -1    6.12    0.79
  -4  15  -1    4.99    0.60
   4 -15   1    5.25    0.75
  -3  15  -2    4.25    0.60
   3 -15   2    4.87    0.77
   3 -15   2    2.70    0.76
  -2  15  -3   11.05    0.81
  -2  15  -3   12.24    1.03
  -2  15  -3   11.37    1.34
   2 -15   3   12.17    1.26
   2 -15   3   10.83    1.01
   2 -15   3   12.37    1.20
  -1  15  -4   32.64    2.16
  -1  15  -4   29.47    1.44
  -1  15  -4   29.86    1.65
   1 -15   4   31.83    2.02
   1 -15   4   31.02    1.75
   1 -15   4   30.47    1.69
   1 -15   4   31.21    1.92
   0  15  -5    7.01    0.66
   0  15  -5    6.48    0.71
   0  15  -5    7.54    1.02
   0  15  -5    7.08    0.63
   0 -15   5    6.93    0.80
   0 -15   5    7.03    0.76
   0 -15   5    6.60    0.91
   0 -15   5    5.80    0.67
   1  15  -6    2.74    0.60
   1  15  -6    2.52    0.54
  -1 -15   6    1.48    0.71
  -1 -15   6    3.03    0.59
  -1 -15   6    1.30    0.57
  -1 -15   6    3.34    0.56
   2  15  -7    2.24    0.60
   2  15  -7    2.90    0.62
  -2 -15   7    2.35    0.76
  -2 -15   7    3.01    0.59
  -2 -15   7    1.83    0.56
  -2 -15   7    2.62    0.58
  -2 -15   7    2.03    0.76
   3  15  -8    1.34    0.54
   3  15  -8    1.50    0.52
  -3 -15   8    1.05    0.44
  -3 -15   8    0.56    0.60
  -3 -15   8    1.14    0.48
   4  15  -9    2.88    0.50
  -4 -15   9    1.57    0.39
  -4 -15   9    1.34    0.39
  -5  16   0    0.04    0.14
  -5  16   0    0.22    0.13
  -4  16  -1    2.11    0.55
  -4  16  -1    1.43    0.38
   4 -16   1    2.73    0.59
  -3  16  -2    4.28    0.61
  -3  16  -2    4.61    1.17
   3 -16   2    3.80    0.76
   3 -16   2    3.10    0.77
  -2  16  -3   15.96    1.59
  -2  16  -3   16.50    1.19
  -2  16  -3   14.33    0.94
   2 -16   3   15.14    1.33
   2 -16   3   15.91    1.21
   2 -16   3   14.59    1.47
   2 -16   3   14.17    1.23
  -1  16  -4    1.79    0.75
  -1  16  -4    1.41    0.57
  -1  16  -4    1.47    0.39
  -1  16  -4    2.02    0.41
   1 -16   4    1.48    0.57
   1 -16   4    1.92    0.62
   1 -16   4    3.08    0.78
   1 -16   4    1.67    0.53
   1 -16   4    1.71    0.55
   0  16  -5    8.51    0.66
   0  16  -5    6.13    0.75
   0  16  -5    6.74    1.07
   0  16  -5    7.34    0.69
   0 -16   5    6.59    0.79
   0 -16   5    6.82    0.74
   0 -16   5    7.81    0.88
   0 -16   5    5.89    0.94
   1  16  -6   14.44    1.56
   1  16  -6   16.70    1.11
   1  16  -6   16.98    1.17
  -1 -16   6   16.61    1.13
  -1 -16   6   16.55    1.08
  -1 -16   6   20.17    1.49
  -2 -16   7    2.86    0.61
  -2 -16   7    4.03    0.71
  -2 -16   7    2.34    0.78
  -2 -16   7    3.21    0.56
  -2 -16   7    2.13    0.70
   3  16  -8    0.32    0.29
   3  16  -8   -0.18    0.39
   3  16  -8    0.08    0.40
  -3 -16   8    0.13    0.23
  -3 -16   8    1.07    0.72
  -3 -16   8    0.13    0.38
  -3 -16   8    0.14    0.36
   4  16  -9    0.11    0.29
   4  16  -9   -0.17    0.26
  -4 -16   9    0.79    0.46
  -4  17  -1    0.17    0.40
  -4  17  -1    0.14    0.27
   4 -17   1    0.27    0.39
  -3  17  -2    0.46    0.37
  -3  17  -2    0.07    0.54
  -3  17  -2   -1.37    0.64
   3 -17   2    0.60    0.66
   3 -17   2    0.38    0.48
  -2  17  -3   12.21    0.86
  -2  17  -3   13.03    1.50
  -2  17  -3   12.50    1.10
   2 -17   3   12.53    1.13
   2 -17   3   10.91    1.38
   2 -17   3   11.71    1.26
  -1  17  -4   14.66    1.11
  -1  17  -4   11.57    0.82
  -1  17  -4   13.37    0.86
  -1  17  -4   12.55    1.44
   1 -17   4   16.07    1.16
   1 -17   4   13.52    1.15
   1 -17   4   13.84    1.35
   1 -17   4   12.34    1.14
   1 -17   4   12.01    1.29
   0  17  -5    8.69    0.78
   0  17  -5    9.20    0.89
   0  17  -5    8.81    1.18
   0  17  -5    9.35    0.73
   0 -17   5    8.07    0.86
   0 -17   5   10.23    1.13
   0 -17   5    8.70    0.94
   0 -17   5    8.49    0.84
   1  17  -6    0.79    0.44
   1  17  -6    0.35    0.36
   1  17  -6   -0.22    0.53
   1  17  -6    0.65    0.47
  -1 -17   6    0.57    0.45
  -1 -17   6    0.55    0.44
  -1 -17   6    0.79    0.41
  -1 -17   6    0.73    0.66
   2  17  -7    2.28    0.73
   2  17  -7    1.43    0.52
   2  17  -7    1.37    0.45
   2  17  -7    1.59    0.56
  -2 -17   7    1.96    0.54
  -2 -17   7    2.26    0.56
  -2 -17   7    2.96    0.78
  -2 -17   7    1.63    0.48
  -2 -17   7    2.78    0.83
   3  17  -8    0.71    0.44
   3  17  -8    0.64    0.42
   3  17  -8    1.01    0.34
  -3 -17   8    0.63    0.28
  -3 -17   8    1.07    0.40
  -3 -17   8    0.89    0.44
   4  17  -9    0.46    0.32
   4  17  -9    0.65    0.51
  -4 -17   9    0.94    0.30
  -4  18  -1    2.70    0.46
  -4  18  -1    2.82    0.58
   4 -18   1    3.11    0.58
  -3  18  -2    0.83    0.78
  -3  18  -2   -0.39    0.53
  -3  18  -2    0.47    0.38
   3 -18   2   -1.11    0.57
   3 -18   2    0.98    0.55
  -2  18  -3    7.74    0.73
  -2  18  -3    9.81    1.37
  -2  18  -3    7.60    0.92
   2 -18   3    6.80    0.95
  -1  18  -4   -0.47    0.41
  -1  18  -4    0.11    0.56
  -1  18  -4   -0.81    0.27
  -1  18  -4    0.16    0.33
   1 -18   4    0.73    0.46
   1 -18   4    0.36    0.46
   1 -18   4    0.14    0.43
   1 -18   4    0.09    0.61
   0  18  -5    8.24    0.75
   0  18  -5    7.31    0.83
   0  18  -5    7.77    1.16
   0  18  -5    7.03    0.69
   0 -18   5    7.73    0.84
   0 -18   5    6.86    1.08
   0 -18   5    7.73    0.80
   1  18  -6    7.05    0.71
   1  18  -6    6.54    0.83
   1  18  -6    6.32    0.78
   1  18  -6    4.82    1.05
  -1 -18   6    6.83    0.78
  -1 -18   6    5.95    1.04
  -1 -18   6    6.64    0.80
  -1 -18   6    5.84    0.94
   2  18  -7    4.45    0.76
   2  18  -7    3.51    1.14
   2  18  -7    3.92    0.71
   2  18  -7    3.78    0.61
  -2 -18   7    4.06    0.58
  -2 -18   7    4.70    0.67
  -2 -18   7    4.24    0.90
   3  18  -8    0.58    0.43
   3  18  -8    0.58    0.33
  -3 -18   8    0.55    0.36
  -3 -18   8    0.58    0.26
   4  18  -9    1.14    0.32
  -4 -18   9    0.54    0.22
  -4  19  -1   -0.12    0.31
  -4  19  -1   -0.03    0.36
   4 -19   1    0.31    0.32
  -3  19  -2    1.05    0.39
  -3  19  -2    0.16    0.64
   3 -19   2    0.63    0.81
   3 -19   2    1.23    0.58
  -2  19  -3    4.37    0.76
  -2  19  -3    3.38    0.57
   2 -19   3    3.00    0.72
  -1  19  -4    1.74    0.77
  -1  19  -4    1.55    0.60
  -1  19  -4    0.86    0.37
  -1  19  -4    1.53    0.46
   1 -19   4    1.26    0.75
   1 -19   4    2.17    0.64
   1 -19   4    1.32    0.54
   0  19  -5   29.39    1.45
   0  19  -5   26.78    1.63
   0  19  -5   28.16    2.15
   0 -19   5   25.99    1.81
   0 -19   5   27.27    1.95
   0 -19   5   25.19    1.47
   0 -19   5   28.73    1.87
   1  19  -6   10.60    0.88
   1  19  -6   10.45    1.32
   1  19  -6    9.95    0.92
  -1 -19   6   10.77    1.22
  -1 -19   6   11.03    1.37
  -1 -19   6   11.72    1.00
   2  19  -7    5.49    0.75
   2  19  -7    5.19    1.10
   2  19  -7    4.01    0.71
   2  19  -7    4.53    0.65
  -2 -19   7    5.91    0.95
  -2 -19   7    4.92    1.01
  -2 -19   7    5.16    0.67
  -2 -19   7    5.40    0.67
   3  19  -8    1.14    0.40
   3  19  -8    0.53    0.41
   3  19  -8    1.01    0.46
  -3 -19   8    1.38    0.46
  -3 -19   8    0.95    0.29
   4  19  -9    0.44    0.24
  -4 -19   9    0.10    0.16
  -4  20  -1    0.37    0.22
  -4  20  -1   -0.04    0.27
   4 -20   1    0.57    0.61
  -3  20  -2    6.05    0.61
   3 -20   2    5.43    1.03
   3 -20   2    7.01    0.89
  -2  20  -3    1.02    0.55
  -2  20  -3    0.52    0.75
  -2  20  -3    0.51    0.36
   2 -20   3    0.15    0.49
   2 -20   3    0.19    0.59
  -1  20  -4    2.97    0.56
  -1  20  -4    3.20    0.52
  -1  20  -4    3.23    0.73
  -1  20  -4    3.83    0.96
   1 -20   4    3.13    0.65
   1 -20   4    2.60    0.74
   1 -20   4    3.14    0.78
   1 -20   4    2.95    0.92
   0  20  -5    2.31    0.72
   0  20  -5    1.57    0.47
   0  20  -5    2.21    0.79
   0 -20   5    2.08    1.13
   0 -20   5    1.45    0.63
   0 -20   5    1.42    0.59
   0 -20   5    1.91    0.51
   1  20  -6    5.16    0.74
   1  20  -6    5.16    0.79
   1  20  -6    5.04    1.03
   1  20  -6    5.91    0.67
  -1 -20   6    6.59    1.04
  -1 -20   6    4.98    0.74
  -1 -20   6    5.28    1.06
   2  20  -7    2.37    0.91
   2  20  -7    1.24    0.58
   2  20  -7    2.21    0.58
  -2 -20   7    1.49    0.71
  -2 -20   7    1.94    0.74
  -2 -20   7    2.85    0.76
  -2 -20   7    1.88    0.52
   3  20  -8    6.54    0.76
   3  20  -8    8.37    0.80
   3  20  -8    7.62    0.67
  -3 -20   8    7.81    0.57
  -3 -20   8    7.83    0.69
   4  20  -9    3.15    0.38
  -4 -20   9    2.83    0.31
  -4  21  -1    0.04    0.27
  -4  21  -1   -0.08    0.16
   4 -21   1    0.22    0.30
  -3  21  -2    1.13    0.37
  -3  21  -2   -0.18    0.50
   3 -21   2    1.27    0.50
  -2  21  -3    7.81    1.21
  -2  21  -3    4.52    0.82
  -2  21  -3    4.95    0.59
   2 -21   3    3.84    0.79
   2 -21   3    3.26    0.86
  -1  21  -4    4.18    0.56
  -1  21  -4    3.97    0.78
  -1  21  -4    4.46    0.57
  -1  21  -4    7.33    1.25
   1 -21   4    4.80    1.03
   1 -21   4    3.34    0.93
   1 -21   4    4.52    0.81
   1 -21   4    5.59    0.85
   0  21  -5    1.95    0.49
   0  21  -5    1.34    0.70
   0  21  -5    2.40    0.66
   0 -21   5    1.15    0.73
   0 -21   5    2.93    0.75
   0 -21   5    2.30    0.59
   1  21  -6   10.26    1.05
   1  21  -6    8.67    1.46
   1  21  -6   10.30    0.85
   1  21  -6    9.39    0.90
  -1 -21   6   10.48    1.36
  -1 -21   6    9.04    1.21
  -1 -21   6   10.48    0.97
   2  21  -7    0.12    0.40
   2  21  -7    1.17    1.03
   2  21  -7    0.55    0.51
   2  21  -7    0.46    0.35
  -2 -21   7    0.49    0.66
  -2 -21   7    0.25    0.33
  -2 -21   7    0.51    0.32
   3  21  -8    3.81    0.61
   3  21  -8    4.09    0.70
   3  21  -8    3.80    0.62
  -3 -21   8    3.22    0.46
  -3 -21   8    3.72    0.42
  -4  22  -1    1.82    0.33
   4 -22   1    1.77    0.35
  -3  22  -2    1.38    0.37
   3 -22   2    1.33    0.54
  -2  22  -3    6.33    1.17
  -2  22  -3    7.27    0.91
  -2  22  -3    6.72    0.64
   2 -22   3    6.44    0.88
   2 -22   3    5.70    1.01
  -1  22  -4    1.06    0.38
  -1  22  -4    0.61    0.53
  -1  22  -4    1.03    0.74
  -1  22  -4    1.02    0.35
   1 -22   4    0.68    0.46
   1 -22   4    0.61    0.66
   1 -22   4    0.72    0.48
   0  22  -5    0.90    0.41
   0  22  -5    0.46    0.52
   0  22  -5    1.41    0.80
   0 -22   5    0.80    0.47
   0 -22   5    0.78    0.73
   1  22  -6   25.34    2.16
   1  22  -6   27.95    1.48
   1  22  -6   26.75    1.55
   1  22  -6   25.83    1.66
  -1 -22   6   26.37    1.93
  -1 -22   6   26.48    2.01
  -1 -22   6   26.80    1.59
   2  22  -7    4.61    0.78
   2  22  -7    3.72    0.60
   2  22  -7    3.43    0.66
  -2 -22   7    3.79    0.85
  -2 -22   7    3.83    0.62
   3  22  -8    1.36    0.43
   3  22  -8    2.14    0.40
   3  22  -8    1.53    0.40
  -3 -22   8    1.29    0.31
  -4  23  -1   -0.01    0.14
  -4  23  -1    0.14    0.12
   4 -23   1    0.24    0.20
  -3  23  -2   -0.35    0.39
  -3  23  -2    0.62    0.32
   3 -23   2    0.63    0.42
  -2  23  -3    0.06    0.42
  -2  23  -3    0.68    0.33
  -2  23  -3   -0.46    0.68
   2 -23   3    0.25    0.46
   2 -23   3    0.30    0.63
  -1  23  -4    1.92    0.80
  -1  23  -4    1.85    0.64
   1 -23   4    1.88    0.82
   1 -23   4    1.20    0.57
   1 -23   4    2.66    0.63
   0  23  -5    0.59    0.64
   0  23  -5    0.34    0.52
   0  23  -5    0.09    0.32
   0 -23   5   -0.21    0.63
   0 -23   5    0.05    0.38
   0 -23   5    0.06    0.63
   1  23  -6    0.43    0.49
   1  23  -6    0.00    0.37
   1  23  -6    1.03    0.69
   1  23  -6    0.05    0.36
  -1 -23   6    0.04    0.37
  -1 -23   6    0.84    0.61
  -1 -23   6   -0.10    0.62
   2  23  -7    3.66    0.70
   2  23  -7    3.71    0.63
   2  23  -7    3.50    0.60
  -2 -23   7    3.58    0.78
   3  23  -8    0.36    0.31
   3  23  -8    0.52    0.23
   3  23  -8    0.38    0.29
  -3 -23   8    0.42    0.22
  -3  24  -2    0.09    0.34
  -3  24  -2    0.38    0.24
   3 -24   2    0.67    0.36
  -2  24  -3    1.61    0.56
  -2  24  -3    1.35    0.35
   2 -24   3    1.37    0.50
   2 -24   3    0.88    0.60
  -1  24  -4    3.16    0.45
  -1  24  -4    3.58    0.76
  -1  24  -4    5.36    1.05
   1 -24   4    3.47    0.63
   1 -24   4    3.34    0.63
   1 -24   4    3.10    0.84
   0  24  -5    1.04    0.40
   0  24  -5    1.11    0.58
   0  24  -5    1.29    0.73
   0 -24   5    1.11    0.73
   0 -24   5    1.87    0.55
   1  24  -6    0.46    0.45
   1  24  -6    0.27    0.41
   1  24  -6   -0.89    0.81
   1  24  -6    0.42    0.37
  -1 -24   6    0.40    0.40
  -1 -24   6   -0.08    0.57
   2  24  -7    2.86    0.55
   2  24  -7    2.31    0.57
   2  24  -7    3.81    0.62
  -2 -24   7    1.74    0.60
  -2 -24   7    1.85    0.41
   3  24  -8    0.51    0.23
   3  24  -8    0.28    0.26
  -3  25  -2   -0.03    0.28
   3 -25   2    0.05    0.27
  -2  25  -3    0.13    0.39
   2 -25   3    0.24    0.45
   2 -25   3    0.26    0.36
  -1  25  -4   -0.19    0.64
  -1  25  -4    0.21    0.47
  -1  25  -4    0.03    0.20
   1 -25   4    0.09    0.36
   1 -25   4    0.67    0.64
   1 -25   4   -0.16    0.43
   0  25  -5    2.64    0.66
   0  25  -5    2.92    0.97
   0  25  -5    3.79    0.57
   0 -25   5    4.89    0.72
   0 -25   5    1.84    0.78
   1  25  -6    2.96    0.52
   1  25  -6    2.66    0.75
  -1 -25   6    2.26    0.52
   2  25  -7    0.76    0.40
   2  25  -7    0.62    0.33
   2  25  -7    0.36    0.29
  -2 -25   7    0.83    0.33
  -2 -25   7    0.99    0.49
   3  25  -8    0.21    0.18
   3  25  -8    0.15    0.20
  -3  26  -2   -0.04    0.23
   3 -26   2    0.23    0.24
  -2  26  -3   -0.13    0.36
  -2  26  -3    0.42    0.35
   2 -26   3    0.50    0.36
   2 -26   3    0.35    0.80
  -1  26  -4    2.86    0.65
   1 -26   4    0.66    0.38
   1 -26   4    2.11    0.70
   1 -26   4    0.56    0.38
   0  26  -5   -0.06    0.29
   0  26  -5   -0.20    0.44
   0 -26   5    0.07    0.57
   0 -26   5    0.21    0.39
   1  26  -6    0.28    0.43
   1  26  -6    0.33    0.34
  -1 -26   6    0.65    0.55
  -1 -26   6    0.09    0.34
   2  26  -7    5.19    0.56
   2  26  -7    5.22    0.54
  -2 -26   7    5.38    0.54
  -3  27  -2    0.03    0.15
   2 -27   3    1.10    0.47
   2 -27   3    1.42    0.36
  -1  27  -4    2.37    0.59
   1 -27   4    4.12    0.68
   1 -27   4    2.20    0.67
   0  27  -5    0.48    0.26
   0  27  -5    0.32    0.43
   0 -27   5    0.52    0.57
   0 -27   5    0.12    0.35
   1  27  -6    0.48    0.38
   1  27  -6    0.60    0.31
  -1 -27   6    0.75    0.60
  -1 -27   6    0.38    0.34
   2  27  -7    0.68    0.26
   2  27  -7    0.10    0.26
  -2 -27   7    0.17    0.20
  -2  28  -3    0.04    0.29
  -1  28  -4    0.69    0.36
   1 -28   4    0.58    0.53
   1 -28   4    1.48    0.37
   0  28  -5    3.18    0.45
   0  28  -5    3.35    0.59
   0 -28   5    4.26    0.58
   0 -28   5    2.54    0.69
   1  28  -6   -0.18    0.33
   1  28  -6    0.15    0.22
  -1 -28   6    0.18    0.41
  -1 -28   6    0.25    0.27
   2  28  -7    6.62    0.47
  -2 -28   7    5.35    0.42
  -2  29  -3    1.07    0.36
  -1  29  -4    0.24    0.32
   1 -29   4    0.33    0.36
   1 -29   4    0.17    0.28
   0  29  -5    1.03    0.39
   0  29  -5    1.97    0.30
   0 -29   5    1.48    0.52
   0 -29   5    1.46    0.37
   1  29  -6    2.30    0.35
  -1 -29   6    2.37    0.41
  -1 -29   6    1.29    0.43
  -1  30  -4    0.34    0.27
  -1  30  -4    0.14    0.25
   1 -30   4    0.31    0.20
   1 -30   4    0.37    0.49
   0  30  -5    0.49    0.29
   0  30  -5    0.08    0.12
   0 -30   5    0.34    0.39
   0 -30   5   -0.02    0.20
   1  30  -6    0.00    0.20
   1  30  -6    0.02    0.14
  -1 -30   6   -0.04    0.17
  -1 -30   6    0.07    0.23
  -1  31  -4    0.09    0.20
   0  31  -5    0.50    0.20
   0 -31   5    0.22    0.16
  -1 -30  -5   -0.07    0.14
   1  30   5    0.33    0.18
   0 -30  -6    0.34    0.19
   0  30   6    0.58    0.15
  -2 -29  -4    0.21    0.13
   2  29   4    0.33    0.33
  -1 -29  -5    3.10    0.42
   1  29   5    2.93    0.38
   0 -29  -6    0.17    0.25
   0  29   6    0.16    0.19
   1 -29  -7    0.42    0.23
  -2 -28  -4    1.97    0.30
   2  28   4    2.12    0.34
  -1 -28  -5    0.24    0.28
   1  28   5    0.12    0.25
   1  28   5   -0.26    0.32
   0 -28  -6    0.62    0.32
   0  28   6    0.60    0.26
   1 -28  -7   -0.30    0.23
  -2 -27  -4   -0.15    0.16
  -2 -27  -4   -0.01    0.19
   2  27   4    0.07    0.23
   2  27   4    0.30    0.30
   2  27   4   -0.18    0.31
  -1 -27  -5    0.91    0.34
   1  27   5    0.15    0.38
   1  27   5    0.46    0.29
   0 -27  -6   -0.23    0.30
   0  27   6    0.11    0.23
   1 -27  -7    0.85    0.40
   1 -27  -7    0.55    0.33
   2 -27  -8    0.06    0.26
   3  26   3   -0.02    0.16
   3  26   3   -0.39    0.20
   3  26   3   -0.34    0.20
  -2 -26  -4    0.19    0.29
   2  26   4   -0.01    0.38
   2  26   4   -0.17    0.31
   2  26   4    0.47    0.45
  -1 -26  -5    1.08    0.38
   1  26   5    0.48    0.45
   1  26   5    1.09    0.40
   1  26   5    0.37    0.32
   0 -26  -6    4.11    0.67
   0  26   6    3.21    0.50
   1 -26  -7    1.38    0.42
   1 -26  -7    0.58    0.40
  -1  26   7    0.20    0.20
   2 -26  -8    0.02    0.31
   3  25   3    4.45    0.43
  -2 -25  -4    0.97    0.32
   2  25   4    1.12    0.37
  -1 -25  -5    7.96    0.76
   1  25   5    7.15    0.87
   1  25   5    5.92    0.77
   1  25   5    6.10    0.70
   0 -25  -6    0.01    0.33
   0  25   6    0.22    0.30
   0  25   6   -0.51    0.46
   1 -25  -7    0.81    0.45
   1 -25  -7    1.39    0.47
  -1  25   7    1.03    0.30
   2 -25  -8    0.10    0.30
   2 -25  -8    0.19    0.41
   3 -25  -9    0.61    0.22
  -3 -24  -3   -0.01    0.23
   3  24   3    0.14    0.21
   3  24   3    0.01    0.30
  -2 -24  -4    1.22    0.38
   2  24   4    1.83    0.46
   2  24   4    1.11    0.50
  -1 -24  -5    0.84    0.41
  -1 -24  -5   -0.09    0.66
   1  24   5    1.32    0.58
   1  24   5    1.36    0.44
   1  24   5    1.73    0.53
   0 -24  -6    7.61    0.84
   0 -24  -6    9.18    1.41
   0  24   6    6.03    0.87
   0  24   6    8.38    1.52
   0  24   6    7.32    0.73
   1 -24  -7    0.20    0.42
   1 -24  -7   -0.19    0.36
   1 -24  -7   -0.99    0.66
  -1  24   7    0.24    0.26
   2 -24  -8    0.77    0.51
   2 -24  -8    0.92    0.41
   3 -24  -9    0.51    0.27
   3 -24  -9    0.21    0.26
  -3 -23  -3    4.85    0.47
   3  23   3    6.34    0.72
   3  23   3    5.40    0.52
  -2 -23  -4    1.43    0.36
  -2 -23  -4    1.69    0.40
   2  23   4    1.43    0.52
   2  23   4    1.39    0.39
  -1 -23  -5    0.34    0.52
  -1 -23  -5    0.25    0.38
   1  23   5    0.59    0.38
   0 -23  -6    1.24    0.59
   0 -23  -6    0.36    0.64
   0  23   6    1.43    0.84
   0  23   6    1.38    0.61
   1 -23  -7    3.86    0.80
   1 -23  -7    3.45    0.61
   1 -23  -7    2.59    0.56
   1 -23  -7    4.23    1.41
  -1  23   7    3.69    0.49
   2 -23  -8    0.27    0.53
   2 -23  -8    0.19    0.41
   3 -23  -9    0.51    0.31
   3 -23  -9    1.21    0.40
  -4 -22  -2    0.17    0.14
  -3 -22  -3    0.50    0.14
  -3 -22  -3    0.54    0.27
  -3 -22  -3    0.08    0.24
   3  22   3    0.90    0.34
   3  22   3    0.74    0.44
  -2 -22  -4    0.29    0.29
  -2 -22  -4    0.44    0.31
   2  22   4    0.04    0.46
   2  22   4    0.50    0.37
  -1 -22  -5    5.57    0.72
  -1 -22  -5    4.09    1.00
   1  22   5    5.16    0.67
   0 -22  -6    0.06    0.62
   0 -22  -6    0.60    0.46
   0 -22  -6    0.01    0.38
   0  22   6    0.43    0.38
   0  22   6    0.81    0.52
   0  22   6   -0.26    0.46
   1 -22  -7   -0.17    0.42
   1 -22  -7   -0.41    0.36
   1 -22  -7   -0.39    0.55
  -1  22   7    0.24    0.31
   2 -22  -8    3.89    1.36
   2 -22  -8    2.81    0.92
   3 -22  -9   -0.08    0.31
   3 -22  -9   -0.12    0.37
  -3  22   9    0.22    0.27
  -4 -21  -2    0.58    0.18
   4  21   2    1.47    0.36
  -3 -21  -3    1.40    0.30
  -3 -21  -3    1.14    0.39
  -3 -21  -3    1.88    0.40
   3  21   3    1.57    0.50
   3  21   3    1.61    0.37
  -2 -21  -4    1.14    0.39
  -2 -21  -4    0.85    0.45
  -2 -21  -4    1.02    0.60
   2  21   4    0.57    0.39
   2  21   4    0.33    0.46
  -1 -21  -5   13.76    1.05
  -1 -21  -5   13.19    1.50
   1  21   5   11.77    0.98
   1  21   5   14.10    1.15
   0 -21  -6    1.96    0.58
   0 -21  -6    2.51    0.59
   0  21   6    1.70    0.47
   0  21   6    0.64    0.41
   0  21   6    1.65    0.66
   1 -21  -7    0.61    0.48
   1 -21  -7    0.77    0.59
   1 -21  -7    1.03    0.52
  -1  21   7    2.35    1.00
  -1  21   7   -0.46    0.46
  -1  21   7    0.65    0.34
   2 -21  -8    1.01    0.65
   2 -21  -8    0.52    0.51
  -2  21   8    1.44    0.42
   3 -21  -9    1.35    0.51
   3 -21  -9    2.04    0.55
  -3  21   9    0.96    0.28
  -4 -20  -2    0.16    0.18
   4  20   2    0.19    0.28
  -3 -20  -3    1.60    0.41
  -3 -20  -3    0.93    0.24
  -3 -20  -3    1.27    0.39
   3  20   3    1.23    0.42
  -2 -20  -4    2.38    0.78
  -2 -20  -4    1.77    0.42
  -2 -20  -4    1.59    0.43
   2  20   4    2.30    0.50
   2  20   4    1.71    0.57
  -1 -20  -5   15.19    0.98
  -1 -20  -5   16.37    1.54
  -1 -20  -5   17.12    1.17
   1  20   5   15.87    1.10
   1  20   5   14.46    1.20
   0 -20  -6   26.20    1.57
   0 -20  -6   28.42    2.17
   0 -20  -6   25.85    1.59
   0  20   6   24.81    1.50
   0  20   6   28.30    1.48
   1 -20  -7    1.56    0.58
   1 -20  -7    2.06    0.53
   1 -20  -7    2.05    0.73
  -1  20   7    0.49    0.77
  -1  20   7    1.91    0.41
   2 -20  -8   11.19    1.10
   2 -20  -8   10.67    1.11
  -2  20   8    8.25    0.80
   3 -20  -9    0.36    0.52
   3 -20  -9    0.95    0.47
  -3  20   9    0.87    0.30
  -4 -19  -2    0.17    0.23
   4  19   2    0.06    0.39
  -3 -19  -3    1.00    0.25
  -3 -19  -3    2.42    0.75
  -3 -19  -3    1.55    0.45
  -3 -19  -3    1.58    0.43
   3  19   3    0.88    0.39
   3  19   3    1.34    0.54
  -2 -19  -4   20.62    1.25
  -2 -19  -4   23.17    1.92
  -2 -19  -4   21.18    1.25
   2  19   4   22.79    1.28
   2  19   4   20.90    1.47
  -1 -19  -5   10.22    1.28
  -1 -19  -5    9.76    0.89
   1  19   5   10.06    0.89
   0 -19  -6   23.67    1.43
   0 -19  -6   24.09    1.93
   0 -19  -6   23.11    1.45
   0  19   6   22.03    1.31
   0  19   6   22.50    1.55
   0  19   6   21.34    1.37
   1 -19  -7    0.17    0.61
   1 -19  -7    1.60    0.54
   1 -19  -7    0.66    0.54
  -1  19   7   -0.18    0.65
  -1  19   7   -0.22    0.26
  -1  19   7    0.60    0.51
   2 -19  -8    2.87    0.75
  -2  19   8    2.10    0.66
   3 -19  -9    3.20    0.68
   3 -19  -9    2.64    0.73
   4 -19 -10    1.92    0.38
   4 -19 -10    0.73    0.30
  -4  19  10    1.46    0.21
  -4 -18  -2    0.31    0.30
   4  18   2   -0.38    0.28
  -3 -18  -3    0.17    0.35
  -3 -18  -3   -0.67    0.67
  -3 -18  -3   -0.10    0.35
   3  18   3   -0.27    0.25
   3  18   3    0.91    0.49
  -2 -18  -4    2.63    0.84
  -2 -18  -4    4.11    0.60
  -2 -18  -4    3.12    0.59
   2  18   4    3.12    0.58
   2  18   4    4.35    0.76
  -1 -18  -5   25.65    1.99
  -1 -18  -5   26.25    1.38
  -1 -18  -5   26.28    1.51
   1  18   5   29.77    1.68
   1  18   5   26.40    1.46
   0 -18  -6   45.66    2.74
   0 -18  -6   44.76    2.60
   0 -18  -6   42.87    2.19
   0  18   6   44.67    2.36
   0  18   6   43.47    2.18
   0  18   6   45.47    2.09
   1 -18  -7    5.23    0.83
   1 -18  -7    6.80    0.83
  -1  18   7    5.71    0.62
  -1  18   7    5.55    1.02
   2 -18  -8    5.95    0.89
  -2  18   8    4.71    0.65
   3 -18  -9    2.12    0.72
   3 -18  -9    2.54    0.67
  -3  18   9    2.70    0.52
   4 -18 -10    0.25    0.27
   4 -18 -10    0.14    0.31
  -4  18  10    0.05    0.14
  -4 -17  -2    1.57    0.40
   4  17   2    1.64    0.44
  -3 -17  -3    0.94    0.40
  -3 -17  -3    0.72    0.58
  -3 -17  -3    0.26    0.76
   3  17   3    0.52    0.36
   3  17   3    1.06    0.50
  -2 -17  -4    5.79    0.72
  -2 -17  -4    6.23    1.04
  -2 -17  -4    5.98    0.68
   2  17   4    5.66    0.70
  -1 -17  -5    0.84    0.62
  -1 -17  -5    0.90    0.39
  -1 -17  -5    0.60    0.43
   1  17   5    1.26    0.70
   1  17   5    0.07    0.41
   1  17   5    0.09    0.36
   0 -17  -6    0.85    0.47
   0 -17  -6    1.02    0.45
   0 -17  -6    1.61    0.60
   0 -17  -6    1.24    0.55
   0  17   6    1.57    0.57
   0  17   6    1.58    0.64
   0  17   6    0.75    0.45
   0  17   6    1.12    0.40
   1 -17  -7   10.72    1.33
   1 -17  -7   11.49    1.01
   1 -17  -7   13.09    1.06
  -1  17   7    8.99    1.03
  -1  17   7   11.82    1.24
   2 -17  -8    4.64    0.88
  -2  17   8    5.80    0.70
   3 -17  -9    0.39    0.53
   3 -17  -9    0.74    0.65
  -3  17   9    0.23    0.31
   4 -17 -10    0.72    0.39
   4 -17 -10    1.06    0.37
  -4  17  10    0.39    0.20
  -4 -16  -2   -0.14    0.21
  -4 -16  -2    0.57    0.35
   4  16   2    1.12    0.43
  -3 -16  -3    1.09    0.45
  -3 -16  -3    2.13    0.54
  -3 -16  -3    1.04    0.27
  -3 -16  -3    1.24    0.69
   3  16   3    2.14    0.56
   3  16   3    1.96    0.47
  -2 -16  -4    4.21    0.61
  -2 -16  -4    3.39    0.83
  -2 -16  -4    2.61    0.50
   2  16   4    3.87    0.69
   2  16   4    3.78    0.61
  -1 -16  -5    3.41    0.52
  -1 -16  -5    3.96    0.62
  -1 -16  -5    4.45    0.90
  -1 -16  -5    3.20    0.56
   1  16   5    2.55    0.87
   1  16   5    4.01    0.63
   1  16   5    3.71    0.64
   0 -16  -6   35.63    1.88
   0 -16  -6   36.76    2.09
   0 -16  -6   34.33    1.74
   0 -16  -6   35.72    1.84
   0  16   6   37.42    1.74
   0  16   6   34.35    1.84
   0  16   6   36.16    2.35
   0  16   6   36.99    1.98
   1 -16  -7    6.33    0.85
   1 -16  -7    7.42    0.86
   1 -16  -7    7.35    1.18
  -1  16   7    7.05    0.93
  -1  16   7    7.51    1.00
  -1  16   7    7.83    0.66
   2 -16  -8    8.85    1.02
  -2  16   8    7.41    0.78
   3 -16  -9    2.76    0.72
  -3  16   9    2.60    0.54
   4 -16 -10    1.32    0.48
   4 -16 -10    1.32    0.39
  -4  16  10    0.58    0.23
  -5 -15  -1    0.01    0.13
  -4 -15  -2    0.14    0.33
   4  15   2   -0.05    0.33
  -3 -15  -3    0.45    0.41
  -3 -15  -3    0.21    0.42
  -3 -15  -3   -0.23    0.59
  -3 -15  -3    0.07    0.20
   3  15   3   -0.26    0.38
   3  15   3   -0.12    0.34
  -2 -15  -4    3.02    0.77
  -2 -15  -4    2.98    0.65
   2  15   4    1.67    0.76
   2  15   4    2.57    0.59
   2  15   4    2.32    0.49
  -1 -15  -5    1.47    0.49
  -1 -15  -5    1.73    0.43
  -1 -15  -5    0.95    0.36
  -1 -15  -5    1.92    0.97
   1  15   5    0.60    0.42
   1  15   5    0.47    0.59
   1  15   5    0.70    0.38
   0 -15  -6    1.23    0.55
   0 -15  -6    0.93    0.48
   0 -15  -6    1.11    0.44
   0 -15  -6    1.12    0.50
   0  15   6    1.58    0.40
   0  15   6    0.40    0.43
   1 -15  -7    6.48    0.94
   1 -15  -7    8.58    0.87
   1 -15  -7    6.89    0.75
  -1  15   7    7.15    0.64
  -1  15   7    7.88    0.99
  -1  15   7    6.76    0.88
  -2  15   8    2.83    0.59
  -2  15   8   -0.25    0.62
   3 -15  -9    1.60    0.63
  -3  15   9    1.10    0.44
   4 -15 -10    1.09    0.42
   4 -15 -10    0.45    0.40
  -4  15  10    0.24    0.24
  -5 -14  -1    0.73    0.21
  -4 -14  -2    1.25    0.42
  -4 -14  -2    1.19    0.35
   4  14   2    1.54    0.49
  -3 -14  -3    4.78    0.49
  -3 -14  -3    4.59    0.70
  -3 -14  -3    5.36    1.07
  -3 -14  -3    5.32    0.71
   3  14   3    6.90    0.76
   3  14   3    6.36    0.78
  -2 -14  -4    2.60    0.55
  -2 -14  -4    2.54    0.50
  -2 -14  -4    2.78    0.78
   2  14   4    2.84    0.53
   2  14   4    5.09    1.14
   2  14   4    2.81    0.60
  -1 -14  -5   54.34    2.40
  -1 -14  -5   56.41    2.42
  -1 -14  -5   54.15    2.36
  -1 -14  -5   54.65    2.87
   1  14   5   55.85    3.16
   1  14   5   51.46    2.35
   1  14   5   53.19    2.51
   0 -14  -6    6.06    0.73
   0 -14  -6    6.08    0.69
   0 -14  -6    6.90    0.75
   0  14   6    6.35    0.92
   0  14   6    5.47    0.61
   1 -14  -7   15.31    1.34
   1 -14  -7   16.58    1.13
   1 -14  -7   16.09    1.15
  -1  14   7   18.26    1.00
  -1  14   7   15.53    1.27
  -1  14   7   16.87    1.22
  -1  14   7   17.55    1.29
   3 -14  -9   13.83    1.21
  -3  14   9   10.73    1.35
   4 -14 -10   -0.26    0.36
   4 -14 -10   -0.29    0.36
  -4  14  10   -0.01    0.29
  -5 -13  -1    0.22    0.19
  -4 -13  -2    0.46    0.39
  -4 -13  -2    0.07    0.28
   4  13   2    0.25    0.39
  -3 -13  -3   18.43    1.18
  -3 -13  -3   20.04    1.67
  -3 -13  -3   18.91    1.22
  -3 -13  -3   18.54    0.93
   3  13   3   18.70    1.63
  -2 -13  -4    4.72    0.86
  -2 -13  -4    3.71    0.61
  -2 -13  -4    4.06    0.53
   2  13   4    4.28    0.66
   2  13   4    4.93    1.13
   2  13   4    4.09    0.63
  -1 -13  -5    4.31    0.67
  -1 -13  -5    6.18    0.66
  -1 -13  -5    4.74    0.80
  -1 -13  -5    5.19    0.58
   1  13   5    4.56    0.65
   1  13   5    4.90    0.93
   1  13   5    2.99    0.53
   0 -13  -6   17.77    1.15
   0 -13  -6   19.68    1.27
   0 -13  -6   18.58    1.11
   0 -13  -6   18.54    1.18
   0  13   6   18.76    1.05
   0  13   6   18.29    1.42
   1 -13  -7   13.46    1.21
   1 -13  -7   14.94    1.07
  -1  13   7   13.57    1.05
  -1  13   7   14.52    0.87
  -1  13   7   14.82    1.15
  -1  13   7   14.81    1.17
   2 -13  -8   10.62    1.01
   2 -13  -8   10.22    1.36
  -2  13   8   10.89    0.88
  -2  13   8   12.87    0.82
  -2  13   8   10.09    1.09
   3 -13  -9    0.67    0.55
  -3  13   9    0.42    0.41
   4 -13 -10   -0.12    0.38
   4 -13 -10   -0.03    0.36
  -4  13  10   -0.06    0.26
  -5 -12  -1    2.06    0.34
  -4 -12  -2    0.09    0.30
  -4 -12  -2    0.21    0.36
  -3 -12  -3    2.70    0.38
  -3 -12  -3    1.73    0.66
  -3 -12  -3    3.33    0.63
  -3 -12  -3    1.98    0.56
   3  12   3    2.57    0.57
  -2 -12  -4    1.60    0.58
  -2 -12  -4    2.37    0.47
  -2 -12  -4    1.32    0.47
   2  12   4    2.82    0.52
   2  12   4    0.80    0.72
   2  12   4    2.51    0.54
  -1 -12  -5   85.86    3.59
  -1 -12  -5   86.07    3.56
  -1 -12  -5   96.71    4.09
  -1 -12  -5   92.09    3.64
   1  12   5   87.49    3.71
   1  12   5   87.84    4.37
   0 -12  -6    1.76    0.54
   0 -12  -6    1.59    0.45
   0 -12  -6    1.13    0.39
   0  12   6    1.04    0.48
   0  12   6    1.43    0.43
   1 -12  -7   27.74    1.85
   1 -12  -7   30.46    1.58
  -1  12   7   29.92    1.66
  -1  12   7   26.97    1.38
  -1  12   7   30.71    1.73
   2 -12  -8    2.18    0.67
   2 -12  -8    1.35    0.54
  -2  12   8    1.85    0.66
  -2  12   8    2.11    0.45
   3 -12  -9    3.49    0.80
  -3  12   9    3.37    0.63
   4 -12 -10   -0.08    0.40
   4 -12 -10   -0.04    0.37
  -4  12  10    0.21    0.30
  -5 -11  -1    0.15    0.22
  -4 -11  -2   -0.05    0.30
  -4 -11  -2   -2.59    0.75
  -4 -11  -2    0.29    0.37
   4  11   2    0.08    0.39
  -3 -11  -3   14.50    1.03
  -3 -11  -3   13.65    1.00
  -3 -11  -3   13.11    0.68
  -3 -11  -3   13.07    1.33
   3  11   3   11.92    0.98
  -2 -11  -4    0.47    0.30
  -2 -11  -4    0.46    0.45
  -2 -11  -4    0.70    0.39
   2  11   4    0.13    0.60
  -1 -11  -5    0.30    0.16
  -1 -11  -5    0.74    0.48
   1  11   5    0.53    0.38
   1  11   5    0.00    0.50
   0 -11  -6   36.92    1.82
   0 -11  -6   36.45    1.73
   0 -11  -6   37.37    1.89
   0  11   6   38.88    2.12
   1 -11  -7    9.67    1.01
   1 -11  -7    7.54    0.74
  -1  11   7    6.17    0.63
  -1  11   7    8.09    0.95
  -1  11   7    7.08    0.86
  -1  11   7    7.77    0.76
   2 -11  -8    2.17    0.59
   2 -11  -8    1.93    0.71
  -2  11   8    2.11    0.67
  -2  11   8    2.77    0.58
  -2  11   8    1.64    0.44
   3 -11  -9    3.59    0.76
  -3  11   9    3.66    0.69
   4 -11 -10    3.61    0.71
   4 -11 -10    1.99    0.53
  -4  11  10    3.60    0.54
  -5 -10  -1    0.18    0.24
  -4 -10  -2    0.31    0.78
  -4 -10  -2    0.68    0.39
  -4 -10  -2    0.07    0.31
   4  10   2   -0.20    0.41
  -3 -10  -3    0.50    0.41
  -3 -10  -3    0.51    0.53
  -3 -10  -3    0.73    0.55
   3  10   3    0.82    0.43
  -2 -10  -4   27.32    1.74
  -2 -10  -4   29.37    1.47
  -2 -10  -4   26.71    1.34
   2  10   4   29.92    2.25
   2  10   4   27.39    1.49
  -1 -10  -5   27.08    1.45
  -1 -10  -5   25.45    1.16
  -1 -10  -5   23.97    1.53
   1  10   5   24.59    1.36
   1  10   5   25.66    1.87
   0 -10  -6    7.65    0.77
   0 -10  -6    7.44    0.70
   0 -10  -6    8.33    0.73
   0  10   6    7.71    0.88
   1 -10  -7   58.87    3.01
   1 -10  -7   63.01    2.69
  -1  10   7   62.05    2.70
  -1  10   7   61.01    2.83
   2 -10  -8    6.55    0.81
   2 -10  -8    7.94    1.11
  -2  10   8    7.71    0.96
  -2  10   8    7.07    0.77
  -2  10   8    8.07    0.64
   3 -10  -9    6.97    0.91
  -3  10   9    7.27    0.77
   4 -10 -10    1.09    0.52
   4 -10 -10    0.80    0.53
  -4  10  10    1.01    0.40
  -5  -9  -1    0.12    0.26
  -4  -9  -2    5.26    0.98
  -4  -9  -2    5.19    1.09
   4   9   2    6.08    0.81
  -3  -9  -3    0.83    0.48
  -3  -9  -3    0.15    0.50
  -3  -9  -3    1.06    0.49
   3   9   3    0.29    0.83
   3   9   3    1.32    0.48
  -2  -9  -4   19.42    1.02
  -2  -9  -4   19.45    1.40
  -2  -9  -4   21.56    1.27
   2   9   4   22.33    1.89
   2   9   4   20.09    1.19
  -1  -9  -5    1.82    0.51
   1   9   5    1.35    0.45
   1   9   5    2.23    0.68
   0  -9  -6    0.32    0.27
   0  -9  -6    0.42    0.38
   0  -9  -6    0.67    0.47
   0   9   6    0.63    0.39
   1  -9  -7   10.89    0.88
   1  -9  -7   13.61    1.15
  -1   9   7   10.69    0.71
  -1   9   7   10.60    0.95
  -1   9   7   10.68    0.78
   2  -9  -8    4.10    0.90
   2  -9  -8    3.56    0.66
  -2   9   8    4.39    0.62
  -2   9   8    4.11    0.90
  -2   9   8    4.11    0.64
   3  -9  -9    5.73    0.85
  -3   9   9    4.78    0.73
   4  -9 -10    1.31    0.51
   4  -9 -10    0.19    0.48
  -4   9  10    1.23    0.42
  -5   9  11    0.04    0.16
  -5  -8  -1    0.23    0.28
  -4  -8  -2    4.76    0.67
  -4  -8  -2    5.87    0.65
  -4  -8  -2    4.21    0.91
  -3  -8  -3    5.51    0.82
  -3  -8  -3    3.47    0.61
  -3  -8  -3    3.66    0.65
   3   8   3    4.47    0.70
  -2  -8  -4    9.93    0.94
  -2  -8  -4    9.08    0.74
   2   8   4    9.03    0.74
  -1  -8  -5    7.27    0.75
   1   8   5    6.84    0.89
   1   8   5    7.07    0.99
   0  -8  -6   30.14    1.54
   0  -8  -6   30.80    1.55
   0   8   6   29.73    1.74
   0   8   6   31.06    1.61
   0   8   6   31.30    1.53
   1  -8  -7  115.37    4.47
   1  -8  -7  110.72    4.81
  -1   8   7  111.54    4.36
  -1   8   7  111.72    4.64
  -1   8   7  111.39    4.33
   2  -8  -8    4.72    0.71
   2  -8  -8    7.19    1.04
  -2   8   8    5.63    0.62
  -2   8   8    5.95    0.72
  -2   8   8    5.35    0.93
  -3   8   9    7.75    0.83
   4  -8 -10    0.93    0.54
   4  -8 -10    1.56    0.57
  -4   8  10    1.17    0.43
  -5   8  11    0.11    0.16
  -5  -7  -1    0.76    0.35
  -5  -7  -1    0.09    0.18
  -4  -7  -2   19.67    1.22
  -4  -7  -2   18.34    1.13
  -3  -7  -3    0.40    0.40
  -3  -7  -3    0.49    0.44
  -3  -7  -3   -0.09    0.39
   3   7   3    0.24    0.73
   3   7   3    0.31    0.47
  -2  -7  -4   57.96    2.77
  -2  -7  -4   58.29    2.96
  -2  -7  -4   63.13    2.89
   2   7   4   60.01    3.36
  -1  -7  -5   76.57    3.30
   1   7   5   86.37    3.79
   1   7   5   72.57    3.15
   0  -7  -6   31.51    1.55
   0   7   6   30.22    1.73
   1  -7  -7   68.04    3.21
   1  -7  -7   67.89    2.90
  -1   7   7   69.70    2.74
  -1   7   7   71.33    2.90
  -1   7   7   68.00    3.06
   2  -7  -8   33.58    2.16
   2  -7  -8   30.76    1.61
  -2   7   8   26.99    1.57
  -2   7   8   32.31    1.83
   3  -7  -9    2.94    0.66
  -3   7   9    0.97    0.48
  -3   7   9   -0.49    0.49
   4  -7 -10    1.14    0.53
  -4   7  10    0.78    0.36
  -5   7  11    0.06    0.17
  -5  -6  -1    0.95    0.25
  -5  -6  -1    1.33    0.43
  -4  -6  -2    1.25    0.46
  -4  -6  -2    0.50    0.69
  -4  -6  -2    1.30    0.44
  -3  -6  -3    0.50    0.42
  -3  -6  -3    0.01    0.43
  -3  -6  -3   -0.37    0.45
  -3  -6  -3    0.17    0.43
   3   6   3    1.20    0.74
  -2  -6  -4   15.03    1.24
  -2  -6  -4   15.63    1.09
   2   6   4   16.22    1.54
   2   6   4   14.24    0.98
  -1  -6  -5    9.66    0.78
  -1  -6  -5    9.05    0.86
   1   6   5    8.88    1.05
   0  -6  -6   97.38    3.94
   0   6   6   99.74    4.17
   1  -6  -7   13.59    1.09
   1  -6  -7   10.79    0.87
  -1   6   7   11.79    0.50
  -1   6   7   11.49    0.63
   2  -6  -8    4.79    0.96
   2  -6  -8    3.98    0.63
  -2   6   8    6.50    0.85
  -2   6   8    4.38    0.62
   3  -6  -9    0.05    0.46
   3  -6  -9    0.02    0.53
  -3   6   9    0.64    0.42
  -3   6   9   -0.73    0.44
   4  -6 -10    3.10    0.68
   4  -6 -10    1.72    0.58
  -4   6  10    2.04    0.51
  -5   6  11    0.15    0.19
  -5  -5  -1    1.12    0.49
  -5  -5  -1    0.42    0.23
  -4  -5  -2   22.17    1.35
  -4  -5  -2   24.45    1.32
  -3  -5  -3   17.46    1.11
  -3  -5  -3   17.31    1.09
  -3  -5  -3   16.44    1.48
  -3  -5  -3   16.23    1.27
   3   5   3   20.48    1.99
  -2  -5  -4   -0.11    0.43
  -2  -5  -4    0.35    0.37
   2   5   4    0.34    0.56
  -1  -5  -5   21.91    1.45
  -1  -5  -5   21.88    1.19
   1   5   5   23.10    1.61
   0  -5  -6   56.12    2.40
   0   5   6   55.69    2.59
   1  -5  -7   26.28    1.44
   1  -5  -7   29.84    1.67
  -1   5   7   23.95    1.08
  -1   5   7   23.84    1.46
   2  -5  -8   23.91    1.79
   2  -5  -8   21.15    1.26
  -2   5   8   23.62    1.49
  -2   5   8   20.66    1.23
   3  -5  -9    2.17    0.61
   3  -5  -9    1.47    0.56
  -3   5   9    1.88    0.51
  -3   5   9    1.30    0.50
   4  -5 -10   10.50    0.98
  -4   5  10   11.17    0.93
  -5   5  11    0.20    0.18
  -5  -4  -1    0.11    0.23
  -5  -4  -1    0.76    0.58
  -4  -4  -2    2.30    0.50
  -4  -4  -2    0.82    0.43
  -3  -4  -3    0.45    0.53
  -3  -4  -3    0.67    0.39
  -3  -4  -3    0.21    0.34
  -3  -4  -3    0.73    0.44
   3   4   3    0.47    0.73
  -2  -4  -4    5.04    0.81
  -2  -4  -4    5.14    0.60
   2   4   4    5.37    1.04
  -1  -4  -5    3.15    0.60
  -1  -4  -5    3.22    0.45
   1   4   5    2.58    0.66
   0  -4  -6    2.37    0.44
   0   4   6    2.32    0.52
   1  -4  -7   39.31    1.95
   1  -4  -7   43.84    2.25
   1  -4  -7   39.05    1.90
  -1   4   7   48.77    1.86
  -1   4   7   42.88    2.11
  -1   4   7   43.31    1.67
   2  -4  -8    1.52    0.48
   2  -4  -8    2.09    0.69
  -2   4   8    1.80    0.64
  -2   4   8    1.56    0.44
   3  -4  -9    9.59    0.95
   3  -4  -9   11.01    0.98
  -3   4   9    9.52    0.86
  -3   4   9    9.68    0.90
   4  -4 -10    2.74    0.61
  -4   4  10    2.40    0.56
  -5   4  11    0.15    0.23
  -5  -3  -1    0.20    0.26
  -5  -3  -1    0.21    0.23
  -4  -3  -2   33.60    1.66
  -4  -3  -2   33.88    1.73
  -4  -3  -2   33.01    2.43
  -3  -3  -3   11.26    0.86
  -3  -3  -3   12.47    0.99
  -3  -3  -3   12.52    1.25
  -3  -3  -3   12.36    0.89
   3   3   3   10.83    1.49
  -2  -3  -4    5.82    0.85
  -2  -3  -4    6.23    0.62
   2   3   4    5.98    1.05
  -1  -3  -5    6.77    0.72
  -1  -3  -5    5.56    0.48
   1  -3  -7    8.78    0.77
   1  -3  -7    8.40    0.80
  -1   3   7   10.84    0.67
  -1   3   7    9.65    0.48
   2  -3  -8    9.03    1.17
   2  -3  -8    9.16    0.80
   2  -3  -8    9.37    0.83
  -2   3   8    9.39    0.78
  -2   3   8    8.57    0.95
   3  -3  -9   10.59    0.97
   3  -3  -9   11.22    0.98
  -3   3   9   10.07    0.93
  -3   3   9   12.00    0.95
   4  -3 -10   23.62    1.41
  -4   3  10   23.48    1.41
  -4   3  10   21.71    1.25
   5  -3 -11   -0.45    0.37
  -5   3  11    0.14    0.24
  -5  -2  -1    2.34    0.56
  -5  -2  -1    2.08    0.37
  -4  -2  -2    3.88    1.10
  -4  -2  -2    2.70    0.57
  -4  -2  -2    3.99    0.60
  -3  -2  -3    1.40    0.65
  -3  -2  -3    0.80    0.40
  -3  -2  -3    2.12    0.45
  -3  -2  -3    1.26    0.45
   3   2   3    0.55    0.69
  -2  -2  -4   29.24    1.42
  -2  -2  -4   29.96    1.79
  -2  -2  -4   27.47    1.41
  -1  -2  -5   12.04    0.77
  -1  -2  -5   11.84    0.91
   0  -2  -6    1.14    0.29
   1  -2  -7   16.46    0.98
  -1   2   7   15.56    0.73
  -1   2   7   15.46    0.76
   2  -2  -8    7.44    0.74
   2  -2  -8    6.30    0.74
  -2   2   8    7.90    0.92
  -2   2   8    8.66    0.91
  -2   2   8    6.36    0.74
   3  -2  -9    5.45    0.75
   3  -2  -9    3.74    0.74
  -3   2   9    4.59    0.68
  -3   2   9    4.05    0.68
   4  -2 -10    4.15    0.75
  -4   2  10    3.78    0.60
  -4   2  10    4.27    0.62
  -5   2  11    1.40    0.32
  -5  -1  -1    0.01    0.19
  -5  -1  -1    0.37    0.51
  -4  -1  -2   66.28    2.90
  -4  -1  -2   67.81    2.88
  -3  -1  -3    7.56    0.72
  -3  -1  -3    7.81    0.78
  -3  -1  -3    7.85    1.04
  -3  -1  -3    9.51    0.74
   3   1   3    8.72    1.36
  -2  -1  -4    6.59    0.54
  -2  -1  -4    7.01    0.63
  -2  -1  -4    6.71    0.89
  -1  -1  -5    1.34    0.48
  -1  -1  -5    1.57    0.23
   0  -1  -6  120.57    4.58
   1  -1  -7   20.40    1.15
  -1   1   7   23.64    1.32
  -1   1   7   22.70    1.01
   2  -1  -8    3.39    0.59
   2  -1  -8    3.10    0.61
  -2   1   8    2.50    0.49
  -2   1   8    3.20    0.73
  -2   1   8    2.88    0.65
   3  -1  -9    0.05    1.18
   3  -1  -9    2.00    0.54
   3  -1  -9    2.15    0.60
  -3   1   9    1.47    0.51
  -3   1   9    1.60    0.53
   4  -1 -10   10.87    0.93
  -4   1  10    9.26    0.86
  -4   1  10    9.48    0.85
   5  -1 -11    0.65    0.32
  -5   1  11    0.03    0.23
  -5   0  -1   -0.29    0.22
  -5   0  -1    1.18    0.30
  -4   0  -2    0.35    0.32
  -4   0  -2   -0.15    0.30
  -4   0  -2    0.27    0.36
  -3   0  -3    1.61    0.46
  -3   0  -3    1.03    0.41
  -3   0  -3    0.55    0.72
   3   0   3    2.09    0.79
  -2   0  -4    3.81    0.78
  -2   0  -4    2.90    0.37
  -1   0  -5    0.57    0.40
   0   0  -6    5.07    0.47
   1   0  -7    8.89    0.73
  -1   0   7    8.56    0.79
   2   0  -8   19.90    1.13
   2   0  -8   18.78    1.14
  -2   0   8   18.91    1.37
  -2   0   8   21.11    1.47
  -2   0   8   18.72    1.14
   3   0  -9    2.18    0.56
   3   0  -9    3.28    1.19
  -3   0   9    1.54    0.49
  -3   0   9    2.23    0.69
   4   0 -10    5.46    0.74
  -4   0  10    4.40    0.68
   5   0 -11    0.59    0.27
  -5   0  11   -0.12    0.20
  -5   1  -1    0.32    0.26
  -4   1  -2   68.87    2.86
  -4   1  -2   64.17    2.82
  -3   1  -3    8.15    0.78
  -3   1  -3    8.73    1.10
  -3   1  -3    9.11    0.73
  -3   1  -3    8.67    0.70
   3  -1   3    7.49    1.34
  -2   1  -4    7.52    0.91
  -2   1  -4    6.96    0.51
  -1   1  -5    1.77    0.49
  -1   1  -5    1.48    0.25
   0   1  -6  118.99    4.54
   1   1  -7   20.51    1.14
  -1  -1   7   23.44    1.31
  -1  -1   7   23.13    1.13
   2   1  -8    2.60    0.56
   2   1  -8    3.36    0.54
  -2  -1   8    3.53    0.74
  -2  -1   8    3.64    0.70
  -2  -1   8    3.09    0.52
   3   1  -9    2.51    0.59
  -3  -1   9    2.32    0.54
  -3  -1   9    2.75    0.78
   4   1 -10    9.10    0.89
  -4  -1  10   10.24    0.90
  -4  -1  10    9.38    0.88
   5   1 -11    0.52    0.31
  -5  -1  11    0.12    0.22
  -5  -1  11    0.57    0.21
  -5   2  -1    1.41    0.33
  -4   2  -2    2.71    0.50
  -4   2  -2    3.37    0.61
  -4   2  -2    2.97    0.56
  -3   2  -3    2.25    0.53
  -3   2  -3    0.85    0.58
  -3   2  -3    2.08    0.48
  -2   2  -4   34.07    1.93
   2  -2   4   30.88    1.31
  -1   2  -5   10.72    0.90
  -1   2  -5   11.53    0.72
   0   2  -6    0.64    0.30
   0   2  -6    0.30    0.24
   1   2  -7   15.35    0.90
  -1  -2   7   15.29    1.02
  -1  -2   7   14.11    0.90
   2   2  -8    8.42    0.74
   2   2  -8    6.50    0.72
  -2  -2   8    9.14    0.76
  -2  -2   8    8.96    0.99
  -2  -2   8    7.26    0.91
   3   2  -9    5.35    0.73
  -3  -2   9    5.69    0.68
  -3  -2   9    5.92    0.82
  -3  -2   9    7.72    1.06
   4   2 -10    4.94    0.63
  -4  -2  10    3.78    0.66
  -4  -2  10    3.69    0.64
   5   2 -11    1.51    0.50
  -5  -2  11    0.86    0.21
  -5  -2  11    1.25    0.33
  -5   3  -1    0.05    0.24
  -5   3  -1   -0.07    0.38
  -4   3  -2   33.47    1.69
  -4   3  -2   35.48    1.67
  -4   3  -2   26.09    2.35
  -3   3  -3   10.80    0.83
  -3   3  -3   11.91    0.84
  -3   3  -3   10.88    1.26
  -3   3  -3   12.18    1.05
  -2   3  -4    7.02    0.91
   2  -3   4    7.03    0.52
  -1   3  -5    6.83    0.75
  -1   3  -5    6.62    0.54
   0   3  -6    0.01    0.27
   0   3  -6   -0.04    0.24
   0  -3   6    0.49    0.18
   0  -3   6    0.00    0.25
   1   3  -7    9.17    0.72
  -1  -3   7    9.62    0.78
  -1  -3   7   10.60    0.84
   2   3  -8    8.85    0.74
  -2  -3   8    8.84    0.96
  -2  -3   8   10.44    0.80
  -2  -3   8    8.69    1.00
   3   3  -9   10.69    0.94
  -3  -3   9   12.82    1.39
  -3  -3   9   12.94    1.00
  -3  -3   9   12.66    1.03
   4   3 -10   24.70    1.39
  -4  -3  10   22.09    1.41
  -4  -3  10   23.99    1.45
  -5  -3  11    0.06    0.16
  -5  -3  11    0.08    0.19
  -5   4  -1    0.33    0.28
  -5   4  -1   -0.05    0.21
  -4   4  -2    2.35    0.53
  -4   4  -2    2.19    0.51
  -4   4  -2    2.35    0.83
  -3   4  -3    1.28    0.43
  -3   4  -3    0.99    0.62
  -3   4  -3    1.47    0.51
  -3   4  -3    1.46    0.46
  -2   4  -4    5.84    0.85
   2  -4   4    4.95    0.47
  -1   4  -5    2.57    0.58
  -1   4  -5    3.20    0.45
   0   4  -6    2.81    0.47
   0   4  -6    2.13    0.42
   0  -4   6    2.37    0.30
   0  -4   6    1.74    0.43
   1   4  -7   39.46    1.86
   1   4  -7   43.52    1.73
  -1  -4   7   43.93    2.30
  -1  -4   7   45.84    2.09
  -1  -4   7   44.97    2.12
   2   4  -8    1.57    0.43
  -2  -4   8    1.26    0.55
  -2  -4   8    1.48    0.44
  -2  -4   8    1.84    0.59
   3   4  -9   10.22    0.90
  -3  -4   9   10.58    0.92
  -3  -4   9   10.08    0.95
  -3  -4   9    9.92    1.25
   4   4 -10    2.23    0.54
  -4  -4  10    1.55    0.50
  -4  -4  10    2.01    0.52
  -5  -4  11   -0.03    0.19
  -5  -4  11    0.12    0.19
  -5   5  -1    1.17    0.33
  -4   5  -2   22.18    1.88
  -4   5  -2   24.02    1.32
  -4   5  -2   22.70    1.37
  -3   5  -3   16.41    1.50
  -3   5  -3   16.49    1.13
  -3   5  -3   17.05    1.03
  -2   5  -4    0.70    0.52
   2  -5   4    1.15    0.32
  -1   5  -5   22.31    1.23
  -1   5  -5   22.85    1.40
   0   5  -6   56.11    2.58
   0   5  -6   56.05    2.52
   0  -5   6   65.37    2.99
   1   5  -7   26.14    1.24
   1   5  -7   28.55    1.53
  -1  -5   7   26.65    1.48
  -1  -5   7   25.59    1.55
  -1  -5   7   25.40    1.54
   2   5  -8   21.26    1.19
  -2  -5   8   21.54    1.53
   3   5  -9    1.29    0.48
  -3  -5   9    1.58    0.60
  -3  -5   9    1.31    0.66
  -3  -5   9    2.40    0.54
   4   5 -10   10.64    0.88
  -4  -5  10   11.34    0.94
  -4  -5  10    9.83    0.89
  -4  -5  10    8.81    1.48
  -5  -5  11    0.11    0.32
  -5  -5  11    0.17    0.20
  -5   6  -1    1.64    0.34
  -5   6  -1    1.67    0.55
  -4   6  -2    1.40    0.51
  -4   6  -2    1.66    0.71
  -4   6  -2    2.02    0.51
  -3   6  -3    0.25    0.50
  -3   6  -3    0.99    0.64
  -3   6  -3    0.63    0.38
   3  -6   3    0.91    0.51
   3  -6   3    0.55    0.56
  -2   6  -4   14.18    1.26
   2  -6   4   14.00    0.93
   2  -6   4   12.57    0.91
  -1   6  -5    8.64    0.76
  -1   6  -5    8.73    0.90
   1  -6   5    9.79    0.72
   0   6  -6  100.85    3.98
   0  -6   6   93.55    3.73
   1   6  -7   11.51    0.79
   1   6  -7   11.89    0.77
  -1  -6   7   14.12    1.10
   2   6  -8    4.31    0.58
  -2  -6   8    4.57    0.78
  -2  -6   8    4.89    0.60
   3   6  -9    0.25    0.39
  -3  -6   9    0.31    0.42
  -3  -6   9    0.22    0.52
  -3  -6   9    0.02    0.45
   4   6 -10    1.36    0.52
  -4  -6  10    0.82    0.45
  -4  -6  10    0.88    0.43
  -4  -6  10    1.72    0.73
  -5  -6  11    0.19    0.18
  -5   7  -1    0.61    0.23
  -5   7  -1    1.03    0.34
  -4   7  -2   18.71    1.16
  -4   7  -2   17.16    1.68
  -4   7  -2   19.25    1.24
  -3   7  -3    0.75    0.40
  -3   7  -3    1.20    0.61
  -3   7  -3    0.97    0.55
   3  -7   3    0.89    0.50
  -2   7  -4   56.74    2.85
   2  -7   4   49.64    2.36
   2  -7   4   55.08    2.47
  -1   7  -5   81.48    3.49
[truncated: 515,731 more chars]
