# Supplementary material for: Supra­molecular assembly of mebendazolium and di­hydrogen phosphate ions in a new anthelmintic salt
Source: Acta Crystallogr E Crystallogr Commun. 2025 Feb 4;81(Pt 3):195–9. doi: 10.1107/S2056989025000714 (PMC11891589; doi:10.1107/S2056989025000714)
Supplement: Supplementary file 2 [file e-81-00195-Isup2.hkl]

data_I                                                                          
_shelx_title ' mbzf_0ma_a.res in P2(1)/c'                                       
_shelx_refln_list_code          4                                               
_shelx_F_calc_maximum      289.94                                               
_exptl_crystal_F_000      1016.00                                               
_reflns_d_resolution_high  0.8088                                               
                                                                                
loop_                                                                           
 _space_group_symop_operation_xyz                                               
 'x, y, z'                                                                      
 '-x, y+1/2, -z+1/2'                                                            
 '-x, -y, -z'                                                                   
 'x, -y-1/2, z-1/2'                                                             
                                                                                
_cell_length_a     4.7217                                                       
_cell_length_b    26.1675                                                       
_cell_length_c    16.7888                                                       
_cell_angle_alpha  90.000                                                       
_cell_angle_beta   98.082                                                       
_cell_angle_gamma  90.000                                                       
                                                                                
_shelx_F_squared_multiplier     1.000                                           
                                                                                
loop_                                                                           
 _refln_index_h                                                                 
 _refln_index_k                                                                 
 _refln_index_l                                                                 
 _refln_F_squared_calc                                                          
 _refln_F_squared_meas                                                          
 _refln_F_squared_sigma                                                         
 _refln_observed_status                                                         
   5   0  -4          5.91          6.81         9.34 o                         
   3   0  -2         26.61         37.18        10.33 o                         
   1   0   0       6474.29       5590.25       154.92 o                         
   1   0   0       1125.28        959.28        41.03 o                         
   2   0   0       2785.66       2641.49        65.27 o                         
   3   0   0       5125.68       5116.72        86.88 o                         
   4   0   0          5.96         -7.70        12.45 o                         
   5   0   0        115.37         84.13        24.33 o                         
   1   1   0      10552.87       9111.12       154.41 o                         
   2   1   0       3059.27       3013.18        54.37 o                         
   3   1   0        751.91        700.57        17.98 o                         
   4   1   0         29.10         28.07         9.71 o                         
   5   1   0        652.19        628.83        42.48 o                         
   0   2   0       9268.21      10067.37       185.13 o                         
   1   2   0       4689.80       4218.92        82.01 o                         
   2   2   0        569.32        510.64        21.82 o                         
   3   2   0        641.35        615.19        17.14 o                         
   4   2   0         73.27         75.50        10.66 o                         
   5   2   0        196.80        190.12        29.56 o                         
   1   3   0       5372.66       4940.84        81.57 o                         
   2   3   0        460.46        542.95        26.58 o                         
   3   3   0        957.49        934.04        21.91 o                         
   4   3   0         36.74         32.21         9.94 o                         
   5   3   0        547.41        425.62        65.08 o                         
   0   4   0        893.80        952.22        24.97 o                         
   1   4   0       9096.88       8912.27       158.72 o                         
   2   4   0        709.05        726.48        24.27 o                         
   3   4   0         48.87         50.56         8.98 o                         
   4   4   0        227.21        255.06        18.77 o                         
   5   4   0        426.73        397.01        53.59 o                         
   1   5   0      27337.16      28504.93       371.93 o                         
   2   5   0       4138.49       4018.79        70.04 o                         
   3   5   0       1474.03       1435.98        31.41 o                         
   4   5   0         36.37         27.44        12.06 o                         
   5   5   0        268.14        251.66        23.90 o                         
   0   6   0      84066.58     105091.53      2685.48 o                         
   1   6   0       8603.43       8442.21       155.53 o                         
   2   6   0        761.24        769.98        26.21 o                         
   3   6   0       1609.11       1663.00        37.31 o                         
   4   6   0         28.55         26.93        13.27 o                         
   5   6   0          3.78          0.30        10.27 o                         
   1   7   0       5112.35       4904.39        80.20 o                         
   2   7   0         69.28         54.78        11.51 o                         
   3   7   0       1533.66       1566.01        36.07 o                         
   4   7   0        383.69        359.70        20.60 o                         
   5   7   0        176.94        168.30        24.32 o                         
   0   8   0       2326.34       2056.34        52.54 o                         
   1   8   0       6057.25       5763.35        88.27 o                         
   2   8   0       3269.54       3283.37        66.37 o                         
   3   8   0         19.13          8.53        10.43 o                         
   4   8   0        435.42        500.42        26.12 o                         
   5   8   0         47.34         35.14        10.88 o                         
   1   9   0        312.04        273.19        20.44 o                         
   2   9   0        266.23        246.75        17.61 o                         
   3   9   0        240.73        261.09        15.43 o                         
   4   9   0         15.65         21.44        16.50 o                         
   5   9   0        139.33        153.15        17.82 o                         
   0  10   0       1555.51       1580.95        58.66 o                         
   1  10   0       1281.47       1283.72        52.47 o                         
   2  10   0       1749.42       1748.57        35.87 o                         
   3  10   0        543.15        634.63        26.58 o                         
   4  10   0         63.14         60.34        13.84 o                         
   5  10   0        356.54        311.32        46.97 o                         
   1  11   0       3281.09       3239.35        63.88 o                         
   2  11   0       3349.92       3486.49        61.30 o                         
   3  11   0        349.05        361.07        20.72 o                         
   4  11   0         69.39         97.64        19.02 o                         
   5  11   0         19.29         15.08         9.21 o                         
   0  12   0       1490.56       1518.02        45.77 o                         
   1  12   0       1439.77       1477.20        28.76 o                         
   2  12   0       2995.59       3068.22        44.38 o                         
   3  12   0        354.15        350.12        15.42 o                         
   4  12   0         35.08         46.77        13.79 o                         
   5  12   0          0.91          5.75         8.01 o                         
   1  13   0        491.59        489.76        17.50 o                         
   2  13   0         60.67         72.93        10.42 o                         
   3  13   0        604.01        615.55        19.72 o                         
   4  13   0         26.19         33.01        11.53 o                         
   5  13   0         23.78          9.41         7.75 o                         
   0  14   0        408.34        402.70        18.55 o                         
   1  14   0       1812.59       1768.41        33.66 o                         
   2  14   0        538.83        543.91        15.84 o                         
   3  14   0        104.97        133.72        14.05 o                         
   4  14   0         28.14         49.91        13.27 o                         
   5  14   0          7.19          7.20         6.63 o                         
   1  15   0        226.62        220.38        11.84 o                         
   2  15   0         63.83         69.00         9.05 o                         
   3  15   0        864.54        880.65        25.50 o                         
   4  15   0        481.92        551.29        24.07 o                         
   5  15   0         73.51         47.18         8.33 o                         
   0  16   0        918.72       1000.99        26.82 o                         
   1  16   0        298.50        342.47        12.99 o                         
   2  16   0        329.98        368.84        14.91 o                         
   3  16   0        162.80        189.47        15.24 o                         
   4  16   0         22.15         40.88        11.96 o                         
   5  16   0          8.48         12.75         5.78 o                         
   1  17   0         27.76         32.89         7.81 o                         
   2  17   0        383.61        407.72        15.42 o                         
   3  17   0        347.05        338.13        18.08 o                         
   4  17   0        413.75        528.16        22.71 o                         
   0  18   0       2036.22       2019.40        42.13 o                         
   1  18   0         63.37         72.24         8.80 o                         
   2  18   0         60.25         73.91        10.58 o                         
   3  18   0        112.59         96.64        18.20 o                         
   4  18   0          5.48         10.44         9.94 o                         
   1  19   0        224.48        248.06        12.29 o                         
   2  19   0        470.60        489.29        17.39 o                         
   3  19   0        233.24        253.95        18.61 o                         
   4  19   0        184.09        197.71        19.08 o                         
   0  20   0        409.81        400.47        20.42 o                         
   1  20   0         51.77         51.14         9.43 o                         
   2  20   0         90.48         81.27        10.52 o                         
   3  20   0        246.01        236.82        25.04 o                         
   4  20   0          3.81          6.06         8.91 o                         
   1  21   0        275.29        271.54        15.41 o                         
   2  21   0        166.94        160.00        12.86 o                         
   3  21   0        143.98        131.53        25.53 o                         
   4  21   0        175.78        171.25        12.38 o                         
   0  22   0        254.41        297.65        23.08 o                         
   1  22   0        402.70        420.42        15.60 o                         
   2  22   0        466.79        425.56        17.55 o                         
   3  22   0         48.63         40.87         8.54 o                         
   4  22   0         50.44         50.09         7.62 o                         
   1  23   0        106.72        110.03        11.11 o                         
   2  23   0         46.98         31.01        11.29 o                         
   3  23   0          7.01          0.40         6.74 o                         
   4  23   0        125.40         90.93        20.07 o                         
   0  24   0        502.47        519.03        27.29 o                         
   1  24   0         65.27         78.88        11.66 o                         
   2  24   0         28.78         47.16        10.47 o                         
   3  24   0         32.36         17.65         8.47 o                         
   1  25   0         43.74         39.82         8.93 o                         
   2  25   0        501.86        573.06        41.29 o                         
   3  25   0         35.85         20.94         9.89 o                         
   0  26   0        590.94        627.28        30.20 o                         
   1  26   0        130.84        130.43        10.90 o                         
   2  26   0         19.80          4.71         9.77 o                         
   3  26   0         82.78         73.56        12.24 o                         
   1  27   0         11.92         -2.73         9.26 o                         
   2  27   0          7.06         15.60         9.42 o                         
   3  27   0          5.61         12.46        10.15 o                         
   0  28   0         17.34         28.37        11.25 o                         
   1  28   0        191.93        146.85        22.72 o                         
   2  28   0         28.93         22.34         8.75 o                         
   1  29   0          0.16         -9.34         9.34 o                         
   2  29   0         22.07         14.83         7.87 o                         
   0  30   0        172.21        172.67        16.26 o                         
   1  30   0         48.44         18.51         8.51 o                         
   2  30   0          0.45          0.43         6.22 o                         
   1  31   0         75.49         60.53         9.59 o                         
   0  32   0         14.26         26.41        11.12 o                         
  -5   1   1        117.47         59.20        48.97 o                         
  -4   1   1         30.47         40.49         9.86 o                         
  -3   1   1       1135.65       1108.93        22.96 o                         
  -2   1   1       5561.50       5152.94        83.77 o                         
  -1   1   1       2029.58       1693.60        42.04 o                         
   1   1   1       8116.35       7213.97       112.59 o                         
   2   1   1        444.17        467.08        17.64 o                         
   3   1   1         67.63         71.48         8.22 o                         
   4   1   1        240.82        253.75        16.21 o                         
   5   1   1          4.23         12.61        10.21 o                         
  -5   2   1        271.34        202.04        48.29 o                         
  -4   2   1         88.55         93.06        11.42 o                         
  -3   2   1        239.72        260.50        12.44 o                         
  -2   2   1        551.63        510.82        21.50 o                         
  -1   2   1       2822.03       2638.74        46.95 o                         
   0   2   1       7979.87       7637.27        96.76 o                         
   1   2   1       9654.41       9029.83       139.76 o                         
   2   2   1        749.07        781.26        32.39 o                         
   3   2   1         57.95         57.32        10.01 o                         
   4   2   1        167.55        185.18        14.56 o                         
   5   2   1        141.99        131.47        18.34 o                         
  -5   3   1        224.41        219.17        18.39 o                         
  -4   3   1        188.19        190.59        15.18 o                         
  -3   3   1        401.53        396.60        16.08 o                         
  -2   3   1       1016.52        966.63        31.49 o                         
  -1   3   1       1123.07       1011.39        22.11 o                         
   0   3   1       1746.67       1596.86        24.79 o                         
   1   3   1       7934.43       7448.41       163.02 o                         
   2   3   1       1422.89       1483.71        47.90 o                         
   3   3   1        300.27        341.30        15.48 o                         
   4   3   1        216.05        267.18        24.80 o                         
   5   3   1          8.70          7.91         9.13 o                         
  -5   4   1         24.94          8.87        11.06 o                         
  -4   4   1       1326.87       1238.79        37.54 o                         
  -3   4   1         96.41        131.79        11.78 o                         
  -2   4   1        740.52        734.33        23.62 o                         
  -1   4   1       3202.76       2812.68        47.20 o                         
   0   4   1       3025.76       2939.72        43.10 o                         
   1   4   1        409.19        394.52        15.28 o                         
   2   4   1        578.77        527.46        22.23 o                         
   3   4   1        107.59        128.20        12.19 o                         
   4   4   1        538.74        564.24        33.51 o                         
   5   4   1         18.40         13.17        10.33 o                         
  -5   5   1        423.52        363.71        31.88 o                         
  -4   5   1        135.20        193.51        15.47 o                         
  -3   5   1        158.49        175.58        12.41 o                         
  -2   5   1        752.56        677.53        23.93 o                         
  -1   5   1      22856.65      23423.26       317.59 o                         
   0   5   1       2958.26       2720.26        43.62 o                         
   1   5   1        793.44        702.32        22.90 o                         
   2   5   1       2457.28       2429.83        51.60 o                         
   3   5   1       1317.04       1343.36        30.41 o                         
   4   5   1        215.27        238.40        20.92 o                         
   5   5   1         64.73         57.89        17.00 o                         
  -5   6   1          9.69         -7.65        18.07 o                         
  -4   6   1        274.61        264.59        21.94 o                         
  -3   6   1        473.41        457.78        16.27 o                         
  -2   6   1        605.49        695.79        25.10 o                         
  -1   6   1      39978.06      43292.77       560.52 o                         
   0   6   1        380.42        414.21        13.94 o                         
   1   6   1        407.68        378.45        15.62 o                         
   2   6   1       5322.13       5684.17       101.26 o                         
   3   6   1        437.84        424.47        18.97 o                         
   4   6   1        848.44        814.92        29.09 o                         
   5   6   1         98.68         93.29        12.04 o                         
  -5   7   1        329.34        386.19        85.23 o                         
  -4   7   1        472.29        496.13        33.75 o                         
  -3   7   1       1437.56       1452.60        34.26 o                         
  -2   7   1          1.71         -3.64         8.78 o                         
  -1   7   1       6342.96       6173.07        90.89 o                         
   0   7   1       2486.01       2233.23        38.29 o                         
   1   7   1        768.44        824.61        24.74 o                         
   2   7   1       2405.35       2381.04        57.23 o                         
   3   7   1       1518.34       1538.02        37.45 o                         
   4   7   1        451.31        464.61        23.18 o                         
   5   7   1         46.16         37.04        12.48 o                         
  -5   8   1         65.92         41.70        11.56 o                         
  -4   8   1        533.43        540.93        39.18 o                         
  -3   8   1        448.54        490.85        18.57 o                         
  -2   8   1        267.18        246.53        18.46 o                         
  -1   8   1       1332.50       1206.26        33.05 o                         
   0   8   1      14047.10      13502.64       185.59 o                         
   1   8   1        960.83        855.05        24.85 o                         
   2   8   1       2042.57       2068.86        53.26 o                         
   3   8   1        302.24        320.90        16.99 o                         
   4   8   1        153.14        156.63        16.01 o                         
   5   8   1          6.50         10.35         9.14 o                         
  -5   9   1        503.90        501.07        25.53 o                         
  -4   9   1        573.29        668.02        27.67 o                         
  -3   9   1        100.44        120.62        13.24 o                         
  -2   9   1       3174.36       3109.95        65.08 o                         
  -1   9   1        834.17        802.24        24.06 o                         
   0   9   1          1.62         10.51         7.94 o                         
   1   9   1       1013.94       1104.76        38.53 o                         
   2   9   1       1697.04       1696.31        38.64 o                         
   3   9   1       1154.79       1115.09        28.18 o                         
   4   9   1        611.23        669.87        22.96 o                         
   5   9   1         11.81          4.63         8.96 o                         
  -5  10   1          5.33          5.16         9.07 o                         
  -4  10   1       1389.24       1504.15        37.35 o                         
  -3  10   1        169.34        174.70        14.10 o                         
  -2  10   1       8360.91       8642.40       128.25 o                         
  -1  10   1       2191.95       2247.96        79.95 o                         
   0  10   1        853.45        813.16        28.99 o                         
   1  10   1       1724.85       1575.53        65.95 o                         
   2  10   1        140.31         99.11        12.91 o                         
   3  10   1         86.03        103.06        11.95 o                         
   4  10   1        135.69        170.01        20.26 o                         
   5  10   1          8.48          7.68         8.78 o                         
  -5  11   1        133.68        139.15        26.53 o                         
  -4  11   1        388.52        437.12        28.98 o                         
  -3  11   1        710.76        774.01        23.16 o                         
  -2  11   1        839.05        864.43        19.69 o                         
  -1  11   1       1565.00       1426.07        31.35 o                         
   0  11   1        906.08        796.30        32.75 o                         
   1  11   1         95.11        105.36        11.74 o                         
   2  11   1        175.69        186.30        13.83 o                         
   3  11   1       2281.16       2233.17        41.05 o                         
   4  11   1         47.08         53.38        11.31 o                         
   5  11   1          3.42          7.76         7.97 o                         
  -5  12   1         14.67         -4.10         7.66 o                         
  -4  12   1        488.27        491.27        24.63 o                         
  -3  12   1        799.19        781.58        20.29 o                         
  -2  12   1       1213.19       1125.29        23.38 o                         
  -1  12   1       4893.34       5008.56        72.88 o                         
   0  12   1        278.44        337.73        15.62 o                         
   1  12   1        155.61        148.69        12.77 o                         
   2  12   1       1178.01       1214.22        24.34 o                         
   3  12   1         45.52         35.42         9.25 o                         
   4  12   1         38.06         36.17        10.46 o                         
   5  12   1        151.22        117.42        25.76 o                         
  -5  13   1        204.50        174.98        13.95 o                         
  -4  13   1        107.99        115.84        15.59 o                         
  -3  13   1         87.31        102.88        12.42 o                         
  -2  13   1        481.58        463.67        15.13 o                         
  -1  13   1        595.71        615.41        21.06 o                         
   0  13   1        268.92        296.33        12.92 o                         
   1  13   1        531.75        545.48        18.18 o                         
   2  13   1       1203.20       1231.27        27.84 o                         
   3  13   1       2830.39       2779.72        52.02 o                         
   4  13   1         94.22         83.68        18.88 o                         
   5  13   1         34.71         22.32         8.36 o                         
  -5  14   1          2.27         -0.57         7.13 o                         
  -4  14   1        210.05        224.94        20.95 o                         
  -3  14   1        339.80        323.50        17.16 o                         
  -2  14   1          8.46          3.12         7.18 o                         
  -1  14   1        329.16        350.54        14.93 o                         
   0  14   1        430.26        469.42        14.03 o                         
   1  14   1        145.09        163.21        12.83 o                         
   2  14   1        182.81        181.84        12.60 o                         
   3  14   1        788.14        740.90        24.66 o                         
   4  14   1         18.58         10.12         9.20 o                         
   5  14   1         65.51         48.12        14.71 o                         
  -5  15   1        158.82        125.74        15.64 o                         
  -4  15   1         68.78         72.49        13.44 o                         
  -3  15   1        193.63        214.63        15.29 o                         
  -2  15   1       3115.10       3150.32        41.08 o                         
  -1  15   1        778.24        804.13        17.89 o                         
   0  15   1        978.83        987.57        20.23 o                         
   1  15   1       2107.42       2166.68        37.37 o                         
   2  15   1        125.98        140.80        10.50 o                         
   3  15   1        150.21        156.91        16.23 o                         
  -1   0   2        486.20        458.42        38.98 o                         
  -3   0   4        246.79        233.77        17.92 o                         
  -5   0   6         93.26         29.93        51.10 o                         
   4  15   1        347.57        373.14        21.27 o                         
   5  15   1         15.69          3.36         6.69 o                         
  -5  16   1         69.04         38.89        10.33 o                         
  -4  16   1        104.21        147.39        15.71 o                         
  -3  16   1        240.98        242.38        16.02 o                         
  -2  16   1       1636.86       1654.99        29.12 o                         
  -1  16   1        245.05        271.43        12.14 o                         
   0  16   1         13.67         15.30         6.13 o                         
   1  16   1        561.74        583.75        17.74 o                         
   2  16   1        405.56        408.67        14.96 o                         
   3  16   1         64.02         57.32         9.32 o                         
   4  16   1        115.74        128.81        15.25 o                         
  -4  17   1         15.82         13.51        10.43 o                         
  -3  17   1        215.25        206.74        14.72 o                         
  -2  17   1        534.08        523.52        16.67 o                         
  -1  17   1         65.18         67.95         8.84 o                         
   0  17   1        542.75        535.90        13.60 o                         
   1  17   1         82.45        125.33         9.71 o                         
   2  17   1         66.47         62.23        10.12 o                         
   3  17   1        114.28        105.67        10.93 o                         
   4  17   1          8.38         13.69        10.00 o                         
  -4  18   1         93.95        110.41        18.66 o                         
  -3  18   1        216.40        247.63        19.71 o                         
  -2  18   1        451.35        495.46        17.16 o                         
  -1  18   1         14.25         18.65         7.69 o                         
   0  18   1        159.37        162.88         9.40 o                         
   1  18   1        162.21        190.14        11.24 o                         
   2  18   1        322.14        339.21        15.44 o                         
   3  18   1         52.76         32.67         9.41 o                         
   4  18   1        155.69        174.35        15.18 o                         
  -4  19   1         63.07         57.04        10.91 o                         
  -3  19   1         16.52         10.50         8.22 o                         
  -2  19   1         96.80        127.00        11.53 o                         
  -1  19   1        160.37        163.38        10.74 o                         
   0  19   1         54.72         49.99         7.60 o                         
   1  19   1          2.83          5.80         7.40 o                         
   2  19   1        731.57        756.88        21.71 o                         
   3  19   1        321.52        327.95        24.16 o                         
   4  19   1          0.47          6.98         9.43 o                         
  -4  20   1        111.93        123.39        19.30 o                         
  -3  20   1         11.02         -6.75         7.94 o                         
  -2  20   1          4.91         16.26         8.88 o                         
  -1  20   1        292.01        303.59        14.70 o                         
   0  20   1          0.03         -7.28         7.28 o                         
   1  20   1        584.60        657.46        17.84 o                         
   2  20   1        536.11        541.40        19.94 o                         
   3  20   1        217.47        200.50        13.88 o                         
   4  20   1         39.59         26.08         8.63 o                         
  -4  21   1         21.48         16.61         7.46 o                         
  -3  21   1        307.33        364.30        17.81 o                         
  -2  21   1        207.52        198.73        12.89 o                         
  -1  21   1         58.55         73.61        11.32 o                         
   0  21   1        714.78        740.76        17.82 o                         
   1  21   1        281.44        314.50        15.57 o                         
   2  21   1        282.62        312.50        15.80 o                         
   3  21   1          0.49         -4.58         7.88 o                         
   4  21   1          3.07          4.05         6.59 o                         
  -4  22   1         15.22         10.50         6.84 o                         
  -3  22   1          9.42          3.34         7.23 o                         
  -2  22   1         62.95         34.97         9.65 o                         
  -1  22   1        519.71        588.87        18.41 o                         
   0  22   1          0.16          0.85         7.60 o                         
   1  22   1        383.69        421.36        15.59 o                         
   2  22   1        121.12        112.61        15.72 o                         
   3  22   1          2.72         27.76        18.85 o                         
   4  22   1        131.00        138.61        11.48 o                         
  -4  23   1         20.40         11.87         7.02 o                         
  -3  23   1        170.00        189.27        13.19 o                         
  -2  23   1        324.02        344.88        15.10 o                         
  -1  23   1        331.22        346.85        15.44 o                         
   0  23   1        330.15        359.29        19.27 o                         
   1  23   1        315.66        353.21        15.31 o                         
   2  23   1        312.24        340.86        15.98 o                         
   3  23   1         25.30         12.86         6.50 o                         
   4  23   1          2.08          7.79         5.76 o                         
  -3  24   1         16.68         19.04         6.17 o                         
  -2  24   1          5.75         16.50         9.03 o                         
  -1  24   1        363.05        395.20        18.43 o                         
   0  24   1         66.28         46.49        10.80 o                         
   1  24   1        130.55        119.70        15.51 o                         
   2  24   1         44.64         26.50        15.36 o                         
   3  24   1         15.43          4.29         7.49 o                         
  -3  25   1         84.06         81.96        11.67 o                         
  -2  25   1         10.75         11.60        10.27 o                         
  -1  25   1         45.00         30.23         8.84 o                         
   0  25   1         32.55         44.34        10.49 o                         
   1  25   1         67.02         61.48         9.20 o                         
   2  25   1        216.71        246.96        19.80 o                         
   3  25   1         17.10          7.14         9.75 o                         
  -3  26   1          1.37          6.47         8.06 o                         
  -2  26   1         21.15         13.86        10.60 o                         
  -1  26   1        752.25        780.04        37.87 o                         
   0  26   1         62.79         61.85        10.73 o                         
   1  26   1         24.34         14.31         8.48 o                         
   2  26   1        126.37        133.26        15.11 o                         
   3  26   1         38.45         26.36        10.94 o                         
  -3  27   1         35.41         45.70         9.78 o                         
  -2  27   1         77.28         54.34        12.22 o                         
  -1  27   1         22.18          0.56         7.00 o                         
   0  27   1        487.62        505.56        20.34 o                         
   1  27   1        295.54        276.91        22.04 o                         
   2  27   1        302.07        290.81        20.38 o                         
   3  27   1          3.82          0.87         7.68 o                         
  -2  28   1         15.17         13.64         7.67 o                         
  -1  28   1        418.84        466.37        25.73 o                         
   0  28   1         62.56         63.17         9.79 o                         
   1  28   1        162.20         96.57        17.92 o                         
   2  28   1        110.96         72.66        12.33 o                         
  -2  29   1          0.63          5.38         7.31 o                         
  -1  29   1          0.12          5.42         8.77 o                         
   0  29   1        105.66         75.25        10.53 o                         
   1  29   1         31.26          9.38         9.38 o                         
   2  29   1        166.93        113.36        39.83 o                         
  -2  30   1         49.16         35.89         8.18 o                         
  -1  30   1        192.83        202.74        17.08 o                         
   0  30   1         37.36         35.30         7.82 o                         
   1  30   1         33.66         23.85         8.57 o                         
   2  30   1         73.99         44.46        14.41 o                         
  -1  31   1         24.23          9.00         7.81 o                         
   0  31   1        113.33         91.99        13.75 o                         
   1  31   1         62.04         34.59         9.46 o                         
   0  32   1          0.18          6.02         7.32 o                         
  -4   0   2        928.16        879.30        31.70 o                         
  -3   0   2        153.10        150.73        14.82 o                         
  -2   0   2       1295.64       1235.26        51.79 o                         
  -1   0   2       2797.29       2425.32        59.49 o                         
   0   0   2       1821.90       1689.72        47.20 o                         
   1   0   2       3414.51       3281.32       100.35 o                         
   2   0   2       5404.24       5058.86       122.05 o                         
   3   0   2       1470.00       1402.00        42.48 o                         
   4   0   2         33.20         10.11        13.00 o                         
   5   0   2         11.67         37.13        16.52 o                         
  -5   1   2        124.18         35.31        48.64 o                         
  -4   1   2       2339.16       2347.87        43.80 o                         
  -3   1   2        750.62        720.08        21.34 o                         
  -2   1   2       8295.28       8483.18       139.38 o                         
  -1   1   2       1473.16       1218.60        27.54 o                         
   0   1   2        331.32        281.02        10.62 o                         
   1   1   2      10550.23       9473.79       144.78 o                         
   2   1   2        800.60        794.66        22.07 o                         
   3   1   2        912.34        944.12        27.50 o                         
   4   1   2       4602.73       4703.13       100.82 o                         
   5   1   2        205.03         91.65        45.44 o                         
  -5   2   2         23.00          4.61        11.71 o                         
  -4   2   2        490.71        479.80        18.97 o                         
  -3   2   2        226.97        229.20        12.35 o                         
  -2   2   2        107.17        100.94        11.02 o                         
  -1   2   2      14459.08      14098.58       197.36 o                         
   0   2   2        879.66        741.06        15.70 o                         
   1   2   2       1871.19       1734.64        33.00 o                         
   2   2   2        143.24        128.57         8.06 o                         
   3   2   2        671.19        665.71        17.53 o                         
   4   2   2        191.20        223.64        17.09 o                         
   5   2   2         46.23         40.58        12.68 o                         
  -5   3   2         91.18         58.39        11.04 o                         
  -4   3   2       2254.17       2274.06        50.20 o                         
  -3   3   2       1379.87       1363.01        27.45 o                         
  -2   3   2        730.70        669.83        20.74 o                         
  -1   3   2      42587.07      46223.43       634.52 o                         
   0   3   2        557.20        509.05        12.69 o                         
   1   3   2       4725.78       4178.00        64.75 o                         
   2   3   2       1553.04       1544.18        34.60 o                         
   3   3   2         39.54         44.76         9.95 o                         
   4   3   2       2386.10       2334.97        55.19 o                         
   5   3   2         59.64         64.97        11.92 o                         
  -5   4   2         10.13         10.66        10.53 o                         
  -4   4   2        300.07        282.00        21.14 o                         
  -3   4   2         20.93         24.12         8.15 o                         
  -2   4   2        146.91        146.69        12.40 o                         
  -1   4   2       2118.36       1906.11        37.53 o                         
   0   4   2        209.37        176.57         8.79 o                         
   1   4   2      10591.83      10337.82       162.35 o                         
   2   4   2       1401.27       1321.73        31.52 o                         
   3   4   2       1522.50       1551.01        34.42 o                         
   4   4   2        119.81        139.66        16.29 o                         
   5   4   2         10.79         23.99        11.30 o                         
  -5   5   2          6.55         11.20        12.09 o                         
  -4   5   2       2328.01       2294.55        52.02 o                         
  -3   5   2         47.24         46.84        10.12 o                         
  -2   5   2       2156.05       2270.46        53.25 o                         
  -1   5   2       4527.26       3947.79        63.68 o                         
   0   5   2       2835.81       2616.55        41.01 o                         
   1   5   2      11592.58      11142.63       151.60 o                         
   2   5   2        761.08        741.77        21.93 o                         
   3   5   2        570.90        549.78        25.76 o                         
   4   5   2       1577.21       1624.17        44.04 o                         
   5   5   2        151.93        112.16        31.29 o                         
  -5   6   2         28.07         22.33        12.83 o                         
  -4   6   2        261.24        244.39        19.10 o                         
  -3   6   2        117.16        127.89        11.54 o                         
  -2   6   2        136.71        137.88        15.35 o                         
  -1   6   2       2325.35       2051.80        39.25 o                         
   0   6   2        413.34        351.59        12.48 o                         
   1   6   2       4084.10       3921.71        65.09 o                         
   2   6   2       2463.33       2364.83        50.04 o                         
   3   6   2       1469.04       1497.74        33.15 o                         
   4   6   2        107.94         98.00        14.94 o                         
   5   6   2         35.26         34.87        10.06 o                         
  -5   7   2         51.47        107.15        21.98 o                         
  -4   7   2        536.77        588.34        26.53 o                         
  -3   7   2        327.74        340.11        20.26 o                         
  -2   7   2         68.90         44.20        12.14 o                         
  -1   7   2       2834.95       2995.15        49.38 o                         
   0   7   2        113.65         83.85         8.14 o                         
   1   7   2       1457.25       1222.28        30.93 o                         
   2   7   2        528.62        544.75        22.04 o                         
   3   7   2        259.04        270.44        17.09 o                         
   4   7   2       1179.81       1310.13        38.96 o                         
   5   7   2          5.63          4.71         7.51 o                         
  -5   8   2         10.70         20.46        12.08 o                         
  -4   8   2         11.09         -1.86        11.41 o                         
  -3   8   2        163.41        197.40        14.75 o                         
  -2   8   2        671.64        710.18        26.64 o                         
  -1   8   2       3009.06       2984.85        50.53 o                         
   0   8   2         40.01         39.85         8.31 o                         
   1   8   2       2074.19       1932.55        47.73 o                         
   2   8   2       1584.82       1660.82        55.23 o                         
   3   8   2       1671.82       1696.90        33.74 o                         
   4   8   2        374.21        351.45        19.76 o                         
   5   8   2         93.19         86.09        18.33 o                         
  -5   9   2          7.91          4.02         9.82 o                         
  -4   9   2          0.65         12.14        10.59 o                         
  -3   9   2        119.13        178.65        13.06 o                         
  -2   9   2        557.39        531.36        21.35 o                         
  -1   9   2       1178.76       1347.41        37.80 o                         
   0   9   2        801.66        691.16        19.19 o                         
   1   9   2        911.79        883.71        26.88 o                         
   2   9   2        554.43        558.78        20.46 o                         
   3   9   2          7.38         15.53         9.89 o                         
   4   9   2        313.00        332.68        24.58 o                         
   5   9   2        174.04        156.70        18.80 o                         
  -5  10   2         76.34         44.23        10.60 o                         
  -4  10   2         68.34         68.60        12.34 o                         
  -3  10   2        647.50        684.67        21.70 o                         
  -2  10   2       2269.74       2217.38        44.43 o                         
  -1  10   2        471.13        457.42        20.69 o                         
   0  10   2         58.82         80.77        11.45 o                         
   1  10   2        295.07        269.17        16.18 o                         
   2  10   2        561.04        593.23        30.36 o                         
   3  10   2        228.47        275.44        20.77 o                         
   4  10   2         13.78         19.32        10.34 o                         
   5  10   2        109.86         92.07        26.77 o                         
  -5  11   2        111.84        105.94        29.56 o                         
  -4  11   2          4.63         13.52        13.26 o                         
  -3  11   2        127.36        137.94        11.13 o                         
  -2  11   2      11200.67      11508.60       145.27 o                         
  -1  11   2        536.30        547.11        16.47 o                         
   0  11   2        256.03        307.91        19.60 o                         
   1  11   2       2688.93       2716.21        46.12 o                         
   2  11   2       1165.02       1209.73        25.76 o                         
   3  11   2         78.68         56.94        10.13 o                         
   4  11   2          4.25        -16.31        16.31 o                         
   5  11   2         19.48         -6.65         6.85 o                         
  -5  12   2         64.20         85.57        22.13 o                         
  -4  12   2        352.17        346.07        20.61 o                         
  -3  12   2       1258.75       1309.11        25.50 o                         
  -2  12   2       1568.73       1545.28        28.95 o                         
  -1  12   2         27.88         40.85         8.72 o                         
   0  12   2         10.21         10.12         7.19 o                         
   1  12   2        507.13        529.66        18.60 o                         
   2  12   2         54.43         62.46        10.39 o                         
   3  12   2        860.19        879.28        22.93 o                         
   4  12   2         23.76         12.22        11.35 o                         
   5  12   2         89.26         68.08        11.77 o                         
  -5  13   2        201.15        205.09        17.56 o                         
  -4  13   2         19.02         23.35        12.21 o                         
  -3  13   2        101.30        109.54        10.60 o                         
  -2  13   2        332.79        348.06        14.29 o                         
  -1  13   2        105.65        137.85        11.61 o                         
   0  13   2       1024.02        985.14        19.46 o                         
   1  13   2        338.25        373.38        15.13 o                         
   2  13   2       2776.57       2804.55        41.75 o                         
   3  13   2        529.37        545.26        21.97 o                         
   4  13   2          8.26         11.38         9.98 o                         
   5  13   2         40.61         44.68        10.29 o                         
  -5  14   2        197.52        182.99        21.56 o                         
  -4  14   2        209.64        220.06        37.85 o                         
  -3  14   2        215.76        265.48        15.69 o                         
  -2  14   2        195.29        219.14        12.92 o                         
  -1  14   2        672.24        663.64        19.17 o                         
   0  14   2         63.26         84.37         8.44 o                         
   1  14   2        944.42        966.44        22.72 o                         
   2  14   2        218.56        251.17        13.21 o                         
   3  14   2        748.49        826.03        22.52 o                         
   4  14   2         90.19         96.75        12.10 o                         
   5  14   2        204.28        162.89        99.47 o                         
  -5  15   2         50.53         40.38        13.94 o                         
  -4  15   2         80.96         89.62        14.18 o                         
  -3  15   2        864.63        892.38        25.83 o                         
  -2  15   2        344.36        386.86        13.71 o                         
  -1  15   2        606.91        670.44        17.33 o                         
   0  15   2          4.13          9.44         6.34 o                         
   1  15   2        226.63        237.91        11.75 o                         
   2  15   2        877.12        917.52        21.72 o                         
   3  15   2        246.95        261.42        17.55 o                         
   4  15   2          2.27          2.57        10.67 o                         
   5  15   2         78.89         60.73        10.08 o                         
  -5  16   2        298.42        240.44        43.84 o                         
  -4  16   2          3.96         10.59        10.90 o                         
  -3  16   2        775.08        836.17        31.07 o                         
  -2  16   2        139.08        173.63        11.47 o                         
  -1  16   2        109.92        144.70         9.75 o                         
   0  16   2          4.17          8.42         9.68 o                         
   1  16   2         33.22         46.86         8.74 o                         
   2  16   2        549.49        626.81        19.07 o                         
   3  16   2        301.29        280.79        14.72 o                         
   4  16   2         48.78         37.18        11.81 o                         
  -4  17   2        122.21        123.65        14.34 o                         
  -3  17   2        376.93        359.43        16.54 o                         
  -2  17   2       1617.56       1654.55        29.23 o                         
  -1  17   2         34.48         37.48         7.75 o                         
   0  17   2        589.24        580.42        13.58 o                         
   1  17   2        456.02        463.27        13.92 o                         
   2  17   2        138.36        147.62        13.65 o                         
   5   0  -2         72.97         27.01        23.98 o                         
   3   0   0        890.88        748.35        45.73 o                         
   1   0   2        593.47        607.49        26.99 o                         
   3  17   2         17.94         21.72         9.32 o                         
   4  17   2        160.95        123.70        13.23 o                         
  -4  18   2         11.05         10.17        10.14 o                         
  -3  18   2        826.09        919.87        28.46 o                         
  -2  18   2        167.48        214.55        13.14 o                         
  -1  18   2        114.10        120.60         9.58 o                         
   0  18   2        602.41        588.79        14.52 o                         
   1  18   2       1147.72       1181.28        22.38 o                         
   2  18   2        664.84        690.21        23.19 o                         
   3  18   2         33.07         29.96         9.25 o                         
   4  18   2         12.75          5.89        10.12 o                         
  -4  19   2          0.31          5.79        10.65 o                         
  -3  19   2          3.54         15.53        13.02 o                         
  -2  19   2        113.65        136.76        11.57 o                         
  -1  19   2          2.66         13.92         7.86 o                         
   0  19   2         46.55         42.67         7.41 o                         
   1  19   2        660.55        654.73        21.72 o                         
   2  19   2       1050.39       1115.53        26.13 o                         
   3  19   2         70.60         73.20         9.89 o                         
   4  19   2         13.78         19.25         8.93 o                         
  -4  20   2         40.66         27.80         8.90 o                         
  -3  20   2         34.11         19.58         8.95 o                         
  -2  20   2        323.33        364.72        15.97 o                         
  -1  20   2       1139.76       1214.74        24.36 o                         
   0  20   2        413.02        383.18        13.19 o                         
   1  20   2         56.05         41.03         8.75 o                         
   2  20   2        111.88        110.10        12.45 o                         
   3  20   2        417.93        446.46        25.58 o                         
   4  20   2         14.38         14.98         7.24 o                         
  -4  21   2        104.45         83.37        10.35 o                         
  -3  21   2        412.92        455.76        19.20 o                         
  -2  21   2         33.29         37.61         9.13 o                         
  -1  21   2         87.76         61.57        11.22 o                         
   0  21   2         24.97         12.76        11.03 o                         
   1  21   2        768.89        810.20        20.01 o                         
   2  21   2         14.37          8.17         8.71 o                         
   3  21   2         65.10         51.84        12.34 o                         
   4  21   2         82.23         82.94        14.65 o                         
  -4  22   2          6.12          3.14         6.84 o                         
  -3  22   2          4.16         13.47         7.51 o                         
  -2  22   2         97.56         64.30        11.08 o                         
  -1  22   2         80.10         55.92         9.82 o                         
   0  22   2        250.58        277.59        16.22 o                         
   1  22   2        241.32        261.17        13.95 o                         
   2  22   2        165.96        154.10        12.60 o                         
   3  22   2         91.24         84.58        12.97 o                         
   4  22   2         20.22         14.77         5.54 o                         
  -4  23   2          1.73         -2.21         5.82 o                         
  -3  23   2         31.06         24.48         8.54 o                         
  -2  23   2         87.36         84.18        10.71 o                         
  -1  23   2        276.27        281.15        14.38 o                         
   0  23   2        189.06        217.49        16.29 o                         
   1  23   2       1161.47       1173.73        25.75 o                         
   2  23   2        117.57        119.08        11.38 o                         
   3  23   2         46.99         28.55         9.08 o                         
  -3  24   2         92.05         96.35        10.28 o                         
  -2  24   2         60.80         61.26        11.81 o                         
  -1  24   2        365.96        368.89        17.40 o                         
   0  24   2        336.47        349.47        16.97 o                         
   1  24   2         42.40         29.97        10.31 o                         
   2  24   2        223.11        216.37        17.78 o                         
   3  24   2         31.67         25.53         7.97 o                         
  -3  25   2         27.47         30.13        10.38 o                         
  -2  25   2        140.43        121.61        22.81 o                         
  -1  25   2        135.45        127.72        11.14 o                         
   0  25   2          3.41          0.36         8.95 o                         
   1  25   2        137.62        137.57        11.90 o                         
   2  25   2        117.36         77.56        11.66 o                         
   3  25   2          5.06         14.84        19.72 o                         
  -3  26   2          1.75          3.05         7.37 o                         
  -2  26   2         10.27          8.44        10.18 o                         
  -1  26   2          9.15         16.43         8.38 o                         
   0  26   2         55.96         40.60         9.68 o                         
   1  26   2          0.26          7.92         8.42 o                         
   2  26   2         14.25         14.63        14.25 o                         
   3  26   2          5.43          5.46         8.01 o                         
  -3  27   2         49.89         38.02         8.99 o                         
  -2  27   2         33.91         12.82        11.42 o                         
  -1  27   2        153.64        173.72        21.47 o                         
   0  27   2         22.49         29.89         9.68 o                         
   1  27   2         97.85         61.97        12.48 o                         
   2  27   2         74.11         51.25        20.17 o                         
   3  27   2          9.03          6.49         6.33 o                         
  -2  28   2         65.81         37.47         7.96 o                         
  -1  28   2         28.30         13.50         9.89 o                         
   0  28   2        110.07        125.03        11.49 o                         
   1  28   2         58.84         34.14        10.58 o                         
   2  28   2         23.23         10.67         7.15 o                         
  -2  29   2         24.23         11.71         7.37 o                         
  -1  29   2         70.95         64.22        11.09 o                         
   0  29   2         16.48          3.02         8.20 o                         
   1  29   2         54.80         34.12        10.63 o                         
   2  29   2         50.33         17.13         9.40 o                         
  -2  30   2          1.38          3.11         6.30 o                         
  -1  30   2         35.48         25.32        10.03 o                         
   0  30   2          7.63         -0.95         6.37 o                         
   1  30   2          0.65         14.45        10.76 o                         
   2  30   2         34.64         49.35        13.21 o                         
  -1  31   2         27.15         17.24        11.43 o                         
   0  31   2         38.03         19.83         5.77 o                         
   1  31   2          0.61         -4.27         5.59 o                         
   0  32   2        113.65         52.15        14.60 o                         
  -5   1   3         76.51         40.38        12.16 o                         
  -4   1   3        167.29        201.89        14.68 o                         
  -3   1   3        178.26        200.71        12.38 o                         
  -2   1   3         77.20         60.20         8.61 o                         
  -1   1   3       3017.10       2580.23        48.50 o                         
   0   1   3        512.37        476.67        16.45 o                         
   1   1   3        109.06        110.20         8.08 o                         
   2   1   3         19.47          2.83         6.47 o                         
   3   1   3        533.59        590.24        18.73 o                         
   4   1   3        373.91        437.38        21.77 o                         
   5   1   3         11.68          1.22        10.54 o                         
  -5   2   3         74.38         45.02        13.39 o                         
  -4   2   3        297.70        307.64        17.81 o                         
  -3   2   3        430.14        409.68        15.34 o                         
  -2   2   3       3234.90       3097.01        49.14 o                         
  -1   2   3        568.44        568.42        17.61 o                         
   0   2   3         34.74         31.17         6.26 o                         
   1   2   3        420.67        432.80        19.59 o                         
   2   2   3        722.68        670.68        23.13 o                         
   3   2   3         94.90        107.93        15.42 o                         
   4   2   3        140.93        172.25        16.11 o                         
   5   2   3        121.58        130.85        19.63 o                         
  -5   3   3         15.91         12.89         8.27 o                         
  -4   3   3        145.30         95.86        30.46 o                         
  -3   3   3        424.90        464.03        17.97 o                         
  -2   3   3       8153.79       8506.18       138.51 o                         
  -1   3   3        891.40        722.05        20.43 o                         
   0   3   3          8.41         11.51         6.13 o                         
   1   3   3         30.73         20.94         8.41 o                         
   2   3   3       1641.09       1664.63        44.30 o                         
   3   3   3        828.26        818.40        23.06 o                         
   4   3   3        337.64        376.85        24.03 o                         
   5   3   3        151.06        163.61        16.33 o                         
  -5   4   3         10.49          4.42         7.96 o                         
  -4   4   3        396.74        459.61        21.96 o                         
  -3   4   3          9.87         29.82        12.09 o                         
  -2   4   3        376.40        371.58        15.34 o                         
  -1   4   3      11705.00      11721.57       181.40 o                         
   0   4   3        894.95        827.01        20.52 o                         
   1   4   3       1992.19       2014.91        41.30 o                         
   2   4   3       1159.14       1287.28        39.03 o                         
   3   4   3         51.13         58.91        10.67 o                         
   4   4   3          9.73          3.32        11.37 o                         
   5   4   3         70.01         50.85        10.62 o                         
  -5   5   3         27.81         17.97         8.60 o                         
  -4   5   3         46.92         40.91        12.67 o                         
  -3   5   3       3589.78       3637.71        67.48 o                         
  -2   5   3        484.15        486.76        23.54 o                         
  -1   5   3       2661.23       2531.05        46.86 o                         
   0   5   3       6575.00       6512.88        97.17 o                         
   1   5   3       3960.22       3977.66        66.49 o                         
   2   5   3        581.60        587.69        26.80 o                         
   3   5   3       1133.11       1191.15        30.72 o                         
   4   5   3        121.36        138.28        20.56 o                         
   5   5   3         88.52         94.31        12.55 o                         
  -5   6   3         84.40         37.92         9.38 o                         
  -4   6   3       1132.55       1170.15        39.05 o                         
  -3   6   3        298.76        298.76        16.91 o                         
  -2   6   3       1627.47       1730.59        43.45 o                         
  -1   6   3      11278.45      10929.96       173.77 o                         
   0   6   3       1953.61       1814.82        32.25 o                         
   1   6   3       3547.08       3522.68        56.25 o                         
   2   6   3        270.16        262.11        20.62 o                         
   3   6   3         25.67         30.04        10.52 o                         
   4   6   3        174.49        171.74        17.64 o                         
   5   6   3         70.47         75.57        11.20 o                         
  -5   7   3        164.97        108.84        22.38 o                         
  -4   7   3        626.74        708.99        43.80 o                         
  -3   7   3       3451.06       3444.27        60.10 o                         
  -2   7   3        612.18        604.23        30.79 o                         
  -1   7   3        414.78        372.71        15.86 o                         
   0   7   3        803.09        762.86        18.58 o                         
   1   7   3        300.19        285.21        15.84 o                         
   2   7   3        106.36        123.52        16.97 o                         
   3   7   3         17.12         37.94        10.90 o                         
   4   7   3        323.99        359.95        21.65 o                         
   5   7   3        102.56         94.93        12.05 o                         
  -5   8   3         18.10         12.42         9.86 o                         
  -4   8   3        380.05        452.68        26.12 o                         
  -3   8   3         64.63         69.38        11.32 o                         
  -2   8   3        744.91        769.07        29.67 o                         
  -1   8   3       1211.94       1033.25        26.60 o                         
   0   8   3        361.19        288.13        13.15 o                         
   1   8   3       2447.81       2522.83        57.02 o                         
   2   8   3       2405.50       2455.23        60.49 o                         
   3   8   3        223.03        262.12        15.89 o                         
   4   8   3        679.74        703.86        45.14 o                         
   5   8   3         22.15         16.54        11.60 o                         
  -5   9   3          4.24         -2.42        10.80 o                         
  -4   9   3       1033.55        999.65        45.67 o                         
  -3   9   3       1005.81       1026.69        25.81 o                         
  -2   9   3        749.17        794.96        23.20 o                         
  -1   9   3       1070.18       1072.34        27.72 o                         
   0   9   3       3626.36       3505.82        62.15 o                         
   1   9   3        302.05        334.09        15.47 o                         
   2   9   3        610.18        590.85        18.74 o                         
   3   9   3         57.56         40.76        12.49 o                         
   4   9   3        572.84        626.24        22.29 o                         
   5   9   3         17.92         30.52         8.47 o                         
  -5  10   3        108.41         95.82        23.40 o                         
  -4  10   3        726.41        839.51        26.07 o                         
  -3  10   3         96.56        110.63        10.59 o                         
  -2  10   3         76.48         83.84        11.30 o                         
  -1  10   3       1107.63       1017.89        23.43 o                         
   0  10   3        252.50        211.27        15.96 o                         
   1  10   3       3540.94       3753.65        54.88 o                         
   2  10   3        239.21        224.25        12.99 o                         
   3  10   3         73.67         64.12        12.47 o                         
   4  10   3        408.78        419.02        19.78 o                         
   5  10   3         10.13         12.05        10.29 o                         
  -5  11   3         19.96         18.70         9.18 o                         
  -4  11   3        205.40        256.02        29.91 o                         
  -3  11   3       1933.41       1741.36        33.82 o                         
  -2  11   3        299.37        295.67        13.70 o                         
  -1  11   3       2500.01       2682.28        40.77 o                         
   0  11   3        147.90        166.84        16.52 o                         
   1  11   3        173.31        171.56        12.63 o                         
   2  11   3       2032.42       1958.13        35.18 o                         
   3  11   3        873.81        937.42        24.42 o                         
   4  11   3        547.76        576.82        25.49 o                         
   5  11   3         93.58         92.18        30.24 o                         
  -5  12   3         66.05         41.56        12.16 o                         
  -4  12   3        996.41       1019.54        31.67 o                         
  -3  12   3        427.42        415.97        16.97 o                         
  -2  12   3        309.18        351.82        17.06 o                         
  -1  12   3       2564.32       2510.05        40.93 o                         
   0  12   3          8.42         -4.75         6.68 o                         
   1  12   3       2954.65       2986.61        45.99 o                         
   2  12   3        893.75        857.33        22.34 o                         
   3  12   3        172.83        187.62        13.42 o                         
   4  12   3        114.68        126.85        15.26 o                         
   5  12   3         11.48         -3.03         6.83 o                         
  -5  13   3         58.61         31.38        11.12 o                         
  -4  13   3        556.33        554.67        25.00 o                         
  -3  13   3       2035.88       2044.46        54.90 o                         
  -2  13   3       2947.13       2962.02        40.40 o                         
  -1  13   3       1393.25       1464.61        27.89 o                         
   0  13   3        268.11        274.54        11.74 o                         
   1  13   3        645.64        653.50        19.91 o                         
   2  13   3        795.57        740.08        19.72 o                         
   3  13   3       1209.71       1312.67        31.41 o                         
   4  13   3        124.27        141.83        15.69 o                         
   5  13   3        120.44        105.00        17.38 o                         
  -5  14   3         41.05         23.12         7.96 o                         
  -4  14   3         62.26         58.27        20.57 o                         
  -3  14   3         35.15         34.23         9.03 o                         
  -2  14   3        394.86        414.15        14.31 o                         
  -1  14   3        270.83        263.70        12.08 o                         
   0  14   3         96.21         75.71         8.38 o                         
   1  14   3        218.27        208.93        12.20 o                         
   2  14   3       1238.07       1277.94        25.71 o                         
   3  14   3        416.72        417.37        22.83 o                         
   4  14   3        406.27        432.83        23.86 o                         
   5  14   3         10.97         10.13         6.67 o                         
  -5  15   3        160.48        135.09        11.64 o                         
  -4  15   3         48.92         33.49        11.67 o                         
  -3  15   3       2256.04       2341.87        42.78 o                         
  -2  15   3        111.46        112.28         9.58 o                         
  -1  15   3        709.53        702.56        18.34 o                         
   0  15   3        512.55        504.41        14.00 o                         
   1  15   3        807.73        821.47        18.19 o                         
   2  15   3        819.92        825.02        20.83 o                         
   3  15   3         12.99          0.73         7.78 o                         
   4  15   3         28.45         16.83         9.66 o                         
  -5  16   3         55.08         35.91         7.51 o                         
  -4  16   3         18.74         23.81        11.30 o                         
  -3  16   3         68.15         67.28         9.55 o                         
  -2  16   3        369.93        414.35        14.68 o                         
  -1  16   3         72.47         60.90         7.99 o                         
   0  16   3        534.31        572.42        13.74 o                         
   1  16   3        442.29        419.43        13.42 o                         
   2  16   3       1050.77       1065.69        25.08 o                         
   3  16   3        106.18         93.60        13.49 o                         
   4  16   3        130.03        127.38        13.26 o                         
  -4  17   3          7.95         12.65        10.36 o                         
  -3  17   3        260.79        257.63        14.64 o                         
  -2  17   3        363.84        383.26        16.04 o                         
  -1  17   3        800.23        853.96        18.00 o                         
   0  17   3         94.29        102.86         7.97 o                         
   1  17   3        118.92        114.03         9.72 o                         
   2  17   3        821.09        864.89        22.81 o                         
   3  17   3         60.52         50.31        12.45 o                         
   4  17   3        364.79        352.32        18.22 o                         
  -4  18   3        168.78        211.91        16.45 o                         
  -3  18   3        641.58        606.08        25.21 o                         
  -2  18   3         63.86         62.45        10.12 o                         
  -1  18   3       2186.01       2260.47        32.13 o                         
   0  18   3         96.17         96.25         8.31 o                         
   1  18   3        318.09        349.22        12.73 o                         
   2  18   3        468.53        512.74        22.81 o                         
   3  18   3         28.02          3.98         9.56 o                         
   4  18   3         19.61         33.20         8.43 o                         
  -4  19   3         11.37         10.14         9.71 o                         
  -3  19   3        833.38        874.32        22.83 o                         
  -2  19   3        380.98        409.68        18.08 o                         
  -1  19   3        115.16        146.61        11.45 o                         
   0  19   3          0.86         -6.69         6.69 o                         
   1  19   3        147.90        153.41        10.68 o                         
   2  19   3        229.11        245.83        16.21 o                         
   3  19   3         89.00         98.38         9.84 o                         
   4  19   3          8.97          2.75         7.45 o                         
  -4  20   3        220.14        244.25        15.30 o                         
  -3  20   3        465.21        528.98        24.53 o                         
  -2  20   3        551.40        554.77        24.80 o                         
  -1  20   3        318.95        321.33        15.04 o                         
   0  20   3        420.72        469.14        14.36 o                         
  -1   0   4        273.83        231.81        18.80 o                         
  -3   0   6        100.43         91.16        21.27 o                         
  -5   0   8        265.12        261.54        35.48 o                         
   1  20   3        260.97        284.19        13.71 o                         
   2  20   3         32.47         27.43         9.61 o                         
   3  20   3         90.32         80.28        10.02 o                         
   4  20   3        113.47        121.71        14.15 o                         
  -4  21   3        103.80         77.25         9.40 o                         
  -3  21   3        339.21        345.42        17.73 o                         
  -2  21   3        131.82        132.20        12.10 o                         
  -1  21   3        158.48        178.89        12.65 o                         
   0  21   3        188.79        227.11        13.11 o                         
   1  21   3        198.40        233.42        13.56 o                         
   2  21   3        235.67        303.97        23.97 o                         
   3  21   3        115.53        118.31        10.28 o                         
   4  21   3         61.84         47.08         8.16 o                         
  -4  22   3          3.54          8.36         8.03 o                         
  -3  22   3        139.27        144.86        11.45 o                         
  -2  22   3         65.10         58.55        12.67 o                         
  -1  22   3         94.32         99.65        11.47 o                         
   0  22   3        107.31         87.77        11.39 o                         
   1  22   3        482.93        498.07        16.58 o                         
   2  22   3        402.12        422.19        17.01 o                         
   3  22   3         41.14         37.76         7.35 o                         
   4  22   3         70.79         55.22         6.48 o                         
  -4  23   3          3.70          7.76         7.95 o                         
  -3  23   3          3.35          4.59         6.93 o                         
  -2  23   3        141.13        124.70        17.24 o                         
  -1  23   3        202.62        202.00        13.31 o                         
   0  23   3        344.88        423.79        18.98 o                         
   1  23   3          0.77          3.33         8.62 o                         
   2  23   3         13.43         14.56         8.57 o                         
   3  23   3        394.03        374.55        17.56 o                         
  -3  24   3         50.52         48.52         8.91 o                         
  -2  24   3        153.43        131.62        19.59 o                         
  -1  24   3        161.66        184.62        12.79 o                         
   0  24   3        228.23        245.47        15.29 o                         
   1  24   3        584.63        650.34        19.76 o                         
   2  24   3        124.55        101.91        11.87 o                         
   3  24   3          0.63         -2.72         6.93 o                         
  -3  25   3         36.71         35.80        10.12 o                         
  -2  25   3        432.89        424.79        35.47 o                         
  -1  25   3         28.64         27.59         8.37 o                         
   0  25   3       1331.27       1493.95        32.72 o                         
   1  25   3        170.39        165.08        14.44 o                         
   2  25   3         10.51         12.47         9.78 o                         
   3  25   3        311.38        309.64        29.92 o                         
  -3  26   3         89.49         93.30        14.09 o                         
  -2  26   3        301.17        301.12        32.04 o                         
  -1  26   3          1.13         -2.07         7.67 o                         
   0  26   3        309.65        363.78        17.77 o                         
   1  26   3         35.70         45.96        10.50 o                         
   2  26   3         32.27         24.77        10.22 o                         
   3  26   3          1.96         -6.41         6.41 o                         
  -3  27   3          0.99         35.91        22.71 o                         
  -2  27   3         52.91         28.70         9.95 o                         
  -1  27   3         49.02         34.51        11.30 o                         
   0  27   3         78.41         87.59        12.32 o                         
   1  27   3         38.38         36.03        13.90 o                         
   2  27   3        152.82        131.22        15.19 o                         
  -2  28   3         76.34         58.75         8.72 o                         
  -1  28   3         67.77         71.50        12.68 o                         
   0  28   3         38.12         46.44        10.44 o                         
   1  28   3         66.01         64.12        11.13 o                         
   2  28   3         31.16         15.37         8.28 o                         
  -2  29   3        135.88        131.31        15.64 o                         
  -1  29   3         19.18         17.69        12.82 o                         
   0  29   3        323.23        316.70        27.47 o                         
   1  29   3         10.39         11.35         8.27 o                         
   2  29   3          4.39         12.08        20.70 o                         
  -2  30   3         76.32         77.09        17.73 o                         
  -1  30   3          0.41         11.20         6.68 o                         
   0  30   3         44.04         32.72         7.16 o                         
   1  30   3        365.59        338.14        31.10 o                         
  -1  31   3          1.62         -6.78         6.78 o                         
   0  31   3         17.64          4.98         6.87 o                         
   1  31   3          0.88         -2.11         7.51 o                         
  -5   0   4         34.00         25.19        12.69 o                         
  -4   0   4         16.84         18.78        12.88 o                         
  -3   0   4       1419.90       1397.08        41.64 o                         
  -2   0   4       2001.20       1845.37        69.35 o                         
  -1   0   4       1575.44       1370.08        45.17 o                         
   0   0   4      11556.54      11162.91       413.30 o                         
   1   0   4       2422.08       2271.54        70.38 o                         
   2   0   4        279.64        216.22        31.66 o                         
   3   0   4       3705.67       3676.88        92.47 o                         
   4   0   4        114.38        125.53        42.86 o                         
   5   0   4       1572.91       1773.68        85.92 o                         
  -5   1   4        673.08        558.54       119.78 o                         
  -4   1   4          5.19         -0.40         9.98 o                         
  -3   1   4        388.61        351.69        16.82 o                         
  -2   1   4       2891.29       2922.65        59.35 o                         
  -1   1   4        472.06        414.75        21.14 o                         
   0   1   4        548.81        466.74        17.81 o                         
   1   1   4         95.30        107.69        10.84 o                         
   2   1   4        497.41        480.93        19.88 o                         
   3   1   4        165.76        205.76        16.43 o                         
   4   1   4        106.56         92.59        16.94 o                         
   5   1   4        356.82        359.74        35.49 o                         
  -5   2   4        381.95        375.98        23.77 o                         
  -4   2   4        243.24        250.17        17.66 o                         
  -3   2   4        149.02        165.86        13.11 o                         
  -2   2   4         41.60         32.48         9.81 o                         
  -1   2   4        647.41        563.47        16.16 o                         
   0   2   4      30200.02      31562.39       739.85 o                         
   1   2   4          1.34         -9.01         9.01 o                         
   2   2   4       2103.56       2108.82        58.73 o                         
   3   2   4       1576.88       1564.89        36.36 o                         
   4   2   4         76.95         96.34        13.54 o                         
   5   2   4        361.50        369.24        19.77 o                         
  -5   3   4        177.51        209.28        31.46 o                         
  -4   3   4         25.14         11.92        12.16 o                         
  -3   3   4       1697.64       1775.58        37.20 o                         
  -2   3   4        358.65        337.98        18.86 o                         
  -1   3   4         81.11         44.48         7.63 o                         
   0   3   4       1895.13       1690.70        35.74 o                         
   1   3   4        534.80        503.70        21.66 o                         
   2   3   4        411.25        458.44        22.24 o                         
   3   3   4       1324.06       1272.51        29.84 o                         
   4   3   4         47.57         46.22        14.97 o                         
   5   3   4         43.16         20.67        13.72 o                         
  -5   4   4        131.70        176.28        26.07 o                         
  -4   4   4        277.85        269.77        20.00 o                         
  -3   4   4        234.87        212.44        16.07 o                         
  -2   4   4        279.16        251.66        17.79 o                         
  -1   4   4        423.69        464.59        21.66 o                         
   0   4   4      11777.87      10747.95       166.84 o                         
   1   4   4        646.13        722.56        27.75 o                         
   2   4   4        356.10        359.86        20.85 o                         
   3   4   4        784.84        850.90        22.52 o                         
   4   4   4        219.09        275.38        22.75 o                         
   5   4   4        132.14        142.78        14.64 o                         
  -5   5   4        287.48        186.43        29.91 o                         
  -4   5   4         11.03         25.06        12.70 o                         
  -3   5   4        281.43        290.80        16.47 o                         
  -2   5   4        237.76        235.36        19.56 o                         
  -1   5   4        759.27        770.14        20.48 o                         
   0   5   4       1943.84       1814.17        37.23 o                         
   1   5   4        539.12        577.82        21.07 o                         
   2   5   4         99.69         38.71        12.83 o                         
   3   5   4       1950.43       1962.32        36.89 o                         
   4   5   4        231.37        285.30        29.12 o                         
   5   5   4        212.96        229.71        16.73 o                         
  -5   6   4          8.73         40.39        24.50 o                         
  -4   6   4         56.72         53.08        13.54 o                         
  -3   6   4        977.09        967.04        26.06 o                         
  -2   6   4        444.83        425.90        27.03 o                         
  -1   6   4        673.54        666.46        20.58 o                         
   0   6   4       6957.45       6456.28       106.45 o                         
   1   6   4       2286.20       2356.22        44.00 o                         
   2   6   4       1073.10       1001.51        28.60 o                         
   3   6   4        606.94        598.37        21.82 o                         
   4   6   4        171.39        223.71        38.20 o                         
   5   6   4        466.20        515.68        26.07 o                         
  -5   7   4        242.23        253.17        36.86 o                         
  -4   7   4         71.85         87.53        14.57 o                         
  -3   7   4        264.46        276.69        16.79 o                         
  -2   7   4        833.39        849.27        35.02 o                         
  -1   7   4        116.53        125.87        11.91 o                         
   0   7   4        287.39        279.68        15.44 o                         
   1   7   4        420.38        423.02        17.74 o                         
   2   7   4       3778.40       4004.46        86.47 o                         
   3   7   4         93.90        124.10        17.82 o                         
   4   7   4        159.78        179.93        16.41 o                         
   5   7   4        406.88        424.04        19.59 o                         
  -5   8   4        228.93        240.98        17.92 o                         
  -4   8   4        404.07        404.93        21.01 o                         
  -3   8   4       1411.13       1454.03        29.43 o                         
  -2   8   4       1708.16       1734.60        40.81 o                         
  -1   8   4       3217.64       3228.38        61.03 o                         
   0   8   4        809.18        725.07        24.97 o                         
   1   8   4         92.26         99.93        11.45 o                         
   2   8   4        639.92        600.36        22.43 o                         
   3   8   4         11.83         35.97        11.59 o                         
   4   8   4          8.59          4.70        10.78 o                         
   5   8   4        252.93        232.22        17.35 o                         
  -5   9   4         88.31         63.29        13.36 o                         
  -4   9   4          8.34         -1.24        10.31 o                         
  -3   9   4        222.11        215.36        14.72 o                         
  -2   9   4        189.35        204.19        15.17 o                         
  -1   9   4       1209.02       1256.12        25.64 o                         
   0   9   4        103.93        153.75        15.44 o                         
   1   9   4        565.09        508.12        17.39 o                         
   2   9   4       1344.50       1389.37        25.55 o                         
   3   9   4        198.98        246.45        17.60 o                         
   4   9   4         63.52         41.22        15.64 o                         
   5   9   4         71.58         62.70         8.77 o                         
  -5  10   4         29.57         25.96         9.68 o                         
  -4  10   4        280.12        270.63        18.16 o                         
  -3  10   4        397.02        349.93        14.20 o                         
  -2  10   4       3223.44       3264.50        59.99 o                         
  -1  10   4        633.50        670.51        27.09 o                         
   0  10   4       1760.76       1719.96        41.46 o                         
   1  10   4        312.82        334.93        15.02 o                         
   2  10   4       1906.35       1921.21        34.52 o                         
   3  10   4        145.01        139.42        18.10 o                         
   4  10   4         20.19         22.14        11.11 o                         
   5  10   4         52.28         40.52         8.28 o                         
  -5  11   4         95.50         96.68        13.00 o                         
  -4  11   4         53.05         84.94        13.99 o                         
  -3  11   4        439.92        439.63        17.57 o                         
  -2  11   4        204.52        227.43        11.60 o                         
  -1  11   4        327.12        303.47        14.32 o                         
   0  11   4       1522.43       1551.44        26.48 o                         
   1  11   4         98.30        108.84         9.93 o                         
   2  11   4         35.17         35.32         9.36 o                         
   3  11   4        152.68        167.30        18.28 o                         
   4  11   4         98.09        108.76        12.05 o                         
   5  11   4        120.44        142.01        33.72 o                         
  -5  12   4          8.49          3.49         9.02 o                         
  -4  12   4         29.53         33.28        10.70 o                         
  -3  12   4        160.42        164.93        12.58 o                         
  -2  12   4        176.93        172.17        11.96 o                         
  -1  12   4       1333.17       1357.53        27.41 o                         
   0  12   4       1040.47       1112.54        20.40 o                         
   1  12   4        181.76        201.94        11.56 o                         
   2  12   4        124.73        152.49        12.75 o                         
   3  12   4        267.88        256.64        24.46 o                         
   4  12   4        147.48        120.98        12.59 o                         
   5  12   4         83.33         44.50        18.08 o                         
  -5  13   4        150.86        196.92        23.74 o                         
  -4  13   4        145.16        184.81        17.37 o                         
  -3  13   4        585.58        557.82        25.95 o                         
  -2  13   4       1334.48       1409.94        25.03 o                         
  -1  13   4        112.57        141.38        10.98 o                         
   0  13   4        485.38        522.76        14.20 o                         
   1  13   4        700.52        652.01        21.73 o                         
   2  13   4        287.19        292.05        13.64 o                         
   3  13   4        663.81        725.67        21.20 o                         
   4  13   4        119.74        125.28        12.80 o                         
   5  13   4         19.09         11.39         6.83 o                         
  -5  14   4          1.34         -3.48         6.41 o                         
  -4  14   4         91.88         85.16        14.98 o                         
  -3  14   4        150.69        164.07        13.42 o                         
  -2  14   4       1184.90       1217.00        23.33 o                         
  -1  14   4        363.15        372.90        13.03 o                         
   0  14   4         99.77        115.16         8.37 o                         
   1  14   4        492.06        532.56        13.67 o                         
   2  14   4        146.30        190.98        12.55 o                         
   3  14   4         72.04         65.10         9.69 o                         
   4  14   4         44.37         31.32        10.05 o                         
  -5  15   4        177.91        154.02        37.56 o                         
  -4  15   4        558.13        633.31        25.51 o                         
  -3  15   4         27.77         34.70         9.06 o                         
  -2  15   4        360.20        373.69        13.74 o                         
  -1  15   4       1347.07       1404.16        22.39 o                         
   0  15   4        634.19        571.26        15.37 o                         
   1  15   4       2047.94       2061.20        29.09 o                         
   2  15   4        161.71        172.92        14.27 o                         
   3  15   4        432.77        427.70        16.74 o                         
   4  15   4         45.84         63.21        11.60 o                         
  -5  16   4         42.22         22.16        21.55 o                         
  -4  16   4          4.96          6.36        10.54 o                         
  -3  16   4        118.00        113.53        10.34 o                         
  -2  16   4       1235.80       1337.19        27.32 o                         
  -1  16   4        374.00        355.32        13.18 o                         
   0  16   4         64.63         56.78         8.13 o                         
   1  16   4        106.88        128.80         9.27 o                         
   2  16   4        239.91        259.00        14.78 o                         
   3  16   4         40.98         46.36        11.93 o                         
   4  16   4         75.81         48.79         9.77 o                         
  -4  17   4        162.02        190.97        18.03 o                         
  -3  17   4         20.02          6.28         7.97 o                         
  -2  17   4         37.27         37.36         9.91 o                         
  -1  17   4        345.01        342.59        12.10 o                         
   0  17   4         27.68         40.20         7.58 o                         
   1  17   4        967.22        950.14        18.59 o                         
   2  17   4        390.52        391.69        19.16 o                         
   3  17   4        844.39        858.84        21.90 o                         
   4  17   4        209.77        214.47        14.44 o                         
  -4  18   4          2.52          1.53         8.96 o                         
  -3  18   4        233.28        250.19        20.10 o                         
  -2  18   4        645.04        668.13        23.53 o                         
  -1  18   4        465.43        500.26        15.01 o                         
   0  18   4        176.17        224.24        11.08 o                         
   1  18   4         11.52          2.87         8.36 o                         
   2  18   4        215.79        243.23        15.16 o                         
   3  18   4         72.42         56.04        13.58 o                         
   4  18   4         21.97         18.04         8.42 o                         
  -4  19   4        173.60        186.13        27.03 o                         
  -3  19   4         64.04         53.77        11.48 o                         
  -2  19   4        183.29        206.89        14.30 o                         
  -1  19   4         47.74         51.09         9.95 o                         
   0  19   4        319.49        295.65        14.08 o                         
   1  19   4         91.67        100.94         9.87 o                         
   2  19   4       1411.26       1507.31        31.66 o                         
   3  19   4        763.50        816.91        21.79 o                         
   4  19   4        162.33        187.44        12.72 o                         
  -4  20   4          6.64          8.10         8.16 o                         
  -3  20   4         39.21         30.76         9.99 o                         
  -2  20   4        381.62        395.70        17.71 o                         
  -1  20   4        824.82        880.17        22.10 o                         
   0  20   4        706.08        690.23        18.52 o                         
   1  20   4        208.66        224.63        12.98 o                         
   2  20   4        149.37        142.87        12.19 o                         
   3  20   4          8.16          9.68         6.90 o                         
   4  20   4          3.56         -1.30         5.27 o                         
  -4  21   4        451.23        478.68        34.69 o                         
  -3  21   4          1.37         12.44        11.76 o                         
  -2  21   4         80.68         77.91        10.65 o                         
  -1  21   4        532.11        530.07        18.81 o                         
   0  21   4         90.98         89.98        10.55 o                         
   1  21   4        291.94        318.13        15.13 o                         
   2  21   4         70.00         60.75        10.57 o                         
   3  21   4         74.59         53.12         8.23 o                         
   4  21   4        204.06        166.74        22.75 o                         
  -4  22   4         65.23         66.43        20.08 o                         
  -3  22   4          1.14          3.90         7.11 o                         
  -2  22   4        174.37        171.33        18.43 o                         
  -1  22   4        432.62        456.62        16.97 o                         
   0  22   4         36.13         26.11         9.68 o                         
   1  22   4         52.10         61.09         9.53 o                         
   2  22   4         11.75         20.70         9.12 o                         
   3  22   4         29.56         33.13         8.27 o                         
  -4  23   4         24.63         16.10         7.06 o                         
  -3  23   4         84.42         93.85        10.02 o                         
  -2  23   4         55.03         37.38        10.52 o                         
   5   0   0         20.05         -9.28        12.86 o                         
   3   0   2        255.49        291.76        43.03 o                         
   1   0   4        420.96        399.16        22.23 o                         
  -1  23   4          2.60         -4.17         7.78 o                         
   0  23   4         33.52         28.40         8.98 o                         
   1  23   4        126.94        132.61        14.77 o                         
   2  23   4        127.41        128.95        15.79 o                         
   3  23   4        136.70        117.61        16.14 o                         
  -3  24   4         40.10         27.47         7.30 o                         
  -2  24   4         39.66         39.21        11.87 o                         
  -1  24   4        767.26        764.01        24.55 o                         
   0  24   4        192.68        190.88        17.55 o                         
   1  24   4        221.08        256.84        18.38 o                         
   2  24   4         88.14         85.19        11.43 o                         
   3  24   4         63.08         48.94        14.01 o                         
  -3  25   4         30.98         14.90        10.84 o                         
  -2  25   4         47.47         28.08         9.91 o                         
  -1  25   4         42.51         28.01         9.05 o                         
   0  25   4          2.52          1.42        10.32 o                         
   1  25   4          6.49         -1.15         7.96 o                         
   2  25   4         72.04         66.35        12.22 o                         
   3  25   4         41.80         24.14         8.19 o                         
  -3  26   4         31.95         25.02         7.85 o                         
  -2  26   4         65.05         55.20         9.94 o                         
  -1  26   4          6.27         15.91         8.26 o                         
   0  26   4         54.94         48.23        11.74 o                         
   1  26   4        161.12        141.13        23.64 o                         
   2  26   4          8.84         11.53         8.98 o                         
   3  26   4          2.90          2.29         6.25 o                         
  -3  27   4          5.66          2.47         7.44 o                         
  -2  27   4         36.77         22.45         7.75 o                         
  -1  27   4        216.63        204.29        24.93 o                         
   0  27   4        159.65        165.55        16.23 o                         
   1  27   4        179.52        201.62        22.34 o                         
   2  27   4         11.76          5.04         5.93 o                         
  -2  28   4        121.90        139.38        25.98 o                         
  -1  28   4         36.13         27.31        10.69 o                         
   0  28   4        217.28        221.03        20.15 o                         
   1  28   4         90.01         72.74        13.37 o                         
   2  28   4        149.81        108.92        39.56 o                         
  -2  29   4          8.77          2.11         7.61 o                         
  -1  29   4         38.12         32.75         9.45 o                         
   0  29   4         17.59          0.41         7.18 o                         
   1  29   4         10.41         12.62         8.20 o                         
   2  29   4         14.98         14.05         7.57 o                         
  -2  30   4         40.21         12.51         9.04 o                         
  -1  30   4         64.17         41.59         9.14 o                         
   0  30   4          0.35         -0.19         5.60 o                         
   1  30   4         35.84         22.75         6.51 o                         
  -1  31   4          1.47          2.35        13.21 o                         
   0  31   4         77.86         32.75         8.19 o                         
   1  31   4         11.73          8.47         5.52 o                         
  -5   1   5        113.94         76.12        29.91 o                         
  -4   1   5        178.79        173.23        18.17 o                         
  -3   1   5        187.96        207.00        15.69 o                         
  -2   1   5         26.10         34.49        18.66 o                         
  -1   1   5        365.04        352.52        20.79 o                         
   0   1   5       1973.34       1823.58        59.92 o                         
   1   1   5        108.43        107.00        10.55 o                         
   2   1   5        871.04        870.00        31.93 o                         
   3   1   5        221.54        221.13        15.81 o                         
   4   1   5         73.71         67.38        16.97 o                         
   5   1   5        219.91        235.41        20.90 o                         
  -5   2   5         65.21         72.18        20.84 o                         
  -4   2   5        454.35        462.42        24.22 o                         
  -3   2   5        182.73        195.78        15.38 o                         
  -2   2   5       1850.55       2079.52       215.22 o                         
  -1   2   5          0.35          0.61         6.36 o                         
   0   2   5        548.58        527.53        21.03 o                         
   1   2   5        814.35        808.51        28.35 o                         
   2   2   5       2493.44       2546.23        64.94 o                         
   3   2   5        230.07        247.90        18.30 o                         
   4   2   5          3.32        -12.70        12.70 o                         
   5   2   5         78.25         77.37        14.63 o                         
  -5   3   5        230.62        230.87        20.70 o                         
  -4   3   5        192.61        194.59        22.89 o                         
  -3   3   5        196.77        225.84        16.24 o                         
  -2   3   5       2344.55       2440.00        54.52 o                         
  -1   3   5        494.81        536.65        32.63 o                         
   0   3   5       1365.01       1194.26        31.91 o                         
   1   3   5        397.92        440.59        20.55 o                         
   2   3   5        202.67        194.15        15.64 o                         
   3   3   5        308.64        312.64        16.85 o                         
   4   3   5         18.35         17.32        11.50 o                         
   5   3   5         13.94         15.27         9.50 o                         
  -5   4   5         74.76         38.94        12.83 o                         
  -4   4   5        739.53        525.68       159.59 o                         
  -3   4   5        319.71        329.48        16.62 o                         
  -2   4   5        310.10        300.95        17.65 o                         
  -1   4   5       3324.37       3372.36       126.26 o                         
   0   4   5        576.45        579.98        18.45 o                         
   1   4   5        232.46        211.56        16.43 o                         
   2   4   5        223.57        239.78        15.58 o                         
   3   4   5        125.27        163.74        16.78 o                         
   4   4   5          1.53         -5.36        11.28 o                         
   5   4   5         44.69         27.00         8.90 o                         
  -5   5   5        221.09        204.34        20.21 o                         
  -4   5   5        127.16        180.46        23.04 o                         
  -3   5   5       3017.58       3087.31        59.85 o                         
  -2   5   5        977.06        931.13        33.36 o                         
  -1   5   5        279.43        259.44        15.48 o                         
   0   5   5       5822.65       5579.37       115.07 o                         
   1   5   5       1506.04       1563.74        42.28 o                         
   2   5   5        602.90        576.15        20.83 o                         
   3   5   5        745.58        686.88        25.97 o                         
   4   5   5        241.95        230.22        18.29 o                         
   5   5   5          2.98          2.01         7.49 o                         
  -5   6   5          2.08          0.20        10.88 o                         
  -4   6   5        230.60        248.52        18.68 o                         
  -3   6   5        314.21        293.02        16.22 o                         
  -2   6   5       1501.97       1363.15        43.11 o                         
  -1   6   5       2011.02       1990.34        40.72 o                         
   0   6   5        281.08        240.73        14.19 o                         
   1   6   5        635.04        641.65        23.50 o                         
   2   6   5         70.71         80.72        10.03 o                         
   3   6   5        480.10        534.06        20.85 o                         
   4   6   5        174.17        215.71        17.81 o                         
   5   6   5        147.09        156.43        13.38 o                         
  -5   7   5        373.86        407.65        24.41 o                         
  -4   7   5        133.24        147.82        14.14 o                         
  -3   7   5        138.01        187.91        13.49 o                         
  -2   7   5        544.12        494.55        20.29 o                         
  -1   7   5       1288.01       1337.86        32.16 o                         
   0   7   5       3488.34       3299.00        74.72 o                         
   1   7   5       5684.20       5541.67       117.93 o                         
   2   7   5        854.89        799.48        20.28 o                         
   3   7   5       1027.24        990.82        30.96 o                         
   4   7   5         37.16         28.69        10.70 o                         
   5   7   5         94.82         85.61        18.70 o                         
  -5   8   5         95.45         68.34        19.81 o                         
  -4   8   5        578.70        554.39        21.55 o                         
  -3   8   5       1646.59       1675.81        36.27 o                         
  -2   8   5       2436.11       2520.31        52.95 o                         
  -1   8   5        524.67        563.94        20.87 o                         
   0   8   5        150.59        141.28        18.37 o                         
   1   8   5        567.79        491.01        16.94 o                         
   2   8   5       1940.65       2001.04        39.01 o                         
   3   8   5        508.29        491.81        22.25 o                         
   4   8   5         53.02         60.60        15.18 o                         
   5   8   5         55.46         52.44         9.02 o                         
  -5   9   5        553.61        553.79        31.19 o                         
  -4   9   5        511.68        579.91        22.29 o                         
  -3   9   5         33.83         49.62         8.60 o                         
  -2   9   5       1829.72       1759.95        36.61 o                         
  -1   9   5        353.66        364.30        17.95 o                         
   0   9   5       2061.95       2038.47        61.76 o                         
   1   9   5        106.93        143.61        12.29 o                         
   2   9   5        249.54        251.95        12.42 o                         
   3   9   5       1010.14        952.87        29.13 o                         
   4   9   5         16.40          5.22         9.94 o                         
   5   9   5         36.65         31.86         7.08 o                         
  -5  10   5         65.17         49.34        10.52 o                         
  -4  10   5        307.82        325.44        34.00 o                         
  -3  10   5       1197.52       1135.78        26.27 o                         
  -2  10   5       1198.86       1225.71        24.40 o                         
  -1  10   5       1548.05       1509.84        33.81 o                         
   0  10   5       1422.06       1340.06        29.06 o                         
   1  10   5       1902.26       1790.62        31.42 o                         
   2  10   5         38.46         41.87         7.59 o                         
   3  10   5        749.98        728.53        22.54 o                         
   4  10   5          6.02         -5.18         9.86 o                         
   5  10   5         12.65         12.28        18.42 o                         
  -5  11   5         69.64         49.13         9.56 o                         
  -4  11   5         55.34         51.79        11.00 o                         
  -3  11   5         45.44         37.29        11.30 o                         
  -2  11   5        785.49        765.48        22.03 o                         
  -1  11   5         56.95         67.40         9.62 o                         
   0  11   5       1748.01       1727.75        29.02 o                         
   1  11   5         19.45         27.24         7.10 o                         
   2  11   5       1982.78       2060.72        35.50 o                         
   3  11   5       1017.48       1005.97        25.20 o                         
   4  11   5         24.27         23.55        10.15 o                         
   5  11   5         42.14         45.18        10.63 o                         
  -5  12   5          4.43         -7.67        10.82 o                         
  -4  12   5         15.07         21.65         9.85 o                         
  -3  12   5        892.93        861.59        24.11 o                         
  -2  12   5       3428.24       3418.06        48.02 o                         
  -1  12   5        455.97        463.23        17.52 o                         
   0  12   5        286.52        282.17        12.17 o                         
   1  12   5       6411.55       6325.44        77.45 o                         
   2  12   5         51.06         50.52         9.09 o                         
   3  12   5        121.84        125.30        12.37 o                         
   4  12   5         45.27         29.12        10.37 o                         
  -5  13   5        107.21         63.69        21.55 o                         
  -4  13   5         50.22         44.89        14.46 o                         
  -3  13   5        190.91        209.59        13.53 o                         
  -2  13   5        551.40        540.41        16.62 o                         
  -1  13   5        123.17        141.44         9.66 o                         
   0  13   5       4168.19       4082.82        55.92 o                         
   1  13   5        325.25        355.16        11.82 o                         
   2  13   5         39.78         29.13         8.44 o                         
   3  13   5        389.93        445.61        16.79 o                         
   4  13   5        142.18        124.63        12.83 o                         
  -5  14   5         33.44         17.27         9.30 o                         
  -4  14   5         72.06         48.18        10.50 o                         
  -3  14   5       1460.84       1415.16        34.41 o                         
  -2  14   5       2540.66       2601.67        38.58 o                         
  -1  14   5        306.61        312.90        12.79 o                         
   0  14   5        506.27        492.52        12.25 o                         
   1  14   5       3780.28       3839.42        43.77 o                         
   2  14   5         31.29         31.01         9.92 o                         
   3  14   5         95.94         87.51        10.87 o                         
   4  14   5         84.64         81.93        18.38 o                         
  -5  15   5        113.74         55.62        10.49 o                         
  -4  15   5         64.64         51.08        10.69 o                         
  -3  15   5        189.34        214.31        13.38 o                         
  -2  15   5       2120.62       2105.32        32.36 o                         
  -1  15   5        357.79        388.58        12.69 o                         
   0  15   5        466.03        450.53        13.99 o                         
   1  15   5         81.94         72.58         7.62 o                         
   2  15   5         45.86         66.06        10.35 o                         
   3  15   5        455.56        457.15        20.90 o                         
   4  15   5         24.48         25.34         8.11 o                         
  -5  16   5         18.79          3.60         7.01 o                         
  -4  16   5        115.86        142.66        19.48 o                         
  -3  16   5        466.52        460.09        22.16 o                         
  -2  16   5        761.53        776.53        20.32 o                         
  -1  16   5         20.13         23.80         6.68 o                         
   0  16   5        486.31        484.57        13.46 o                         
   1  16   5        259.66        266.70        11.53 o                         
   2  16   5         39.00         36.82        10.87 o                         
   3  16   5         22.72          7.02         8.06 o                         
   4  16   5         12.09         16.42         8.98 o                         
  -4  17   5         20.03         25.52        10.10 o                         
  -3  17   5         45.22         44.86         9.58 o                         
  -2  17   5        193.74        214.68        13.02 o                         
  -1  17   5        809.45        807.79        18.42 o                         
   0  17   5        585.55        588.49        15.06 o                         
   1  17   5         35.06         36.79         8.20 o                         
   2  17   5        141.30        159.83        13.18 o                         
   3  17   5        334.66        338.31        21.39 o                         
   4  17   5         64.48         62.52         8.06 o                         
  -4  18   5        102.44        106.75        13.05 o                         
  -3  18   5          9.31         10.85         8.38 o                         
  -2  18   5       1674.95       1731.22        33.18 o                         
  -1  18   5         56.60         65.80         9.42 o                         
   0  18   5        513.15        519.58        15.16 o                         
   1  18   5       1875.16       1891.73        32.89 o                         
   2  18   5         58.60         51.24        10.75 o                         
   3  18   5        117.56        137.03        11.12 o                         
   4  18   5         17.91         11.40         5.67 o                         
  -4  19   5          0.52         -1.76         7.87 o                         
  -3  19   5        105.76        131.22        11.57 o                         
  -2  19   5        995.76        928.95        23.36 o                         
  -1  19   5         62.09         60.44         9.38 o                         
   0  19   5       1934.10       1939.11        28.86 o                         
   1  19   5        681.64        680.34        22.15 o                         
   2  19   5         93.19         94.66        11.36 o                         
   3  19   5         14.79         10.83         7.34 o                         
   4  19   5          1.15          5.67         5.70 o                         
  -4  20   5         79.38         51.04        12.12 o                         
  -3  20   5        139.78        124.25        10.70 o                         
  -2  20   5        165.84        185.40        13.18 o                         
  -1  20   5       1075.56       1089.86        26.29 o                         
   0  20   5         76.09         99.18        10.20 o                         
   1  20   5       1101.22       1122.13        28.78 o                         
   2  20   5        557.96        568.34        24.98 o                         
   3  20   5        132.37        128.12        13.59 o                         
   4  20   5         54.93         39.90         7.15 o                         
  -4  21   5          0.56         -7.53         7.53 o                         
  -3  21   5         31.69         32.80         8.42 o                         
  -2  21   5        815.39        879.66        27.31 o                         
  -1  21   5        468.00        460.96        17.63 o                         
   0  21   5        131.04        143.44        12.68 o                         
   1  21   5        891.57        896.45        22.67 o                         
   2  21   5        143.00        131.64        11.73 o                         
   3  21   5         55.92         36.06        10.00 o                         
  -4  22   5        116.07        127.67        21.37 o                         
  -3  22   5         66.19         58.30        12.28 o                         
  -2  22   5        210.45        204.57        14.60 o                         
  -1  22   5        171.02        163.09        11.90 o                         
   0  22   5         61.44         49.77        10.72 o                         
   1  22   5        324.19        335.44        16.62 o                         
   2  22   5        104.34        146.66        12.08 o                         
   3  22   5         61.74         46.65        11.22 o                         
  -4  23   5          4.50         -0.07         5.46 o                         
  -3  23   5        230.71        289.52        16.93 o                         
  -2  23   5          7.17          7.32         9.78 o                         
  -1  23   5        148.27        147.75        18.59 o                         
   0  23   5         23.82         19.50         9.49 o                         
   1  23   5          5.25          0.43         8.93 o                         
   2  23   5        385.31        373.55        17.10 o                         
   3  23   5         48.13         23.70         8.68 o                         
  -3  24   5         46.78         42.17         6.96 o                         
  -2  24   5         21.86         18.65         9.81 o                         
  -1  24   5        923.88        965.55        23.36 o                         
   0  24   5         98.31         90.28        12.28 o                         
   1  24   5         87.92         73.29        10.10 o                         
   2  24   5        208.56        227.14        28.89 o                         
   3  24   5         27.54         22.38         7.00 o                         
  -3  25   5         28.83         25.23         8.61 o                         
  -2  25   5         58.81         48.92        10.25 o                         
  -1  25   5         27.13         11.36         8.55 o                         
   0  25   5        208.78        245.50        21.72 o                         
   1  25   5        463.42        477.80        21.37 o                         
   2  25   5        227.49        208.19        24.42 o                         
   3  25   5          8.77         -3.45         8.75 o                         
  -3  26   5         16.40          0.78         6.18 o                         
  -2  26   5        179.21        185.42        20.25 o                         
  -1  26   5        894.41        925.40        35.68 o                         
   0  26   5          8.51         11.29        10.23 o                         
   1  26   5         47.12         44.90        10.63 o                         
   2  26   5        127.17        117.72        14.70 o                         
  -3  27   5         43.75         32.67        10.43 o                         
  -2  27   5         28.64         23.34         8.40 o                         
  -1  27   5         34.75         20.82         9.36 o                         
   0  27   5          9.81         10.97         9.08 o                         
   1  27   5         42.74         30.51        10.25 o                         
   2  27   5         31.61         26.93         7.31 o                         
  -2  28   5        121.98         59.09        14.26 o                         
  -1  28   5        103.85         77.69        14.14 o                         
  -1   0   6         12.77         39.62        27.80 o                         
  -3   0   8        239.93        267.86        22.68 o                         
  -5   0  10        114.00        126.54        24.33 o                         
   5   0   2          2.03          2.48        12.35 o                         
   3   0   4        644.05        662.85        29.53 o                         
   0  28   5        225.50        208.17        21.53 o                         
   1  28   5         14.52         -1.56         8.71 o                         
   2  28   5        145.85         35.69        27.16 o                         
  -2  29   5         12.20          3.59         7.18 o                         
  -1  29   5         13.67          6.03         9.93 o                         
   0  29   5        125.78        125.30        11.61 o                         
   1  29   5        174.29        178.00        23.86 o                         
  -1  30   5        205.53        203.36        12.98 o                         
   0  30   5         13.86         12.39         5.58 o                         
   1  30   5          8.05          9.58         7.66 o                         
  -1  31   5          4.25         -4.34         5.66 o                         
   0  31   5         25.28         22.00         7.13 o                         
  -4   0   6         26.04         15.29        19.66 o                         
  -3   0   6        577.79        558.63        31.33 o                         
  -2   0   6       1438.35       1355.20        64.87 o                         
  -1   0   6         73.50         46.08        11.31 o                         
   0   0   6        353.47        353.02        32.73 o                         
   1   0   6        607.61        609.12        37.36 o                         
   1   0   6       3496.04       3560.01       121.70 o                         
   2   0   6       1722.75       1661.20        42.26 o                         
   3   0   6        847.76        786.67        46.97 o                         
   4   0   6       1340.72       1456.40        59.99 o                         
   5   0   6          3.00          9.73        12.51 o                         
  -5   1   6         24.31         28.46        10.59 o                         
  -4   1   6       2054.78       2235.35        64.47 o                         
  -3   1   6        449.00        474.45        21.45 o                         
  -2   1   6       1356.96       1490.02        54.05 o                         
  -1   1   6        461.91        453.56        17.73 o                         
   0   1   6       8732.28       8695.46       234.07 o                         
   1   1   6        407.05        351.15        20.96 o                         
   2   1   6         71.45         65.85        10.65 o                         
   3   1   6         28.35         38.19        10.59 o                         
   4   1   6       1828.89       1857.68        38.60 o                         
   5   1   6        109.91         50.69        19.47 o                         
  -5   2   6        146.00        122.53        23.07 o                         
  -4   2   6        577.46        585.50        35.16 o                         
  -3   2   6        189.41        201.90        16.19 o                         
  -2   2   6       1001.58       1142.55        49.08 o                         
  -1   2   6        556.15        514.66        14.62 o                         
   0   2   6         89.04         49.38        14.92 o                         
   1   2   6       1327.52       1206.53        37.89 o                         
   2   2   6        292.78        284.33        16.11 o                         
   3   2   6       1720.56       1756.95        37.05 o                         
   4   2   6        175.24        165.96        15.65 o                         
   5   2   6        103.36         68.59        23.99 o                         
  -5   3   6          1.79         12.88        11.95 o                         
  -4   3   6       1936.13       2043.13        52.68 o                         
  -3   3   6       1643.64       1700.93        36.88 o                         
  -2   3   6        799.79        804.93        43.39 o                         
  -1   3   6       1653.07       1714.76        50.10 o                         
   0   3   6          0.63         10.34         8.20 o                         
   1   3   6        248.67        240.83        17.06 o                         
   2   3   6       1471.49       1478.60        28.09 o                         
   3   3   6        259.33        245.89        15.79 o                         
   4   3   6       1095.86       1130.59        34.51 o                         
   5   3   6         19.93         34.86        11.44 o                         
  -5   4   6         95.11         81.28        15.59 o                         
  -4   4   6        254.01        236.19        29.71 o                         
  -3   4   6        125.81        121.98        12.49 o                         
  -2   4   6         66.31         61.22        15.90 o                         
  -1   4   6       1214.18       1080.03        26.76 o                         
   0   4   6        182.71        161.74        11.66 o                         
   1   4   6       1384.83       1360.51        31.03 o                         
   2   4   6        536.59        477.23        15.29 o                         
   3   4   6       1491.65       1393.96        34.65 o                         
   4   4   6         25.09         35.88        13.34 o                         
   5   4   6         12.66          9.33         6.94 o                         
  -5   5   6         46.35         32.91        12.92 o                         
  -4   5   6        709.48        801.82        28.54 o                         
  -3   5   6        566.83        559.75        19.00 o                         
  -2   5   6         22.21         19.14        13.73 o                         
  -1   5   6        818.86        800.58        29.53 o                         
   0   5   6       3872.19       4075.77       100.62 o                         
   1   5   6       8754.40       8578.37       131.00 o                         
   2   5   6        498.84        534.62        15.99 o                         
   3   5   6        582.91        594.16        21.57 o                         
   4   5   6       1677.27       1840.17        57.24 o                         
   5   5   6        136.41        142.52        16.88 o                         
  -5   6   6        310.30        365.72        28.21 o                         
  -4   6   6        100.90         86.49        16.01 o                         
  -3   6   6        136.02        154.71        14.08 o                         
  -2   6   6        312.21        326.73        18.38 o                         
  -1   6   6       1871.44       2021.54        35.66 o                         
   0   6   6       6724.84       6998.00       141.20 o                         
   1   6   6       1868.93       1743.10        38.50 o                         
   2   6   6        249.42        243.23        12.65 o                         
   3   6   6        151.51        164.18        20.50 o                         
   4   6   6        454.88        432.81        27.85 o                         
   5   6   6        108.76         68.06        21.45 o                         
  -5   7   6         39.54         62.82        30.24 o                         
  -4   7   6        296.48        330.09        20.26 o                         
  -3   7   6         85.14        111.99        10.95 o                         
  -2   7   6        678.80        671.00        22.51 o                         
  -1   7   6        994.00        947.96        39.88 o                         
   0   7   6       2172.66       2149.05        55.38 o                         
   1   7   6       1796.10       1740.51        45.99 o                         
   2   7   6        421.22        424.13        15.91 o                         
   3   7   6         24.06         28.93        11.96 o                         
   4   7   6         84.28        104.56        14.23 o                         
   5   7   6          4.36          3.63         6.18 o                         
  -5   8   6         34.44         22.28        11.02 o                         
  -4   8   6        354.17        328.58        18.95 o                         
  -3   8   6        206.42        180.16        12.49 o                         
  -2   8   6        112.46        123.99        13.22 o                         
  -1   8   6       1421.90       1419.21        32.74 o                         
   0   8   6       2144.00       2053.31        41.44 o                         
   1   8   6       1618.89       1553.98        55.86 o                         
   2   8   6        257.95        257.41        13.07 o                         
   3   8   6         99.51        108.75        11.24 o                         
   4   8   6         30.08         52.68        12.70 o                         
   5   8   6         61.82         56.65        13.68 o                         
  -5   9   6         12.57          3.26         9.41 o                         
  -4   9   6        165.83        161.63        22.18 o                         
  -3   9   6         44.55        -10.90        10.90 o                         
  -2   9   6        485.52        532.27        20.46 o                         
  -1   9   6        256.48        247.53        14.04 o                         
   0   9   6         51.62         51.98         8.53 o                         
   1   9   6       2195.89       2176.27        44.92 o                         
   2   9   6        867.96        828.15        23.56 o                         
   3   9   6         90.60         90.71        11.26 o                         
   4   9   6         67.28         87.00        13.09 o                         
   5   9   6          7.07         12.89         7.95 o                         
  -5  10   6         41.90         28.97         9.07 o                         
  -4  10   6         77.30         86.94        12.62 o                         
  -3  10   6        404.95        391.07        17.06 o                         
  -2  10   6        361.94        368.41        16.11 o                         
  -1  10   6        406.13        417.64        15.95 o                         
   0  10   6        556.46        566.83        16.46 o                         
   1  10   6       3052.17       3111.96        50.62 o                         
   2  10   6       2069.62       1926.76        29.82 o                         
   3  10   6        411.51        458.37        17.46 o                         
   4  10   6         16.31         10.54         9.10 o                         
  -5  11   6         17.20         -0.90         8.69 o                         
  -4  11   6          2.25         -4.35         8.77 o                         
  -3  11   6       1218.19       1272.76        32.47 o                         
  -2  11   6        163.44        191.55        11.98 o                         
  -1  11   6         13.90          5.39         7.86 o                         
   0  11   6       2456.67       2631.95        41.33 o                         
   1  11   6       2975.26       2914.52        46.93 o                         
   2  11   6         23.47         26.20         7.62 o                         
   3  11   6        652.42        620.64        22.03 o                         
   4  11   6        253.56        228.68        20.31 o                         
  -5  12   6         26.49         11.72        10.29 o                         
  -4  12   6         26.97         31.09        10.65 o                         
  -3  12   6         33.72         39.78         9.77 o                         
  -2  12   6        653.04        697.70        19.83 o                         
  -1  12   6       1557.77       1624.36        30.95 o                         
   0  12   6        120.33         99.36         9.82 o                         
   1  12   6        444.92        483.95        14.53 o                         
   2  12   6        102.58        128.26        11.24 o                         
   3  12   6        148.17        142.44        12.47 o                         
   4  12   6          1.49          1.21         7.66 o                         
  -5  13   6         69.22         38.81        11.27 o                         
  -4  13   6         27.21         18.87         9.96 o                         
  -3  13   6        300.97        303.18        15.05 o                         
  -2  13   6        242.49        235.33        13.06 o                         
  -1  13   6        140.58        148.27        10.22 o                         
   0  13   6       1360.03       1352.03        22.45 o                         
   1  13   6        689.28        705.88        16.29 o                         
   2  13   6       1213.90       1223.64        27.55 o                         
   3  13   6         49.39         39.59         8.63 o                         
   4  13   6          1.05          2.25         7.67 o                         
  -5  14   6         35.04          7.65         8.85 o                         
  -4  14   6         16.46         19.63         8.86 o                         
  -3  14   6       1001.65       1020.15        23.68 o                         
  -2  14   6         41.18         44.97         8.91 o                         
  -1  14   6       1098.12       1143.74        25.21 o                         
   0  14   6        440.20        431.05        13.85 o                         
   1  14   6        199.78        226.42        10.57 o                         
   2  14   6        255.31        283.66        14.74 o                         
   3  14   6        231.52        228.36        18.99 o                         
   4  14   6          0.34         -0.41         7.22 o                         
  -5  15   6         82.59         54.43        32.33 o                         
  -4  15   6          4.60          3.08         8.48 o                         
  -3  15   6         38.97         33.02         8.69 o                         
  -2  15   6        308.94        307.60        16.29 o                         
  -1  15   6        138.28        141.57        14.58 o                         
   0  15   6         81.26         87.58         9.17 o                         
   1  15   6        214.93        223.72        11.19 o                         
   2  15   6        833.04        868.22        24.36 o                         
   3  15   6         43.61         39.51         8.98 o                         
   4  15   6         23.39         24.18         7.90 o                         
  -4  16   6        273.28        328.95        19.00 o                         
  -3  16   6        526.79        555.96        17.82 o                         
  -2  16   6        551.97        530.38        19.98 o                         
  -1  16   6       1209.21       1218.70        23.89 o                         
   0  16   6       2483.93       2533.58        33.60 o                         
   1  16   6        330.31        354.99        13.05 o                         
   2  16   6         99.54        103.42        11.86 o                         
   3  16   6         52.81         32.83         8.51 o                         
   4  16   6         58.12         49.88         8.50 o                         
  -4  17   6        127.27        121.25        13.24 o                         
  -3  17   6        344.56        344.89        20.64 o                         
  -2  17   6        401.24        450.60        18.06 o                         
  -1  17   6         27.83         34.30         8.19 o                         
   0  17   6         61.35         72.81         8.50 o                         
   1  17   6        562.87        577.24        16.50 o                         
   2  17   6        207.21        226.85        15.28 o                         
   3  17   6        185.05        206.28        12.80 o                         
   4  17   6         43.65         43.24         7.26 o                         
  -4  18   6          2.38         -5.44        11.85 o                         
  -3  18   6         17.38         17.06         8.70 o                         
  -2  18   6        727.98        824.79        22.57 o                         
  -1  18   6        434.24        459.12        15.49 o                         
   0  18   6       3164.14       3122.81        44.64 o                         
   1  18   6        137.66        152.01        12.12 o                         
   2  18   6        269.09        307.58        16.08 o                         
   3  18   6        324.35        356.39        15.44 o                         
   4  18   6         29.07         20.93         5.56 o                         
  -4  19   6          7.44         18.26         9.62 o                         
  -3  19   6        127.24        146.42        12.69 o                         
  -2  19   6        494.61        531.84        20.00 o                         
  -1  19   6        704.31        723.92        21.16 o                         
   0  19   6       1651.65       1611.04        27.70 o                         
   1  19   6         16.94         17.94         9.04 o                         
   2  19   6        519.62        622.56        25.78 o                         
   3  19   6        345.86        380.00        18.50 o                         
   4  19   6        131.11        120.61         9.34 o                         
  -4  20   6         20.21         14.15         7.85 o                         
  -3  20   6        436.94        501.53        20.59 o                         
  -2  20   6         63.80         85.78        11.34 o                         
  -1  20   6        314.14        358.77        16.48 o                         
   0  20   6       1758.55       1864.47        38.81 o                         
   1  20   6        141.66        149.45        11.27 o                         
   2  20   6        319.37        330.94        16.28 o                         
   3  20   6         13.09          8.65         8.17 o                         
  -4  21   6         23.36         22.48         7.82 o                         
  -3  21   6        132.66        103.79        10.58 o                         
  -2  21   6        172.15        176.86        14.98 o                         
  -1  21   6        625.40        665.60        21.19 o                         
   0  21   6        127.24        149.14        12.72 o                         
   1  21   6        288.00        275.02        15.01 o                         
   2  21   6         57.55         48.34        10.05 o                         
   3  21   6         81.46         77.35        10.00 o                         
  -4  22   6        102.29         58.70        16.04 o                         
  -3  22   6         13.70          2.20         8.50 o                         
  -2  22   6          6.45         10.17         9.09 o                         
  -1  22   6       1763.96       1856.68        34.57 o                         
   0  22   6         17.15         19.75         9.69 o                         
   1  22   6          1.08          7.25        13.23 o                         
   2  22   6        352.20        360.81        22.67 o                         
   3  22   6          3.09          1.64         5.75 o                         
  -3  23   6        154.72        150.04        15.14 o                         
  -2  23   6        158.79        172.20        16.40 o                         
  -1  23   6         23.53         16.70         8.67 o                         
   0  23   6         68.61         53.25        15.78 o                         
   1  23   6        201.50        216.27        17.90 o                         
   2  23   6          8.80          9.12         7.33 o                         
   3  23   6        100.36         94.99        12.72 o                         
  -3  24   6          2.59          0.43         7.30 o                         
  -2  24   6        124.01        117.67        12.23 o                         
  -1  24   6         23.91          8.37         9.00 o                         
   0  24   6        466.42        497.06        21.76 o                         
   1  24   6         37.68         24.77        11.34 o                         
   2  24   6        101.81         92.06        11.28 o                         
   3  24   6         28.91         10.99         6.40 o                         
  -3  25   6         56.20         48.07         9.76 o                         
  -2  25   6         39.41         42.20         9.21 o                         
  -1  25   6        171.41        182.92        15.35 o                         
   0  25   6          5.83         -9.26         9.28 o                         
   1  25   6        106.42         55.74        14.03 o                         
   2  25   6          5.07         -0.53         8.01 o                         
   3  25   6         47.94         21.96        14.19 o                         
  -3  26   6          4.84          3.14         9.03 o                         
  -2  26   6         43.99         39.27        10.89 o                         
  -1  26   6         23.64         13.92        10.80 o                         
   0  26   6        180.03        205.28        19.75 o                         
   1  26   6         45.18         31.89        10.39 o                         
   2  26   6         23.26          9.24         6.41 o                         
  -2  27   6         62.83         50.98         8.54 o                         
  -1  27   6         29.16         47.31        11.51 o                         
   0  27   6         24.87          7.56         8.42 o                         
   1  27   6         75.29         29.25        13.79 o                         
   2  27   6          4.44         -3.12         5.68 o                         
  -2  28   6         44.74         18.69         7.77 o                         
  -1  28   6          3.27          1.68         8.67 o                         
   0  28   6         52.41         35.26         8.40 o                         
   1  28   6          0.74          5.76         9.33 o                         
   2  28   6          6.85          9.34         6.53 o                         
  -2  29   6          2.64         -0.72         6.28 o                         
  -1  29   6        136.07        134.90        20.37 o                         
   0  29   6          9.16          6.46         6.87 o                         
   1  29   6          3.58         -1.48         6.06 o                         
  -1  30   6         15.13         -1.33         5.67 o                         
   0  30   6         30.89         21.22        13.24 o                         
   1  30   6         46.40         15.38         6.27 o                         
  -5   1   7         35.73         24.77        11.85 o                         
  -4   1   7        254.73        287.36        17.88 o                         
  -3   1   7         43.49         38.18        10.86 o                         
  -2   1   7        372.79        351.98        30.59 o                         
  -1   1   7       1646.36       1560.99        38.59 o                         
   0   1   7       2247.84       2148.87        58.31 o                         
   1   1   7       1010.44        951.73        26.30 o                         
   2   1   7        325.26        368.53        13.47 o                         
   3   1   7         82.68         91.40        12.60 o                         
   4   1   7        250.94        248.03        15.65 o                         
   5   1   7         74.97         36.08        12.17 o                         
  -5   2   7        176.34        198.48        26.65 o                         
  -4   2   7         67.29         72.43        12.29 o                         
  -3   2   7        463.13        479.27        18.62 o                         
  -2   2   7        996.66       1052.98        35.97 o                         
  -1   2   7       1117.40       1075.11        24.57 o                         
   0   2   7       1971.11       1929.85        48.32 o                         
   1   2   7         20.60         27.97         6.31 o                         
   2   2   7        154.97        175.78        10.33 o                         
   3   2   7        224.02        219.50        15.84 o                         
   4   2   7        111.34        108.42        14.02 o                         
   5   2   7         70.32         57.24        14.95 o                         
  -5   3   7         17.90         -3.37        10.95 o                         
  -4   3   7        350.53        370.03        19.22 o                         
  -3   3   7        277.60        322.68        20.71 o                         
  -2   3   7        249.98        249.03        18.04 o                         
  -1   0   8        233.52        280.43        23.66 o                         
  -3   0  10         29.10         21.54         9.27 o                         
  -5   0  12         38.67         11.82        10.43 o                         
  -1   3   7        693.22        674.98        19.80 o                         
   0   3   7       3540.18       3442.35       126.63 o                         
   1   3   7       1132.40       1092.67        23.40 o                         
   2   3   7        438.64        437.20        15.65 o                         
   3   3   7          7.23          4.39         7.85 o                         
   4   3   7         35.46         32.45         9.90 o                         
   5   3   7         37.93         16.97        18.07 o                         
  -5   4   7          2.40         -3.27        12.47 o                         
  -4   4   7         20.84         11.25        10.85 o                         
  -3   4   7        137.79        139.91        15.59 o                         
  -2   4   7       1266.91       1184.47        36.37 o                         
  -1   4   7       3184.89       3048.13        47.80 o                         
   0   4   7        888.76        817.19        35.49 o                         
   1   4   7        778.05        791.64        24.73 o                         
   2   4   7        348.75        362.42        13.48 o                         
   3   4   7        195.80        237.35        15.36 o                         
   4   4   7        602.47        616.86        27.97 o                         
   5   4   7        142.93        112.84        42.42 o                         
  -5   5   7         63.88         45.34        12.23 o                         
  -4   5   7        518.10        560.22        29.21 o                         
  -3   5   7        634.06        626.29        26.34 o                         
  -2   5   7        106.39        141.57        14.72 o                         
  -1   5   7       1868.10       1825.98        34.67 o                         
   0   5   7        194.25        167.52        13.03 o                         
   1   5   7       1389.32       1484.38        32.11 o                         
   2   5   7       1197.96       1244.39        43.28 o                         
   3   5   7         77.75         60.40        10.36 o                         
   4   5   7          7.50         30.06        12.39 o                         
   5   5   7         20.11         14.52         8.85 o                         
  -5   6   7        111.02         72.63        13.35 o                         
  -4   6   7         32.36         39.03        13.11 o                         
  -3   6   7        623.47        606.53        19.86 o                         
  -2   6   7        400.32        414.51        20.33 o                         
  -1   6   7        846.77        832.10        24.56 o                         
   0   6   7        752.19        877.97        24.36 o                         
   1   6   7        335.71        337.06        19.19 o                         
   2   6   7        243.41        250.17        12.69 o                         
   3   6   7        533.76        482.14        27.79 o                         
   4   6   7        243.77        245.64        20.85 o                         
   5   6   7         82.92         49.69        13.52 o                         
  -5   7   7          4.35         -2.77        10.70 o                         
  -4   7   7        142.03        177.99        17.83 o                         
  -3   7   7        519.94        530.95        29.96 o                         
  -2   7   7        485.73        461.19        25.76 o                         
  -1   7   7       4689.86       4767.47        68.34 o                         
   0   7   7       3655.17       3841.92        50.93 o                         
   1   7   7       2093.83       2193.94        68.52 o                         
   2   7   7        869.62        808.93        25.99 o                         
   3   7   7         65.73         84.76        12.83 o                         
   4   7   7        441.47        465.59        25.12 o                         
   5   7   7         21.38         10.75         5.34 o                         
  -5   8   7         87.84         72.99        17.21 o                         
  -4   8   7        818.79        870.86        77.31 o                         
  -3   8   7         51.73         27.22         9.23 o                         
  -2   8   7        355.66        413.17        19.41 o                         
  -1   8   7       7499.50       7931.66       107.15 o                         
   0   8   7        739.14        753.59        16.98 o                         
   1   8   7        384.88        390.66        16.57 o                         
   2   8   7        308.49        339.80        20.21 o                         
   3   8   7        438.62        430.62        21.44 o                         
   4   8   7        254.93        265.32        18.98 o                         
  -5   9   7         30.33         38.34        10.20 o                         
  -4   9   7        667.51        745.06        28.08 o                         
  -3   9   7        822.92        802.09        22.53 o                         
  -2   9   7         65.71         81.14        12.16 o                         
  -1   9   7        791.36        773.29        20.99 o                         
   0   9   7       1320.62       1314.80        24.00 o                         
   1   9   7        211.97        213.01        12.48 o                         
   2   9   7       1995.95       1873.54        30.79 o                         
   3   9   7        290.95        296.90        15.26 o                         
   4   9   7         49.80         63.77        12.64 o                         
  -5  10   7         46.04         30.91         8.97 o                         
  -4  10   7        527.31        556.78        21.33 o                         
  -3  10   7         49.63         68.77        21.69 o                         
  -2  10   7        186.90        204.61        14.33 o                         
  -1  10   7       4333.39       4240.53        64.35 o                         
   0  10   7       3137.99       3196.34        43.72 o                         
   1  10   7         26.00         21.07         8.92 o                         
   2  10   7        476.63        538.06        17.19 o                         
   3  10   7        361.90        406.10        21.50 o                         
   4  10   7        292.28        294.28        18.75 o                         
  -5  11   7         56.76         79.87        16.97 o                         
  -4  11   7        449.28        482.61        20.62 o                         
  -3  11   7         36.34         50.42        10.48 o                         
  -2  11   7        392.18        394.08        16.92 o                         
  -1  11   7        532.93        532.92        16.60 o                         
   0  11   7         12.27         11.04         6.20 o                         
   1  11   7        493.11        454.47        18.15 o                         
   2  11   7       2160.94       2211.31        36.49 o                         
   3  11   7        175.35        183.21        14.19 o                         
   4  11   7         86.66         63.92        10.31 o                         
  -5  12   7         50.10         33.16        23.29 o                         
  -4  12   7         81.68         64.98        11.68 o                         
  -3  12   7        956.93        969.97        25.93 o                         
  -2  12   7        229.32        244.80        14.61 o                         
  -1  12   7       2006.08       2070.26        36.49 o                         
   0  12   7        692.44        754.27        16.30 o                         
   1  12   7        507.36        508.35        15.58 o                         
   2  12   7       1442.55       1445.77        29.68 o                         
   3  12   7        405.85        446.26        24.34 o                         
   4  12   7        106.92        115.13        15.13 o                         
  -5  13   7          7.95          5.50         8.59 o                         
  -4  13   7         57.00         38.19         9.62 o                         
  -3  13   7       1924.44       1999.03        43.71 o                         
  -2  13   7        113.02        122.42        12.88 o                         
  -1  13   7        969.14       1054.39        22.24 o                         
   0  13   7        231.40        281.17        12.06 o                         
   1  13   7       3588.70       3570.62        43.72 o                         
   2  13   7       1608.58       1685.09        32.35 o                         
   3  13   7         16.82          9.72         8.53 o                         
   4  13   7        132.66        125.95        11.89 o                         
  -5  14   7         36.88         16.48         8.51 o                         
  -4  14   7        438.54        439.40        17.69 o                         
  -3  14   7         24.93         18.93         8.39 o                         
  -2  14   7         66.45         85.09        12.88 o                         
  -1  14   7       1126.78       1175.75        21.61 o                         
   0  14   7        120.35        121.39         9.07 o                         
   1  14   7        121.62        122.13         9.10 o                         
   2  14   7       1072.57       1042.53        24.62 o                         
   3  14   7          8.12         17.37         9.86 o                         
   4  14   7        165.99        164.99        16.90 o                         
  -5  15   7         18.39         13.39         7.51 o                         
  -4  15   7        161.43        139.96        13.60 o                         
  -3  15   7       1262.54       1267.69        26.62 o                         
  -2  15   7        188.88        170.48        13.61 o                         
  -1  15   7        485.18        559.07        20.03 o                         
   0  15   7       1039.50       1119.52        19.97 o                         
   1  15   7        151.42        164.68         9.93 o                         
   2  15   7       1740.29       1794.86        34.75 o                         
   3  15   7         18.15         11.95         8.21 o                         
   4  15   7         38.34         31.03         6.90 o                         
  -4  16   7        111.59         91.20        13.51 o                         
  -3  16   7         62.24         45.99        11.80 o                         
  -2  16   7        214.91        211.32        16.80 o                         
  -1  16   7        471.59        493.40        16.54 o                         
   0  16   7         14.44         11.43         7.43 o                         
   1  16   7        507.67        507.41        14.92 o                         
   2  16   7        203.96        238.88        19.14 o                         
   3  16   7         94.12         85.33        16.07 o                         
   4  16   7        112.85        146.07        13.27 o                         
  -4  17   7         66.93         58.72        16.25 o                         
  -3  17   7        843.78        966.27        22.85 o                         
  -2  17   7        111.58        133.07        11.93 o                         
  -1  17   7        772.78        814.10        20.58 o                         
   0  17   7        266.98        264.21        12.55 o                         
   1  17   7        959.94        988.85        23.63 o                         
   2  17   7         49.02         52.19        10.39 o                         
   3  17   7         16.83         15.23         6.69 o                         
   4  17   7        118.47         99.11        20.13 o                         
  -4  18   7         55.54         49.54        11.14 o                         
  -3  18   7         60.29         57.31        10.23 o                         
  -2  18   7        270.06        288.02        16.56 o                         
  -1  18   7        393.48        409.54        16.49 o                         
   0  18   7        137.02        117.14        10.15 o                         
   1  18   7       1194.66       1232.27        25.97 o                         
   2  18   7       1597.50       1636.87        43.17 o                         
   3  18   7         61.14         52.76         9.60 o                         
   4  18   7        334.05        327.76        16.58 o                         
  -4  19   7          1.95         -3.21         9.50 o                         
  -3  19   7        479.84        500.30        19.09 o                         
  -2  19   7        328.05        347.38        16.77 o                         
  -1  19   7          9.34         18.34         8.59 o                         
   0  19   7        241.88        243.17        15.70 o                         
   1  19   7         32.08         20.45         9.04 o                         
   2  19   7        168.63        154.36        13.66 o                         
   3  19   7         75.55         43.43         9.44 o                         
  -4  20   7         20.54         19.73         7.65 o                         
  -3  20   7         37.81         36.98         9.17 o                         
  -2  20   7        110.16        133.88        14.59 o                         
  -1  20   7        158.99        142.16        13.29 o                         
   0  20   7         34.74         30.57        10.86 o                         
   1  20   7        976.41       1013.44        23.17 o                         
   2  20   7        465.19        437.78        20.48 o                         
   3  20   7         29.91         19.14         6.99 o                         
  -4  21   7         50.75         37.32         7.25 o                         
  -3  21   7        324.05        342.92        15.63 o                         
  -2  21   7         25.92         29.79         9.70 o                         
  -1  21   7         82.20         69.06        11.58 o                         
   0  21   7         58.67         58.40        10.42 o                         
   1  21   7        176.58        179.20        16.39 o                         
   2  21   7         23.72         32.03         9.79 o                         
   3  21   7         69.23         36.11         6.58 o                         
  -4  22   7         13.70          8.09         6.92 o                         
  -3  22   7         59.25         52.74         7.78 o                         
  -2  22   7        235.51        268.85        17.76 o                         
  -1  22   7          0.44        -10.00        10.00 o                         
   0  22   7        199.27        215.29        17.08 o                         
   1  22   7        109.22        106.38        12.51 o                         
   2  22   7         24.18         26.21         8.97 o                         
   3  22   7          1.46          3.62         6.40 o                         
  -3  23   7        104.57         93.33         9.25 o                         
  -2  23   7        195.93        227.42        18.98 o                         
  -1  23   7        237.85        248.08        14.00 o                         
   0  23   7       1142.52       1291.23        31.79 o                         
   1  23   7         43.42         33.00         8.55 o                         
   2  23   7         16.67         10.39         7.77 o                         
   3  23   7        307.23        335.58        22.70 o                         
  -3  24   7        187.61        199.32        28.61 o                         
  -2  24   7        140.31        165.13        18.63 o                         
  -1  24   7          7.95         -1.33         8.50 o                         
   0  24   7        261.91        283.06        16.86 o                         
   1  24   7         64.28         41.96        10.61 o                         
   2  24   7         25.51         12.86        11.20 o                         
   3  24   7         13.48         10.44         5.97 o                         
  -3  25   7         14.24         14.31         8.91 o                         
  -2  25   7         45.60         38.88         9.48 o                         
  -1  25   7         98.63         99.38        13.91 o                         
   0  25   7         52.24         41.09        10.66 o                         
   1  25   7          3.91         -2.18         9.36 o                         
   2  25   7         78.15         48.40         8.81 o                         
  -3  26   7         12.08         22.29         9.89 o                         
  -2  26   7        276.88        346.55        20.35 o                         
  -1  26   7         65.38         37.85        11.25 o                         
   0  26   7         17.72          9.51         9.31 o                         
   1  26   7        237.66        233.31        16.17 o                         
   2  26   7         50.86         41.38         7.57 o                         
  -2  27   7         19.73         16.78         9.06 o                         
  -1  27   7         69.62         43.97        11.26 o                         
   0  27   7         55.09         40.95         9.66 o                         
   1  27   7          1.89          3.67         7.82 o                         
   2  27   7         46.51         25.21         6.25 o                         
  -2  28   7        369.86        416.33        44.20 o                         
  -1  28   7          0.15         -5.48         7.95 o                         
   0  28   7         13.34          9.36         6.81 o                         
   1  28   7        106.03        140.35        12.75 o                         
  -1  29   7         19.04          6.74         7.04 o                         
   0  29   7         25.90         18.58         5.86 o                         
   1  29   7          8.60         10.65         6.53 o                         
  -1  30   7         24.85          5.63         8.01 o                         
   0  30   7         64.79         46.68        13.25 o                         
  -4   0   8        406.77        386.82        28.88 o                         
  -3   0   8       1380.41       1409.36        50.36 o                         
  -2   0   8       1258.85       1355.01        38.32 o                         
  -1   0   8       1343.50       1366.10        37.26 o                         
   0   0   8        461.92        369.85        25.09 o                         
   1   0   8         67.56         96.75        20.84 o                         
   2   0   8       1428.41       1375.42        30.25 o                         
   3   0   8         74.14         88.84        12.24 o                         
   4   0   8        260.05        238.14        22.72 o                         
  -5   1   8         66.17         67.86        15.17 o                         
  -4   1   8        107.59        112.09        13.95 o                         
  -3   1   8        173.09        211.26        15.51 o                         
  -2   1   8        221.35        216.58        13.11 o                         
  -1   1   8       1033.08        969.85        30.03 o                         
   0   1   8       3434.05       3414.62        91.74 o                         
   1   1   8       1783.22       1733.10        38.27 o                         
   2   1   8        853.35        839.50        16.40 o                         
   3   1   8        618.26        586.92        16.61 o                         
   4   1   8         58.11         59.09        10.76 o                         
   5   1   8         22.25          5.34         6.13 o                         
  -5   2   8        319.88        349.80        23.46 o                         
  -4   2   8        134.03        132.77        13.94 o                         
  -3   2   8       1317.73       1340.58        41.16 o                         
  -2   2   8        580.62        538.09        21.40 o                         
  -1   2   8          6.77          4.55         5.97 o                         
   0   2   8          9.86         27.57        15.00 o                         
   1   2   8        804.27        851.59        30.48 o                         
   2   2   8        895.18        853.02        20.03 o                         
   3   2   8        571.29        534.44        15.96 o                         
   4   2   8        596.76        625.36        24.95 o                         
   5   2   8        447.30        480.59        31.34 o                         
  -5   3   8        864.97        929.66        44.34 o                         
  -4   3   8        262.75        296.15        18.15 o                         
  -3   3   8        212.12        227.68        14.96 o                         
  -2   3   8        650.42        643.51        20.13 o                         
  -1   3   8        959.31        944.38        22.85 o                         
   0   3   8        470.66        521.70        17.06 o                         
   1   3   8       5267.75       5559.38        78.37 o                         
   2   3   8        961.72        956.67        21.27 o                         
   3   3   8         27.61         32.53         7.48 o                         
   4   3   8        102.31        107.36        13.70 o                         
  -5   4   8        167.14        186.69        18.25 o                         
  -4   4   8        325.72        379.24        21.48 o                         
  -3   4   8        184.16        196.45        15.55 o                         
  -2   4   8         97.19        111.90        12.53 o                         
  -1   4   8       2380.96       2393.37        37.60 o                         
   0   4   8        979.04        812.50        18.76 o                         
   1   4   8        520.09        538.88        19.50 o                         
   2   4   8         12.45          8.00         7.11 o                         
   3   4   8        573.40        599.10        15.73 o                         
   4   4   8        205.47        233.34        18.44 o                         
  -5   5   8        110.62        130.95        26.28 o                         
  -4   5   8        958.36        991.59        30.22 o                         
  -3   5   8        525.91        575.01        27.45 o                         
  -2   5   8       1555.88       1523.30        39.13 o                         
  -1   5   8       1504.14       1512.05        26.16 o                         
   0   5   8        676.46        671.52        17.78 o                         
   1   5   8       1140.24       1075.62        20.93 o                         
   2   5   8        478.12        454.34        13.34 o                         
   3   5   8        196.72        231.41        13.30 o                         
   4   5   8         70.09         75.05        14.73 o                         
  -5   6   8        373.59        344.36        21.63 o                         
  -4   6   8        880.45        953.21        37.33 o                         
  -3   6   8       1404.84       1467.26        36.12 o                         
  -2   6   8        316.25        329.40        17.97 o                         
  -1   6   8        565.27        554.23        16.77 o                         
   0   6   8        371.36        371.19        14.32 o                         
   1   6   8        149.34        188.63        11.57 o                         
   2   6   8        724.03        751.07        16.52 o                         
   3   6   8        270.85        282.72        17.06 o                         
   4   6   8          2.19         16.28        10.57 o                         
  -5   7   8         19.42         15.46         9.10 o                         
  -4   7   8         64.86         76.00        13.30 o                         
  -3   7   8        188.39        212.39        16.07 o                         
  -2   7   8       2329.33       2248.96        82.21 o                         
  -1   7   8       1227.79       1328.91        26.18 o                         
   0   7   8       2665.45       2596.75        44.01 o                         
   1   7   8         25.38         25.79         7.01 o                         
   2   7   8        146.60        162.83        11.27 o                         
   3   7   8         37.61         52.56        10.08 o                         
   4   7   8        100.49        118.28        13.62 o                         
  -5   8   8          5.62          8.47         9.18 o                         
  -4   8   8         39.17         44.41        12.32 o                         
   3   0   6        147.34        147.87        21.81 o                         
   1   0   8         11.74         40.36        16.65 o                         
  -3   8   8       1854.71       1867.03        40.94 o                         
  -2   8   8        306.48        350.05        24.29 o                         
  -1   8   8       1405.57       1465.72        27.03 o                         
   0   8   8       3984.59       3921.17        50.69 o                         
   1   8   8        177.47        223.53        11.71 o                         
   2   8   8        265.04        291.79        15.26 o                         
   3   8   8        184.64        200.55        12.69 o                         
   4   8   8          7.83         18.89        10.68 o                         
  -5   9   8         17.24         11.05         7.74 o                         
  -4   9   8         83.90        100.51        16.32 o                         
  -3   9   8        416.44        462.53        18.79 o                         
  -2   9   8        310.15        316.77        15.87 o                         
  -1   9   8        288.57        293.86        12.61 o                         
   0   9   8        350.68        414.54        12.06 o                         
   1   9   8        224.68        279.05        12.62 o                         
   2   9   8        175.11        180.76        14.74 o                         
   3   9   8        177.84        195.68        12.25 o                         
   4   9   8        108.68        150.39        29.08 o                         
  -5  10   8          7.10          4.14         7.71 o                         
  -4  10   8         89.03        117.06        15.16 o                         
  -3  10   8        752.27        730.55        25.56 o                         
  -2  10   8        570.02        545.63        19.18 o                         
  -1  10   8         61.39         58.63         8.85 o                         
   0  10   8        594.01        574.15        13.22 o                         
   1  10   8        435.91        433.05        15.06 o                         
   2  10   8          7.62          4.55         8.53 o                         
   3  10   8        227.72        254.75        18.21 o                         
   4  10   8          6.99          9.35         8.96 o                         
  -5  11   8         41.18         31.61         9.74 o                         
  -4  11   8        492.55        521.69        33.33 o                         
  -3  11   8        524.60        511.83        19.30 o                         
  -2  11   8        125.71        139.99        12.24 o                         
  -1  11   8        203.47        215.56        13.43 o                         
   0  11   8         66.12         76.86         7.53 o                         
   1  11   8        311.36        355.03        13.75 o                         
   2  11   8         28.86         16.70         8.33 o                         
   3  11   8        146.67        149.48        12.15 o                         
   4  11   8        103.19        104.75        14.58 o                         
  -5  12   8         26.57          9.08         8.51 o                         
  -4  12   8         70.07         48.43        11.55 o                         
  -3  12   8         85.05         84.01        11.47 o                         
  -2  12   8        103.05        113.70        11.88 o                         
  -1  12   8        137.65        159.61        10.57 o                         
   0  12   8        117.89        148.11         8.74 o                         
   1  12   8         38.34         43.84         7.99 o                         
   2  12   8          7.89          8.52         9.66 o                         
   3  12   8         39.58         35.96         9.95 o                         
   4  12   8         51.92         41.35         8.91 o                         
  -5  13   8         40.98         21.40         9.08 o                         
  -4  13   8        152.89        177.37        15.70 o                         
  -3  13   8        129.88        136.48        12.90 o                         
  -2  13   8        768.91        767.87        22.34 o                         
  -1  13   8        652.07        689.51        21.28 o                         
   0  13   8        182.96        193.13         9.87 o                         
   1  13   8       1451.91       1438.62        24.39 o                         
   2  13   8         91.80         72.43        15.42 o                         
   3  13   8        188.18        187.47        12.49 o                         
   4  13   8        129.21        152.71        20.33 o                         
  -5  14   8         48.03         21.42        22.59 o                         
  -4  14   8         10.74         13.34         9.42 o                         
  -3  14   8        505.18        508.48        18.44 o                         
  -2  14   8       1468.23       1434.69        47.35 o                         
  -1  14   8        172.43        190.70        11.92 o                         
   0  14   8          0.34          4.11         6.56 o                         
   1  14   8        170.62        165.01        11.92 o                         
   2  14   8        543.39        541.68        19.99 o                         
   3  14   8        110.10        114.08        10.42 o                         
   4  14   8         11.95          9.32         6.85 o                         
  -4  15   8          8.48          4.81         8.51 o                         
  -3  15   8         79.27         83.24        13.99 o                         
  -2  15   8        164.26        149.40        17.97 o                         
  -1  15   8        837.21        849.88        20.58 o                         
   0  15   8          5.48         -1.20         6.95 o                         
   1  15   8       2806.28       2789.24        37.67 o                         
   2  15   8        304.14        334.86        17.39 o                         
   3  15   8         84.11         83.44         9.93 o                         
   4  15   8        244.45        270.90        13.25 o                         
  -4  16   8        263.08        284.67        28.15 o                         
  -3  16   8          8.05         12.88         8.23 o                         
  -2  16   8        551.29        583.55        21.05 o                         
  -1  16   8       2181.99       2206.18        37.27 o                         
   0  16   8        176.76        177.08        11.10 o                         
   1  16   8        120.78        150.87        10.80 o                         
   2  16   8        388.24        437.88        20.15 o                         
   3  16   8         29.89         28.77         9.38 o                         
   4  16   8         13.45          7.40         7.20 o                         
  -4  17   8        137.48        104.53        17.64 o                         
  -3  17   8         59.39         59.38         9.73 o                         
  -2  17   8        340.53        381.93        17.33 o                         
  -1  17   8        197.87        217.12        14.25 o                         
   0  17   8          0.41          1.45         8.67 o                         
   1  17   8        333.26        344.47        14.20 o                         
   2  17   8        363.86        360.56        20.22 o                         
   3  17   8         45.24         40.07         9.80 o                         
   4  17   8        129.95         99.37         7.95 o                         
  -4  18   8        106.42        110.46        17.04 o                         
  -3  18   8         42.80         42.34        10.13 o                         
  -2  18   8        359.31        385.91        17.88 o                         
  -1  18   8        902.59        932.94        21.66 o                         
   0  18   8        908.06        936.20        23.84 o                         
   1  18   8         28.58         33.72         9.13 o                         
   2  18   8         41.96         43.84         9.77 o                         
   3  18   8          1.43          7.08         7.26 o                         
  -4  19   8        256.64        215.02        14.31 o                         
  -3  19   8         73.15         61.95        10.33 o                         
  -2  19   8        120.64        160.98        15.32 o                         
  -1  19   8         82.45         53.18         9.30 o                         
   0  19   8        719.01        759.10        21.65 o                         
   1  19   8         36.65         28.75         8.32 o                         
   2  19   8        242.15        246.82        14.85 o                         
   3  19   8        231.93        203.46        19.25 o                         
  -4  20   8         12.14          6.03         7.08 o                         
  -3  20   8        474.14        524.96        17.73 o                         
  -2  20   8        740.13        721.44        21.96 o                         
  -1  20   8        297.73        311.89        16.03 o                         
   0  20   8          7.17          0.30         8.91 o                         
   1  20   8        332.37        324.10        17.28 o                         
   2  20   8          9.79          2.20         8.83 o                         
   3  20   8         32.29         25.35         6.59 o                         
  -4  21   8         65.31         40.01         6.82 o                         
  -3  21   8        226.46        251.97        13.51 o                         
  -2  21   8         83.33         90.51        12.30 o                         
  -1  21   8        391.22        408.31        26.71 o                         
   0  21   8        144.27        174.70        13.79 o                         
   1  21   8        740.39        766.26        21.76 o                         
   2  21   8          4.85          3.04         7.16 o                         
   3  21   8         69.48         67.83         7.09 o                         
  -3  22   8        156.29        119.34        11.06 o                         
  -2  22   8        214.26        218.59        19.94 o                         
  -1  22   8        532.67        542.82        18.25 o                         
   0  22   8         45.28         39.52        10.57 o                         
   1  22   8         87.72         64.43        11.42 o                         
   2  22   8        172.84        164.76        15.57 o                         
   3  22   8         16.62          9.55         7.14 o                         
  -3  23   8         49.21         26.19         7.07 o                         
  -2  23   8          6.17          1.62         9.30 o                         
  -1  23   8         14.36         -7.86         7.86 o                         
   0  23   8         24.43         28.72        10.31 o                         
   1  23   8         29.05         28.17         9.62 o                         
   2  23   8         72.78         39.27        11.72 o                         
   3  23   8         78.62         50.69         6.87 o                         
  -3  24   8         20.77         19.78         9.20 o                         
  -2  24   8         54.89         47.72         9.85 o                         
  -1  24   8         39.33         27.15         9.14 o                         
   0  24   8          0.49          0.46         8.85 o                         
   1  24   8         87.83         90.70        12.08 o                         
   2  24   8         10.76          0.30         7.98 o                         
  -3  25   8         10.66          6.11         7.73 o                         
  -2  25   8         27.53         11.37        10.73 o                         
  -1  25   8          1.18         11.11         8.05 o                         
   0  25   8        341.90        366.40        25.02 o                         
   1  25   8         61.16         55.45        10.91 o                         
   2  25   8         10.88         -4.71         5.90 o                         
  -2  26   8         36.69         26.26         8.76 o                         
  -1  26   8        202.31        216.90        21.60 o                         
   0  26   8          6.02          9.76         8.60 o                         
   1  26   8         13.54         20.05        11.53 o                         
   2  26   8         20.76          4.98         5.17 o                         
  -2  27   8         18.73         12.76         7.20 o                         
  -1  27   8          0.38         -0.82         7.89 o                         
   0  27   8          8.63          7.83         7.09 o                         
   1  27   8          2.96          6.74         9.74 o                         
  -2  28   8         38.53         19.67         7.58 o                         
  -1  28   8         55.65         51.22         8.96 o                         
   0  28   8        119.51        139.83        12.39 o                         
   1  28   8        157.65        115.11        24.89 o                         
  -1  29   8          1.73          4.26         6.26 o                         
   0  29   8         10.27          5.92         6.25 o                         
  -5   1   9        173.40        168.18        16.97 o                         
  -4   1   9         16.51         19.13        13.88 o                         
  -3   1   9        147.70        139.29        15.14 o                         
  -2   1   9        324.26        359.06        18.27 o                         
  -1   1   9       1579.93       1519.06        28.91 o                         
   0   1   9       1160.45       1196.93        23.07 o                         
   1   1   9        383.10        337.28        13.10 o                         
   2   1   9        293.92        313.20        11.66 o                         
   3   1   9        135.02        145.55         9.48 o                         
   4   1   9         36.67         27.81         9.66 o                         
  -5   2   9         74.36         68.50        11.38 o                         
  -4   2   9         18.79         16.84        13.07 o                         
  -3   2   9        378.69        368.94        23.49 o                         
  -2   2   9        391.04        415.65        20.83 o                         
  -1   2   9       3860.79       3922.96        55.73 o                         
   0   2   9        181.83        189.52        12.34 o                         
   1   2   9        160.87        189.65        10.14 o                         
   2   2   9         93.05        116.28         8.96 o                         
   3   2   9        319.72        361.64        13.15 o                         
   4   2   9        287.21        332.78        26.27 o                         
  -5   3   9         38.05         41.97        12.35 o                         
  -4   3   9         35.97         44.72        12.19 o                         
  -3   3   9        776.13        807.10        25.83 o                         
  -2   3   9        582.05        607.15        23.63 o                         
  -1   3   9       1398.88       1400.40        35.26 o                         
   0   3   9        382.61        343.76        13.77 o                         
   1   3   9        303.72        294.84        12.62 o                         
   2   3   9         46.01         49.57         8.22 o                         
   3   3   9       1074.95       1057.98        20.92 o                         
   4   3   9          1.69          2.38         9.60 o                         
  -5   4   9         29.43         31.67        10.72 o                         
  -4   4   9          4.01          4.76        10.04 o                         
  -3   4   9        674.96        702.30        23.34 o                         
  -2   4   9        235.07        243.05        17.39 o                         
  -1   4   9        661.58        727.64        19.54 o                         
   0   4   9          2.24          2.24         6.93 o                         
   1   4   9        401.96        377.67        14.28 o                         
   2   4   9         22.57          6.10         7.00 o                         
   3   4   9        922.66        932.74        18.96 o                         
   4   4   9         97.79        107.20        12.72 o                         
  -5   5   9        520.26        548.93        26.61 o                         
  -4   5   9        157.50        176.83        16.56 o                         
  -3   5   9        108.35        119.96        13.49 o                         
  -2   5   9        297.80        328.01        17.48 o                         
  -1   5   9        914.46        949.20        22.35 o                         
   0   5   9         87.39         67.93         8.73 o                         
   1   5   9       1703.24       1587.37        27.04 o                         
   2   5   9        443.27        414.45        16.54 o                         
   3   5   9        863.16        850.58        28.52 o                         
   4   5   9         80.23         81.74        11.85 o                         
  -5   6   9         82.12         82.91        11.98 o                         
  -4   6   9         97.08         88.80        13.49 o                         
  -3   6   9         29.46          7.25        10.99 o                         
  -2   6   9        424.55        419.41        19.08 o                         
  -1   6   9        733.25        747.65        20.13 o                         
   0   6   9        283.42        298.66        11.70 o                         
   1   6   9        155.12        166.52        10.31 o                         
   2   6   9        338.87        339.73        16.35 o                         
   3   6   9        682.45        689.09        19.52 o                         
   4   6   9         37.11         24.50        10.31 o                         
  -5   7   9        148.47        161.94        48.78 o                         
  -4   7   9        179.30        194.82        16.98 o                         
  -3   7   9         98.74         93.89        20.56 o                         
  -2   7   9        151.34        175.28        14.75 o                         
  -1   7   9         49.47         36.24         7.98 o                         
   0   7   9       3439.80       3367.85        40.68 o                         
   1   7   9        625.73        589.36        15.39 o                         
   2   7   9         79.66         82.21         9.90 o                         
   3   7   9       1356.42       1411.73        37.01 o                         
   4   7   9         69.58         61.05        10.77 o                         
  -5   8   9         46.26         35.57         8.80 o                         
  -4   8   9         45.01         57.61        13.98 o                         
  -3   8   9        541.82        551.80        36.87 o                         
  -2   8   9       1480.38       1497.35        45.27 o                         
  -1   8   9        980.92       1028.07        20.92 o                         
   0   8   9         13.70         15.74         6.83 o                         
   1   8   9       1650.21       1612.45        26.90 o                         
   2   8   9        561.29        564.69        18.63 o                         
   3   8   9        272.20        310.13        17.27 o                         
   4   8   9         34.57         18.12        11.62 o                         
  -5   9   9         44.26         25.80        11.00 o                         
  -4   9   9          6.90         11.12        12.18 o                         
  -3   9   9        373.66        402.73        22.45 o                         
  -2   9   9        471.13        482.08        22.84 o                         
  -1   9   9       1018.12       1039.91        24.85 o                         
   0   9   9       4776.45       4927.02        57.92 o                         
   1   9   9       1032.73       1055.07        20.24 o                         
   2   9   9         36.42         36.27         9.81 o                         
   3   9   9        911.81        943.78        22.40 o                         
   4   9   9         35.29         32.43         9.76 o                         
  -5  10   9        229.00        164.21        28.05 o                         
  -4  10   9         27.80         16.66        10.78 o                         
  -3  10   9        457.14        475.45        20.59 o                         
  -2  10   9       2713.50       2844.78        60.60 o                         
  -1  10   9        151.44        192.08        11.78 o                         
   0  10   9        490.40        482.72        15.24 o                         
   1  10   9       1129.03       1124.86        21.66 o                         
   2  10   9        247.22        335.62        25.63 o                         
   3  10   9        293.81        321.24        14.37 o                         
   4  10   9         63.08         51.61        12.46 o                         
  -5  11   9        124.32        145.43        14.85 o                         
  -4  11   9         92.14        102.94        13.70 o                         
  -3  11   9        232.46        213.36        15.90 o                         
  -2  11   9        376.72        431.46        22.81 o                         
  -1  11   9        365.09        409.07        16.13 o                         
   0  11   9       1069.17       1017.46        18.95 o                         
   1  11   9        266.04        274.70        13.65 o                         
   2  11   9         21.13         20.10         8.51 o                         
   3  11   9        334.20        315.51        15.02 o                         
   4  11   9         63.69         47.33         8.50 o                         
  -5  12   9         63.68         40.61        28.85 o                         
  -4  12   9          7.90         -8.92         8.92 o                         
  -3  12   9        224.09        232.13        17.04 o                         
  -2  12   9        860.33        882.04        26.98 o                         
  -1  12   9        217.61        207.63        12.06 o                         
   0  12   9        329.58        353.50        12.12 o                         
   1  12   9        653.52        641.61        18.87 o                         
   2  12   9        150.27        148.09        11.26 o                         
   3  12   9        267.55        266.58        12.89 o                         
   4  12   9         17.47          7.50         6.48 o                         
  -5  13   9         90.29         66.35        23.99 o                         
  -4  13   9         37.07         36.02        10.49 o                         
  -3  13   9         45.60         45.51        11.35 o                         
  -2  13   9       1595.71       1620.07        37.66 o                         
  -1  13   9        317.26        319.95        14.00 o                         
   0  13   9        498.69        513.79        16.17 o                         
   1  13   9        199.93        211.59        12.02 o                         
   2  13   9         16.36         22.02         8.27 o                         
   3  13   9        254.09        267.76        20.53 o                         
   4  13   9          0.53         -4.60         5.48 o                         
  -4  14   9         62.01         38.15         9.58 o                         
  -3  14   9        810.37        867.11        43.58 o                         
  -2  14   9       1699.45       1751.61        39.44 o                         
  -1  14   9         31.90         37.63         9.44 o                         
   0  14   9        275.58        278.35        12.04 o                         
   1  14   9       2946.94       2964.56        40.58 o                         
   2  14   9        122.01        152.17        12.59 o                         
   3  14   9         20.95         23.24         7.84 o                         
   4  14   9        165.55        154.12        11.78 o                         
  -4  15   9        126.71        122.71        14.61 o                         
  -3  15   9         91.87         94.70        10.96 o                         
  -1   0  10         38.19         63.98        11.76 o                         
  -3   0  12         85.48         79.01        10.92 o                         
  -2  15   9        480.88        529.68        21.07 o                         
  -1  15   9       1019.31       1063.98        26.89 o                         
   0  15   9       2028.92       2119.86        33.81 o                         
   1  15   9        104.42        112.60         9.45 o                         
   2  15   9        214.08        192.42        13.71 o                         
   3  15   9        132.16        130.84        12.34 o                         
   4  15   9          3.22          5.42        14.22 o                         
  -4  16   9         26.35          9.20         8.77 o                         
  -3  16   9        150.20        150.99        15.16 o                         
  -2  16   9        843.37        861.03        24.32 o                         
  -1  16   9         22.49         31.58        10.65 o                         
   0  16   9        206.64        243.32        13.72 o                         
   1  16   9       2534.88       2644.02        41.03 o                         
   2  16   9         84.70         72.69        10.20 o                         
   3  16   9         48.35         36.95         9.42 o                         
  -4  17   9         58.28         38.90         9.62 o                         
  -3  17   9         39.79         33.90         8.50 o                         
  -2  17   9         59.25         66.69        11.71 o                         
  -1  17   9        135.56        135.51        12.36 o                         
   0  17   9        466.92        503.46        17.56 o                         
   1  17   9          9.07          2.16         7.40 o                         
   2  17   9         24.67         29.46         9.61 o                         
   3  17   9         92.32         86.95         9.46 o                         
  -4  18   9        101.87         63.47        14.13 o                         
  -3  18   9        215.19        176.50        13.57 o                         
  -2  18   9        372.34        428.58        20.25 o                         
  -1  18   9        155.23        164.87        12.17 o                         
   0  18   9         38.85         37.03        10.40 o                         
   1  18   9        452.55        448.27        15.76 o                         
   2  18   9         23.57         25.73         8.68 o                         
   3  18   9        129.12        113.75        11.70 o                         
  -4  19   9          4.29         10.95         6.45 o                         
  -3  19   9        145.14        183.27        13.68 o                         
  -2  19   9        247.48        247.09        18.02 o                         
  -1  19   9        204.66        198.22        12.59 o                         
   0  19   9          0.83          8.62         8.90 o                         
   1  19   9        430.38        427.46        18.34 o                         
   2  19   9         40.86         19.21        10.25 o                         
   3  19   9        155.04        150.86        11.07 o                         
  -4  20   9        163.63        155.36        44.07 o                         
  -3  20   9         62.83         49.51        11.49 o                         
  -2  20   9        378.87        404.64        18.92 o                         
  -1  20   9        430.12        490.94        19.87 o                         
   0  20   9        145.90        156.68        13.46 o                         
   1  20   9        538.39        509.96        20.04 o                         
   2  20   9          7.67         14.77         8.48 o                         
   3  20   9         42.72         30.38         6.31 o                         
  -3  21   9        131.68        119.81        10.87 o                         
  -2  21   9        136.34        181.39        17.93 o                         
  -1  21   9        280.33        294.46        15.88 o                         
   0  21   9         53.34         51.17        11.09 o                         
   1  21   9         29.38         18.36        10.77 o                         
   2  21   9         33.29         26.21         8.82 o                         
   3  21   9         13.94         10.89         4.86 o                         
  -3  22   9          6.36          2.64         5.70 o                         
  -2  22   9         90.58         64.91        10.17 o                         
  -1  22   9        229.57        250.14        15.48 o                         
   0  22   9        496.68        524.28        21.33 o                         
   1  22   9         58.77         58.91        11.02 o                         
   2  22   9         85.24         90.78        13.52 o                         
   3  22   9         54.66         21.22         6.85 o                         
  -3  23   9         96.48         61.03        13.96 o                         
  -2  23   9          6.83         -4.30         8.47 o                         
  -1  23   9         17.82         13.73         8.94 o                         
   0  23   9        410.15        483.03        21.27 o                         
   1  23   9        153.73        147.81        19.41 o                         
   2  23   9         33.00         26.23         7.71 o                         
  -3  24   9         55.16         28.70         8.48 o                         
  -2  24   9          9.50         14.63         8.86 o                         
  -1  24   9        417.12        477.04        21.30 o                         
   0  24   9         39.62         49.07         9.56 o                         
   1  24   9          3.39          2.49         9.30 o                         
   2  24   9        109.27        130.61        18.73 o                         
  -3  25   9        222.12        194.33       103.67 o                         
  -2  25   9        143.30        121.31        14.72 o                         
  -1  25   9        253.40        254.74        27.74 o                         
   0  25   9        104.20        120.03        23.82 o                         
   1  25   9         56.26         41.20        11.05 o                         
   2  25   9        137.64        125.22        47.18 o                         
  -2  26   9          9.29         42.17        28.22 o                         
  -1  26   9         77.85         75.73        10.19 o                         
   0  26   9        317.81        335.20        15.79 o                         
   1  26   9          3.43          7.63         7.56 o                         
   2  26   9          9.34          7.65         9.04 o                         
  -2  27   9         19.01         17.76         8.28 o                         
  -1  27   9          6.41          6.30         7.21 o                         
   0  27   9         76.86         66.23         9.97 o                         
   1  27   9          1.41          7.33         7.61 o                         
  -1  28   9        199.16        241.57        20.36 o                         
   0  28   9         18.63         15.44         6.55 o                         
   1  28   9         61.69         44.45         9.66 o                         
   0  29   9         13.00         -1.04         8.43 o                         
  -5   0  10        655.88        658.25        50.50 o                         
  -4   0  10        260.48        343.76        36.86 o                         
  -3   0  10        167.41        164.83        28.31 o                         
  -2   0  10       3140.33       3164.64        85.69 o                         
  -1   0  10        219.73        325.17        27.98 o                         
   0   0  10         17.63         18.66         9.78 o                         
   1   0  10        170.57        174.35        13.53 o                         
   2   0  10        293.41        326.78        17.28 o                         
   3   0  10        317.60        332.27        26.11 o                         
   4   0  10        297.17        324.14        28.70 o                         
  -5   1  10        106.06        106.56        12.51 o                         
  -4   1  10        596.05        677.51        25.12 o                         
  -3   1  10        327.92        315.93        20.60 o                         
  -2   1  10        551.29        547.29        20.51 o                         
  -1   1  10       2126.30       2014.09        39.76 o                         
   0   1  10       2730.17       2633.15        35.57 o                         
   1   1  10       1464.24       1345.02        21.53 o                         
   2   1  10        229.40        225.66        11.34 o                         
   3   1  10        685.81        720.35        36.97 o                         
   4   1  10        150.46        165.98        13.86 o                         
  -5   2  10        360.54        323.76        37.04 o                         
  -4   2  10        274.54        288.57        18.32 o                         
  -3   2  10         62.54         59.74        13.84 o                         
  -2   2  10       3038.45       2995.36        50.14 o                         
  -1   2  10        791.37        759.09        20.38 o                         
   0   2  10        128.12        152.93         9.60 o                         
   1   2  10         17.51         28.30         7.07 o                         
   2   2  10        143.56        160.38        10.41 o                         
   3   2  10        717.05        702.05        24.25 o                         
   4   2  10        190.06        212.08        15.37 o                         
  -5   3  10          5.17          0.87         7.43 o                         
  -4   3  10       1448.09       1622.33        39.37 o                         
  -3   3  10         40.74         34.34        12.42 o                         
  -2   3  10       1275.01       1293.73        28.32 o                         
  -1   3  10       1387.92       1292.73        36.70 o                         
   0   3  10        909.69        902.73        17.08 o                         
   1   3  10       1162.93       1075.06        19.83 o                         
   2   3  10        228.69        254.85        13.01 o                         
   3   3  10         14.72         15.41         8.22 o                         
   4   3  10        500.42        502.86        43.00 o                         
  -5   4  10        157.88        189.04        13.34 o                         
  -4   4  10        135.83        153.53        16.86 o                         
  -3   4  10         49.87         63.64        13.11 o                         
  -2   4  10          7.06          0.38         9.76 o                         
  -1   4  10       1812.49       1872.48        33.11 o                         
   0   4  10         45.71         61.13         7.53 o                         
   1   4  10        141.11        185.48        10.83 o                         
   2   4  10        296.78        323.35        13.94 o                         
   3   4  10       1229.83       1230.63        37.80 o                         
   4   4  10         14.19         25.75        10.67 o                         
  -5   5  10         12.16          7.91         7.65 o                         
  -4   5  10        685.08        737.69        27.66 o                         
  -3   5  10        266.43        285.91        20.49 o                         
  -2   5  10         86.28         88.75        12.73 o                         
  -1   5  10        612.11        579.62        17.83 o                         
   0   5  10        660.00        634.55        15.39 o                         
   1   5  10       1529.56       1529.43        25.13 o                         
   2   5  10         58.84         68.92         9.31 o                         
   3   5  10         77.68         96.31         9.76 o                         
   4   5  10         95.66        105.78        13.40 o                         
  -5   6  10        136.86        150.26        20.83 o                         
  -4   6  10         90.96        116.08        15.61 o                         
  -3   6  10        101.26         94.66        14.33 o                         
  -2   6  10       2351.41       2322.01        48.69 o                         
  -1   6  10        280.73        284.54        16.59 o                         
   0   6  10        314.86        275.95        11.97 o                         
   1   6  10        147.62        177.86        10.83 o                         
   2   6  10          4.00          9.41         8.12 o                         
   3   6  10        128.19        137.42        10.91 o                         
   4   6  10          2.89          7.31         9.05 o                         
  -5   7  10         21.27         14.42         8.64 o                         
  -4   7  10         45.12         49.36        22.31 o                         
  -3   7  10         75.69         60.85        12.37 o                         
  -2   7  10        108.96        103.67        13.70 o                         
  -1   7  10       1853.48       1812.91        29.36 o                         
   0   7  10       1633.30       1694.04        25.20 o                         
   1   7  10        850.88        858.46        17.95 o                         
   2   7  10        121.00        139.68        11.60 o                         
   3   7  10         34.84         30.75         7.84 o                         
   4   7  10        163.27        193.05        17.57 o                         
  -5   8  10        139.23        111.47        23.98 o                         
  -4   8  10         73.54         71.88        12.79 o                         
  -3   8  10        778.38        781.03        27.70 o                         
  -2   8  10       1517.38       1526.94        36.35 o                         
  -1   8  10        333.74        355.02        13.13 o                         
   0   8  10         24.33          8.55         6.28 o                         
   1   8  10        906.47        894.61        20.37 o                         
   2   8  10        164.04        166.57        11.95 o                         
   3   8  10         93.72         85.00         9.74 o                         
   4   8  10         14.30         16.01         7.40 o                         
  -5   9  10         17.22          2.19         6.50 o                         
  -4   9  10         79.51         71.17        12.67 o                         
  -3   9  10         50.87         53.90        13.66 o                         
  -2   9  10         43.71         39.49        12.53 o                         
  -1   9  10        828.29        790.86        20.85 o                         
   0   9  10        342.85        400.21        12.62 o                         
   1   9  10        892.77        906.02        21.13 o                         
   2   9  10       1242.39       1223.69        24.44 o                         
   3   9  10         92.31        110.04        10.18 o                         
   4   9  10        106.28        108.13        10.28 o                         
  -5  10  10          4.47          2.22         5.47 o                         
  -4  10  10         51.16         64.74        12.29 o                         
  -3  10  10        431.94        466.76        19.96 o                         
  -2  10  10         40.84         39.66        12.23 o                         
  -1  10  10        213.97        227.70        12.72 o                         
   0  10  10        853.45        827.21        17.26 o                         
   1  10  10         94.17        120.11        14.42 o                         
   2  10  10        185.89        220.33        13.07 o                         
   3  10  10         46.79         55.43         8.37 o                         
   4  10  10         34.40         30.17         7.21 o                         
  -5  11  10         16.50          1.71         6.09 o                         
  -4  11  10        222.29        235.66        16.46 o                         
  -3  11  10        403.97        409.21        23.98 o                         
  -2  11  10         46.97         55.44        14.17 o                         
  -1  11  10         98.03         89.44         9.59 o                         
   0  11  10        109.59        109.30         8.61 o                         
   1  11  10        393.09        402.11        15.54 o                         
   2  11  10        204.14        190.45        12.67 o                         
   3  11  10         91.59         64.82        17.26 o                         
   4  11  10         19.69         13.04         5.79 o                         
  -4  12  10          1.40          0.64         8.48 o                         
  -3  12  10        164.31        230.04        19.79 o                         
  -2  12  10          2.31        -13.06        13.06 o                         
  -1  12  10        145.85        164.77        11.32 o                         
   0  12  10        629.87        571.63        15.11 o                         
   1  12  10        715.18        733.76        18.04 o                         
   2  12  10        242.93        221.20        13.32 o                         
   3  12  10         61.57         54.48         7.50 o                         
   4  12  10         73.01         48.18        17.36 o                         
  -4  13  10          0.91         -6.02         7.57 o                         
  -3  13  10         51.12         64.91        11.54 o                         
  -2  13  10         28.54         25.28        11.48 o                         
  -1  13  10        772.97        730.89        20.60 o                         
   0  13  10        249.26        238.76        13.28 o                         
   1  13  10        153.09        158.88        13.62 o                         
   2  13  10         45.97         44.63         9.06 o                         
   3  13  10        246.61        258.35        17.38 o                         
   4  13  10          9.17          3.36         5.17 o                         
  -4  14  10          1.45         -5.85         7.46 o                         
  -3  14  10         43.35         53.52        10.24 o                         
  -2  14  10        140.62        108.65        18.32 o                         
  -1  14  10        967.77       1048.42        27.01 o                         
   0  14  10       2132.75       2096.17        36.22 o                         
   1  14  10        438.99        435.11        15.42 o                         
   2  14  10        169.08        151.76        14.00 o                         
   3  14  10         42.11         45.39         9.42 o                         
   4  14  10          3.78         -2.56         4.72 o                         
  -4  15  10         49.33         37.14         8.34 o                         
  -3  15  10         37.95         48.76         9.16 o                         
  -2  15  10         65.16         60.28        10.45 o                         
  -1  15  10        180.18        198.85        17.17 o                         
   0  15  10        188.87        174.35        14.36 o                         
   1  15  10         68.83         60.62         8.80 o                         
   2  15  10        255.03        256.58        14.65 o                         
   3  15  10        175.75        186.10        19.54 o                         
  -4  16  10         90.29         76.89         9.72 o                         
  -3  16  10        205.80        220.92        13.33 o                         
  -2  16  10        229.85        274.99        17.99 o                         
  -1  16  10       2037.34       2102.22        44.09 o                         
   0  16  10        345.45        334.15        15.59 o                         
   1  16  10         23.23         18.61         7.36 o                         
   2  16  10         81.03         95.99        10.58 o                         
   3  16  10         46.06         42.08         7.67 o                         
  -4  17  10         47.91         43.32         7.72 o                         
  -3  17  10         87.07         82.73        10.02 o                         
  -2  17  10         63.38         36.95        13.01 o                         
  -1  17  10         12.15          8.81         9.12 o                         
   0  17  10        151.45        164.31        15.41 o                         
   1  17  10         59.99         42.46         8.38 o                         
   2  17  10        194.91        222.15        16.72 o                         
   3  17  10         61.38         45.97         7.79 o                         
  -4  18  10         13.12          9.32         6.09 o                         
  -3  18  10         18.86         18.50         7.79 o                         
  -2  18  10         15.48         -2.09         9.49 o                         
  -1  18  10        128.42        136.86        11.44 o                         
   0  18  10        738.59        724.53        22.75 o                         
   1  18  10          2.91          0.00         7.29 o                         
   2  18  10         38.55         37.13        10.29 o                         
   3  18  10         18.70         14.30         6.13 o                         
  -4  19  10        148.03        121.53        16.36 o                         
  -3  19  10         22.36         10.77         8.37 o                         
  -2  19  10         43.32         34.58        10.46 o                         
  -1  19  10        415.14        377.38        19.46 o                         
   0  19  10        184.14        221.17        19.45 o                         
   1  19  10         64.74         53.25        11.82 o                         
   2  19  10        107.60        122.64        12.42 o                         
   3  19  10        129.74        127.91         9.76 o                         
  -3  20  10         32.90         22.68         6.55 o                         
  -2  20  10         50.57         71.13        13.13 o                         
  -1  20  10        245.62        283.06        21.56 o                         
   0  20  10       1078.62       1177.53        29.15 o                         
   1  20  10         27.35         16.34         8.79 o                         
   2  20  10         80.32         75.99         9.92 o                         
   3  20  10         59.70         35.31         9.07 o                         
  -3  21  10         20.02         14.57         6.02 o                         
  -2  21  10          5.78          3.31         8.92 o                         
  -1  21  10        109.07        111.56        10.27 o                         
   0  21  10          9.90         15.62         9.51 o                         
   1  21  10          3.58          4.14         9.65 o                         
   2  21  10        113.30        114.08        12.00 o                         
   3  21  10        275.29        254.71        22.97 o                         
  -3  22  10          0.67         -2.49         7.97 o                         
  -2  22  10        117.96        117.33        12.01 o                         
  -1  22  10        198.49        231.30        15.75 o                         
   0  22  10         74.23         97.40        12.22 o                         
   1  22  10        106.73        109.69        17.18 o                         
   2  22  10          2.24          5.47         7.33 o                         
  -3  23  10         91.29         82.18        15.80 o                         
  -2  23  10         31.24         38.62         9.65 o                         
  -1  23  10         32.42         31.63        11.03 o                         
   0  23  10          1.01         -0.91         8.43 o                         
   1  23  10        274.78        330.64        18.85 o                         
   2  23  10         43.05         21.19         6.66 o                         
  -3  24  10         25.56         14.60         9.25 o                         
  -2  24  10         61.18         37.32         8.85 o                         
  -1  24  10         16.66         11.06         7.70 o                         
   0  24  10        112.95        110.27        11.79 o                         
   1  24  10         35.51         35.39        11.16 o                         
   2  24  10         14.98         15.85         5.93 o                         
  -2  25  10         13.54         19.68         8.63 o                         
  -1  25  10         24.27         22.19         8.70 o                         
   0  25  10         51.06         44.37         8.53 o                         
   5   0   6          0.52         12.66        24.67 o                         
   3   0   8         12.89         59.14        48.31 o                         
   1   0  10         29.65         30.58        11.09 o                         
   1  25  10         13.22          7.97         7.53 o                         
  -2  26  10         10.87         10.34         7.03 o                         
  -1  26  10          4.37          6.50         8.78 o                         
   0  26  10        225.09        191.31        12.49 o                         
   1  26  10          5.97         -0.42         7.01 o                         
  -1  27  10          1.33         -2.52         6.17 o                         
   0  27  10         12.23         12.14         6.98 o                         
   1  27  10          0.35          2.97         7.07 o                         
  -1  28  10         38.96         20.34         6.33 o                         
   0  28  10         24.09         10.44         6.53 o                         
  -5   1  11         20.49         24.66         8.59 o                         
  -4   1  11         44.68         27.44        11.92 o                         
  -3   1  11        361.37        369.43        28.39 o                         
  -2   1  11        594.66        562.79        21.10 o                         
  -1   1  11        286.66        294.74        15.72 o                         
   0   1  11        208.30        208.59        11.64 o                         
   1   1  11        409.75        416.74        12.50 o                         
   2   1  11       1385.41       1426.53        23.39 o                         
   3   1  11        140.37        156.76         9.05 o                         
   4   1  11          8.74          3.00         8.83 o                         
  -5   2  11        106.28         81.45        10.29 o                         
  -4   2  11        174.88        190.55        19.41 o                         
  -3   2  11        109.82         79.39        15.62 o                         
  -2   2  11        290.46        321.86        19.87 o                         
  -1   2  11         23.95         17.87         8.22 o                         
   0   2  11         58.80         49.07         7.64 o                         
   1   2  11        234.37        229.09        10.93 o                         
   2   2  11         18.05          5.79         7.44 o                         
   3   2  11         58.22         50.58         6.75 o                         
   4   2  11        185.28        183.41        15.93 o                         
  -5   3  11          6.94          0.62         7.27 o                         
  -4   3  11          8.24         -5.73        11.00 o                         
  -3   3  11        152.77        156.01        17.60 o                         
  -2   3  11        225.98        267.82        15.77 o                         
  -1   3  11        300.29        313.17        14.98 o                         
   0   3  11         30.04         17.65         6.96 o                         
   1   3  11        910.32        930.03        18.76 o                         
   2   3  11        846.69        847.99        19.81 o                         
   3   3  11          6.73         -0.08         5.70 o                         
   4   3  11          7.39          6.80         8.99 o                         
  -5   4  11         18.03          5.26         8.06 o                         
  -4   4  11        135.69        126.31        16.51 o                         
  -3   4  11       1088.13       1132.25        32.12 o                         
  -2   4  11         38.89         36.28        10.11 o                         
  -1   4  11        560.05        558.47        17.34 o                         
   0   4  11         94.94        103.23         9.20 o                         
   1   4  11       1111.24       1126.74        23.18 o                         
   2   4  11        203.96        244.03        14.21 o                         
   3   4  11        105.22         76.97         7.88 o                         
   4   4  11         65.46         44.74         9.84 o                         
  -5   5  11         24.10         11.71         8.58 o                         
  -4   5  11         39.00         32.94        10.90 o                         
  -3   5  11        115.89        107.37        14.49 o                         
  -2   5  11        249.23        283.48        18.18 o                         
  -1   5  11        810.14        831.82        19.61 o                         
   0   5  11         11.50         11.02         6.88 o                         
   1   5  11        427.28        436.31        14.62 o                         
   2   5  11        960.88       1007.32        21.93 o                         
   3   5  11          7.52         15.90         8.69 o                         
   4   5  11         16.92         25.42         8.30 o                         
  -5   6  11         22.00         11.85         9.08 o                         
  -4   6  11         45.59         33.31        11.95 o                         
  -3   6  11        937.78        954.52        28.31 o                         
  -2   6  11         59.31         72.17        13.77 o                         
  -1   6  11        731.91        707.04        19.33 o                         
   0   6  11          2.69         -6.50         7.01 o                         
   1   6  11         34.64         45.15         9.08 o                         
   2   6  11        264.54        264.13        13.61 o                         
   3   6  11        452.77        474.16        19.24 o                         
   4   6  11        192.96        208.49        16.57 o                         
  -5   7  11         18.60          5.62         6.40 o                         
  -4   7  11         82.66         83.93        12.76 o                         
  -3   7  11         16.15          2.87        10.14 o                         
  -2   7  11        377.47        426.50        20.66 o                         
  -1   7  11        660.46        628.52        17.95 o                         
   0   7  11        838.63        862.10        18.56 o                         
   1   7  11        185.60        204.94        14.44 o                         
   2   7  11       2625.45       2692.72        41.58 o                         
   3   7  11         43.43         45.50        10.39 o                         
   4   7  11          7.65          0.35         6.17 o                         
  -5   8  11         20.40         12.88         8.31 o                         
  -4   8  11         85.92         95.64        12.92 o                         
  -3   8  11        374.35        392.71        20.96 o                         
  -2   8  11       1287.87       1364.98        35.84 o                         
  -1   8  11       1508.93       1550.93        33.62 o                         
   0   8  11          0.31          2.65         6.72 o                         
   1   8  11        327.45        348.32        20.53 o                         
   2   8  11        191.44        209.23        12.55 o                         
   3   8  11         57.08         58.71        11.12 o                         
   4   8  11        342.99        349.76        13.54 o                         
  -5   9  11         12.18         -2.05         6.71 o                         
  -4   9  11        131.22        146.90        14.23 o                         
  -3   9  11        184.17        153.51        15.99 o                         
  -2   9  11         47.55         60.04        14.64 o                         
  -1   9  11        158.20        177.22        14.30 o                         
   0   9  11         17.05          7.95         7.26 o                         
   1   9  11        406.13        411.48        17.00 o                         
   2   9  11       2028.76       2105.05        34.08 o                         
   3   9  11         18.73          9.34         6.80 o                         
   4   9  11         36.77         40.75         6.98 o                         
  -4  10  11        176.51        192.95        15.49 o                         
  -3  10  11        188.41        188.51        17.26 o                         
  -2  10  11       1415.24       1441.57        50.70 o                         
  -1  10  11        460.81        485.71        16.84 o                         
   0  10  11         27.59         29.95         8.76 o                         
   1  10  11         60.08         55.99         9.96 o                         
   2  10  11        388.13        440.66        15.68 o                         
   3  10  11         61.19         57.62         9.83 o                         
   4  10  11        308.33        282.48        44.54 o                         
  -4  11  11         60.13         56.23        10.45 o                         
  -3  11  11        650.89        702.95        25.54 o                         
  -2  11  11         74.30         98.26        16.08 o                         
  -1  11  11        415.03        451.80        17.28 o                         
   0  11  11         11.84         15.81         8.04 o                         
   1  11  11        879.90        940.77        27.42 o                         
   2  11  11        250.47        301.33        15.45 o                         
   3  11  11        248.61        270.36        16.33 o                         
   4  11  11        125.54        106.20        13.05 o                         
  -4  12  11         93.20        114.23        16.34 o                         
  -3  12  11        215.58        218.34        15.77 o                         
  -2  12  11         69.24         38.60        13.31 o                         
  -1  12  11        766.95        835.84        21.86 o                         
   0  12  11         16.06         15.77         9.76 o                         
   1  12  11        312.86        324.27        14.29 o                         
   2  12  11         30.79         37.92         8.52 o                         
   3  12  11         68.77         62.46        10.00 o                         
  -4  13  11         23.47         24.17         9.63 o                         
  -3  13  11        424.56        443.99        23.54 o                         
  -2  13  11         30.84         41.40        15.55 o                         
  -1  13  11        311.51        356.12        19.74 o                         
   0  13  11        509.95        520.89        19.30 o                         
   1  13  11        261.93        296.91        13.46 o                         
   2  13  11       1001.27       1058.04        21.65 o                         
   3  13  11         16.53         17.03         7.88 o                         
  -4  14  11         30.72         18.86         7.59 o                         
  -3  14  11        284.63        277.55        15.95 o                         
  -2  14  11        263.73        264.90        16.20 o                         
  -1  14  11        638.66        756.14        23.64 o                         
   0  14  11          2.46         -5.86         9.10 o                         
   1  14  11        650.15        711.03        18.22 o                         
   2  14  11        197.92        212.66        14.31 o                         
   3  14  11         60.43         47.60         8.63 o                         
  -4  15  11        210.76        195.72        16.86 o                         
  -3  15  11         36.87         26.63         9.16 o                         
  -2  15  11         74.11         49.05        13.72 o                         
  -1  15  11        110.38        118.49        12.65 o                         
   0  15  11          8.73          0.35         8.48 o                         
   1  15  11         61.02         83.07         8.90 o                         
   2  15  11        645.99        689.52        21.81 o                         
   3  15  11         49.90         50.63         8.43 o                         
  -4  16  11         93.79         47.85         9.38 o                         
  -3  16  11         18.41         24.09         8.40 o                         
  -2  16  11        470.70        477.73        23.52 o                         
  -1  16  11        114.84         95.59        12.21 o                         
   0  16  11         13.02          5.98         8.19 o                         
   1  16  11        252.29        246.72        15.31 o                         
   2  16  11        204.64        247.86        22.21 o                         
   3  16  11          4.46          9.12         7.42 o                         
  -4  17  11         25.75         14.33         8.15 o                         
  -3  17  11        250.47        269.94        14.39 o                         
  -2  17  11         81.07        102.95        14.73 o                         
  -1  17  11         87.60         93.25        12.15 o                         
   0  17  11        367.21        380.58        18.06 o                         
   1  17  11         97.13        103.03        10.31 o                         
   2  17  11        142.82        140.86        15.22 o                         
   3  17  11         32.52         29.65         7.49 o                         
  -4  18  11        207.95        219.88        15.77 o                         
  -3  18  11          5.84          9.73         8.34 o                         
  -2  18  11        123.44        114.01        12.48 o                         
  -1  18  11          6.43         -1.47         8.02 o                         
   0  18  11          1.40          3.50        10.03 o                         
   1  18  11         58.39         45.17         9.71 o                         
   2  18  11          4.03          9.38         8.33 o                         
   3  18  11         15.33         13.21         7.01 o                         
  -3  19  11        228.73        234.66        12.94 o                         
  -2  19  11         99.79         79.23        12.22 o                         
  -1  19  11        370.81        353.17        15.78 o                         
   0  19  11       1226.40       1260.45        40.13 o                         
   1  19  11        275.40        274.48        24.96 o                         
   2  19  11        120.59        122.51        10.74 o                         
   3  19  11         87.11         73.35        16.06 o                         
  -3  20  11          7.22          5.07         5.74 o                         
  -2  20  11         37.88         26.17        10.26 o                         
  -1  20  11         99.77         87.83        11.86 o                         
   0  20  11          5.15         18.37         9.79 o                         
   1  20  11        164.36        135.17        16.73 o                         
   2  20  11        100.83         56.76         9.34 o                         
  -3  21  11         15.29         -3.19         8.29 o                         
  -2  21  11         48.80         36.36         8.66 o                         
  -1  21  11         18.73         24.52         9.24 o                         
   0  21  11        299.39        324.41        23.63 o                         
   1  21  11         12.23         13.80        10.16 o                         
   2  21  11         48.85         24.15         7.58 o                         
  -3  22  11         32.92         20.16         8.20 o                         
  -2  22  11         21.95         30.47         9.76 o                         
  -1  22  11         35.24         25.90         9.44 o                         
   0  22  11        100.34         85.78        10.66 o                         
   1  22  11         44.97         36.08        10.39 o                         
   2  22  11         60.47         37.31         8.91 o                         
  -3  23  11         81.57         75.78        15.30 o                         
  -2  23  11         31.34         28.59        12.91 o                         
  -1  23  11         50.33         33.65         8.52 o                         
   0  23  11          1.88          2.78         8.06 o                         
   1  23  11         56.41         41.91        10.13 o                         
   2  23  11         29.61         18.03         5.96 o                         
  -2  24  11         93.18         88.71        12.95 o                         
  -1  24  11          9.37          3.46         8.25 o                         
   0  24  11          0.10         -3.82         6.94 o                         
   1  24  11        121.88        132.14        17.59 o                         
  -2  25  11         89.48         41.83         9.20 o                         
  -1  25  11         47.58         21.69         7.89 o                         
   0  25  11        291.24        282.85        12.98 o                         
   1  25  11          0.64          8.26         9.01 o                         
  -2  26  11         25.02         12.11         7.61 o                         
  -1  26  11         32.75         20.99         7.01 o                         
   0  26  11         21.58         18.24         7.52 o                         
   1  26  11         20.73         17.27         7.88 o                         
  -1  27  11          1.42          9.54         7.13 o                         
   0  27  11         33.08         16.61         7.07 o                         
  -5   0  12        222.46        176.69        24.35 o                         
  -4   0  12        284.02        366.61        26.86 o                         
  -3   0  12        491.79        567.89        42.40 o                         
  -2   0  12         84.87         92.06        23.01 o                         
  -1   0  12        364.29        324.63        19.54 o                         
  -1   0  12         63.32         50.16        10.75 o                         
   0   0  12        571.78        583.22        23.61 o                         
   1   0  12         40.24         28.59        12.57 o                         
   2   0  12       3178.26       3428.04        66.29 o                         
   3   0  12        645.35        685.43        36.38 o                         
   4   0  12        309.37        311.09        22.78 o                         
  -5   1  12        294.41        270.80        20.42 o                         
  -4   1  12        113.25        112.46        13.11 o                         
  -3   1  12        208.56        213.91        19.43 o                         
  -2   1  12        300.18        307.28        19.82 o                         
  -1   1  12       2096.15       2132.30        34.83 o                         
   0   1  12        536.98        521.40        15.51 o                         
   1   1  12        427.71        464.64        15.99 o                         
   2   1  12       3655.31       3801.57        48.68 o                         
   3   1  12         78.78        102.90        13.90 o                         
   4   1  12         13.89          7.58         6.86 o                         
  -5   2  12        120.93         69.15        13.91 o                         
  -4   2  12        430.87        467.98        20.73 o                         
  -3   2  12       1742.68       1944.36        50.11 o                         
  -2   2  12         29.98         23.80        12.34 o                         
  -1   2  12        236.42        228.82        12.44 o                         
   0   2  12       1938.59       1870.36        28.98 o                         
   1   2  12        160.40        178.09        13.21 o                         
   2   2  12        119.54        133.18        10.91 o                         
   3   2  12         52.83         41.13         6.90 o                         
   4   2  12        116.98         95.06        10.70 o                         
  -5   3  12        210.57        181.88        20.75 o                         
  -4   3  12        455.67        460.43        20.34 o                         
  -3   3  12        264.14        269.63        21.82 o                         
  -2   3  12       1263.44       1224.86        33.63 o                         
  -1   3  12       1860.17       1900.20        33.04 o                         
   0   3  12        938.96        987.12        20.73 o                         
   1   3  12       1363.59       1335.45        23.53 o                         
   2   3  12        635.30        737.48        18.99 o                         
   3   3  12         14.06          7.00         6.51 o                         
   4   3  12         14.95         13.42         7.28 o                         
  -5   4  12         88.55        103.53        31.98 o                         
  -4   4  12        217.45        256.51        20.57 o                         
  -3   4  12       2590.24       2713.13        84.52 o                         
  -2   4  12        638.14        619.74        23.91 o                         
  -1   4  12        322.11        328.08        14.43 o                         
   0   4  12        409.99        391.70        14.52 o                         
   1   4  12        147.89        183.62        11.47 o                         
   2   4  12        526.30        533.01        21.65 o                         
   3   4  12          8.71          8.52         9.32 o                         
   4   4  12        114.18        102.08        14.15 o                         
  -5   5  12         82.57         78.72        14.06 o                         
  -4   5  12        218.74        242.26        18.79 o                         
  -3   5  12        283.99        301.98        20.41 o                         
  -2   5  12        334.16        346.94        21.45 o                         
  -1   5  12        701.61        741.79        21.33 o                         
   0   5  12        311.01        319.35        13.70 o                         
   1   5  12         20.73         15.26         8.28 o                         
   2   5  12        551.92        576.78        18.95 o                         
   3   5  12        127.42        121.68        11.98 o                         
   4   5  12         55.05         37.96         8.09 o                         
  -5   6  12         69.61         29.31         7.77 o                         
  -4   6  12          1.44         -3.24         9.59 o                         
  -3   6  12        229.10        208.92        18.50 o                         
  -2   6  12         17.10         23.28        11.78 o                         
  -1   6  12        195.05        230.39        13.12 o                         
   0   6  12        511.39        479.10        15.45 o                         
   1   6  12       2220.74       2351.11        45.78 o                         
   2   6  12        792.24        871.35        20.45 o                         
   3   6  12        554.26        596.17        20.52 o                         
   4   6  12        202.08        199.46        37.22 o                         
  -5   7  12         31.62          8.80         5.37 o                         
  -4   7  12        107.97        114.96        14.26 o                         
  -3   7  12        240.76        259.67        18.39 o                         
  -2   7  12        271.31        263.80        21.24 o                         
  -1   7  12        159.35        164.11        11.83 o                         
   0   7  12         34.78         27.76         8.39 o                         
   1   7  12        296.63        288.54        17.49 o                         
   2   7  12        597.23        616.51        23.13 o                         
   3   7  12         22.95         25.90         9.88 o                         
   4   7  12         27.31         28.81         6.63 o                         
  -4   8  12         32.74         17.05        10.17 o                         
  -3   8  12        650.77        713.65        33.58 o                         
  -2   8  12        453.37        406.15        22.20 o                         
  -1   8  12        186.89        208.47        15.68 o                         
   0   8  12        164.25        161.31        12.02 o                         
   1   8  12         27.25         22.85         9.59 o                         
   2   8  12         13.75         18.56         9.47 o                         
   3   8  12        348.34        376.12        18.51 o                         
   4   8  12         34.95         13.91         6.22 o                         
  -4   9  12        248.92        239.66        20.43 o                         
  -3   9  12        316.85        340.34        19.83 o                         
  -2   9  12       1465.22       1400.21        39.03 o                         
  -3   0  14         40.65         41.62        12.68 o                         
   5   0   8        143.78         89.72        16.69 o                         
   3   0  10         55.20         75.52        22.54 o                         
   1   0  12          6.99         10.30        13.52 o                         
  -1   9  12         81.60        100.10        13.68 o                         
   0   9  12         29.38         34.70         9.30 o                         
   1   9  12        584.98        590.83        19.99 o                         
   2   9  12         14.88         10.59         8.72 o                         
   3   9  12         26.88         27.44         8.60 o                         
  -4  10  12         33.33         38.68         9.24 o                         
  -3  10  12        455.77        454.03        23.34 o                         
  -2  10  12        384.44        420.13        21.97 o                         
  -1  10  12         61.40         54.95        13.87 o                         
   0  10  12        138.15        145.56        15.26 o                         
   1  10  12        198.43        199.92        14.26 o                         
   2  10  12         49.39         50.19         8.65 o                         
   3  10  12         47.92         43.27         8.70 o                         
  -4  11  12        130.24        122.37        15.73 o                         
  -3  11  12        104.15         94.33        11.95 o                         
  -2  11  12        158.78        161.64        19.43 o                         
  -1  11  12        160.91        181.76        14.42 o                         
   0  11  12        514.60        547.17        19.09 o                         
   1  11  12        557.84        544.41        17.86 o                         
   2  11  12         10.53          7.46         7.51 o                         
   3  11  12         44.05         38.52         7.84 o                         
  -4  12  12         68.73         73.16         8.54 o                         
  -3  12  12         73.26         67.84        10.67 o                         
  -2  12  12        419.79        392.50        21.65 o                         
  -1  12  12         55.36         46.66        10.32 o                         
   0  12  12        112.95         87.51        13.39 o                         
   1  12  12       1762.25       1768.79        31.94 o                         
   2  12  12        199.87        199.50        11.57 o                         
   3  12  12         80.53         82.58         9.54 o                         
  -4  13  12        162.28        158.56        11.88 o                         
  -3  13  12         44.86         32.39         9.68 o                         
  -2  13  12        216.00        200.38        17.89 o                         
  -1  13  12        685.80        737.76        21.07 o                         
   0  13  12        437.06        415.29        18.19 o                         
   1  13  12        126.58        107.54        14.18 o                         
   2  13  12          1.40          2.18         8.33 o                         
   3  13  12          7.70          9.29         6.52 o                         
  -4  14  12         34.60         24.64         6.65 o                         
  -3  14  12          6.04          2.55         7.89 o                         
  -2  14  12         31.42         25.16        14.78 o                         
  -1  14  12        202.91        234.66        15.81 o                         
   0  14  12        175.17        156.74        13.18 o                         
   1  14  12          2.19          9.02        10.24 o                         
   2  14  12        140.05        111.61        10.70 o                         
   3  14  12        278.70        257.30        21.99 o                         
  -4  15  12        121.32         97.34        25.49 o                         
  -3  15  12         38.33         34.23         7.71 o                         
  -2  15  12         94.52        103.10        16.22 o                         
  -1  15  12        148.71        157.12        13.10 o                         
   0  15  12         56.08         50.32        11.40 o                         
   1  15  12        408.15        395.21        17.02 o                         
   2  15  12         14.49         18.37         8.07 o                         
   3  15  12         23.84          7.58         6.68 o                         
  -4  16  12         32.55         14.96         6.05 o                         
  -3  16  12         21.85         15.70         7.39 o                         
  -2  16  12        296.63        309.99        19.81 o                         
  -1  16  12        978.77        918.56        32.43 o                         
   0  16  12          1.21          1.39        15.39 o                         
   1  16  12         26.16         22.26         8.67 o                         
   2  16  12          8.78          7.82         7.79 o                         
   3  16  12         91.22         70.05        14.72 o                         
  -4  17  12         35.84         30.69         9.48 o                         
  -3  17  12         69.89         60.44         9.54 o                         
  -2  17  12         33.92         41.09        11.88 o                         
  -1  17  12         69.53         53.19        10.18 o                         
   0  17  12        555.87        578.28        21.99 o                         
   1  17  12         53.62         40.02         9.81 o                         
   2  17  12        117.51         87.58        11.26 o                         
   3  17  12        133.80        119.87        12.75 o                         
  -3  18  12        106.78        101.60        14.25 o                         
  -2  18  12        138.75        138.76        12.82 o                         
  -1  18  12         16.60          1.26         8.29 o                         
   0  18  12         42.11         55.33        11.25 o                         
   1  18  12         99.00         77.35        10.91 o                         
   2  18  12         95.82         75.67        11.19 o                         
  -3  19  12         49.12         40.77         8.08 o                         
  -2  19  12        154.47        180.20        17.20 o                         
  -1  19  12        120.89        124.30        14.22 o                         
   0  19  12        108.02        109.28        12.84 o                         
   1  19  12         38.71         40.63         9.68 o                         
   2  19  12         29.73         11.24         7.85 o                         
  -3  20  12         67.03         50.97         9.00 o                         
  -2  20  12         23.15         18.23         8.16 o                         
  -1  20  12        102.32         82.89        10.67 o                         
   0  20  12         82.12         89.39        11.10 o                         
   1  20  12          5.83         12.37         9.81 o                         
   2  20  12          0.55         -1.50         5.42 o                         
  -3  21  12          2.48          4.81         5.96 o                         
  -2  21  12         22.99         30.58        12.57 o                         
  -1  21  12         59.75         64.42        10.10 o                         
   0  21  12          0.56          4.66         7.74 o                         
   1  21  12        128.19        112.29        16.32 o                         
   2  21  12         23.58         16.25         6.13 o                         
  -3  22  12        298.19        348.15        21.37 o                         
  -2  22  12          1.66         -1.11         8.48 o                         
  -1  22  12         75.20         45.47        14.29 o                         
   0  22  12         74.14         78.93         9.90 o                         
   1  22  12         59.44         41.58         9.77 o                         
   2  22  12          1.06         -2.40         4.41 o                         
  -2  23  12          9.27          4.79        11.82 o                         
  -1  23  12         14.90         12.09         8.54 o                         
   0  23  12        102.91        100.10         9.33 o                         
   1  23  12         20.25         18.75         8.39 o                         
  -2  24  12          9.88          2.56         6.42 o                         
  -1  24  12         21.34          6.89        10.27 o                         
   0  24  12        211.60        221.84        18.76 o                         
   1  24  12         44.65         36.10         8.63 o                         
  -1  25  12          3.40         -0.13         5.82 o                         
   0  25  12        196.39        179.89        12.37 o                         
   1  25  12          7.88          5.42         5.11 o                         
  -1  26  12          5.22          2.14         5.58 o                         
   0  26  12         52.70         28.15         8.85 o                         
  -5   1  13          9.25          7.27         6.33 o                         
  -4   1  13        165.04        158.39        14.14 o                         
  -3   1  13        119.21        128.84        19.43 o                         
  -2   1  13        357.32        371.74        19.35 o                         
  -1   1  13        563.63        586.50        20.22 o                         
   0   1  13       1983.83       1974.49        35.41 o                         
   1   1  13        369.86        409.01        16.14 o                         
   2   1  13        223.25        209.32        18.46 o                         
   3   1  13         69.64         57.93        10.38 o                         
  -4   2  13        174.97        152.32        15.37 o                         
  -3   2  13        490.63        488.94        37.06 o                         
  -2   2  13          4.72         27.76        11.64 o                         
  -1   2  13        861.09        827.54        23.29 o                         
   0   2  13        101.43        101.53        10.69 o                         
   1   2  13        330.31        352.02        15.38 o                         
   2   2  13         21.12         48.10        14.73 o                         
   3   2  13        231.27        220.53        15.42 o                         
  -4   3  13          8.64          0.09         8.41 o                         
  -3   3  13         51.13         48.98        16.81 o                         
  -2   3  13        147.89        163.47        16.34 o                         
  -1   3  13        238.08        272.64        14.59 o                         
   0   3  13        293.76        295.26        16.03 o                         
   1   3  13        356.99        375.49        15.94 o                         
   2   3  13        356.24        356.68        17.56 o                         
   3   3  13        126.51        124.95        17.57 o                         
  -4   4  13        213.11        236.17        17.31 o                         
  -3   4  13        811.51        928.10        45.78 o                         
  -2   4  13        674.48        686.65        24.13 o                         
  -1   4  13        163.42        183.73        12.55 o                         
   0   4  13        369.02        364.65        14.97 o                         
   1   4  13       1428.69       1470.36        29.79 o                         
   2   4  13        354.77        396.18        16.69 o                         
   3   4  13         35.72         54.52        15.25 o                         
  -4   5  13         33.89         36.38        10.86 o                         
  -3   5  13         41.91         15.40        12.35 o                         
  -2   5  13        171.61        166.51        17.59 o                         
  -1   5  13        110.41         98.67        11.48 o                         
   0   5  13        734.76        747.70        20.37 o                         
   1   5  13       1376.70       1367.76        29.26 o                         
   2   5  13         17.88         19.31         8.03 o                         
   3   5  13        581.59        594.79        21.04 o                         
  -4   6  13         53.98         29.46        10.07 o                         
  -3   6  13        589.49        658.67        23.97 o                         
  -2   6  13        104.00        112.15        20.18 o                         
  -1   6  13        397.28        443.50        19.96 o                         
   0   6  13       1046.46       1067.18        24.24 o                         
   1   6  13        280.32        315.19        16.88 o                         
   2   6  13         48.54         59.76         8.86 o                         
   3   6  13        167.07        214.94        13.28 o                         
  -4   7  13         41.82         41.23        11.37 o                         
  -3   7  13         66.93         79.65        13.82 o                         
  -2   7  13        612.88        515.47        55.39 o                         
  -1   7  13        154.65        139.66        16.46 o                         
   0   7  13        256.82        290.67        15.99 o                         
   1   7  13       1219.27       1307.64        28.27 o                         
   2   7  13         42.70         30.60         9.15 o                         
   3   7  13        184.55        197.20        13.04 o                         
  -4   8  13         36.07         30.39        10.54 o                         
  -3   8  13         18.38          7.80        10.15 o                         
  -2   8  13        955.74        908.35        37.77 o                         
  -1   8  13        143.28        117.32        14.28 o                         
   0   8  13         12.92          7.63         9.04 o                         
   1   8  13        116.39        126.30        12.01 o                         
   2   8  13        599.54        647.27        17.77 o                         
   3   8  13        148.38        164.03        21.94 o                         
  -4   9  13        180.31        183.96        15.41 o                         
  -3   9  13         75.88         62.98        12.73 o                         
  -2   9  13        370.92        383.41        50.17 o                         
  -1   9  13        708.86        760.70        23.76 o                         
   0   9  13        890.11        879.61        28.59 o                         
   1   9  13         68.63         67.15        11.14 o                         
   2   9  13        338.21        358.97        14.20 o                         
   3   9  13        558.98        627.71        18.19 o                         
  -4  10  13         54.49         33.62         7.91 o                         
  -3  10  13        267.11        284.40        27.47 o                         
  -2  10  13       1349.53       1359.52       172.14 o                         
  -1  10  13         65.89         53.24        11.49 o                         
   0  10  13          6.08         11.22         9.00 o                         
   1  10  13        404.85        375.72        16.98 o                         
   2  10  13        124.02        127.43        10.20 o                         
   3  10  13         86.64         88.92         9.18 o                         
  -4  11  13         13.03         17.75         6.71 o                         
  -3  11  13         57.62         28.40        10.76 o                         
  -2  11  13        152.76        154.70        19.15 o                         
  -1  11  13        569.61        565.38        19.44 o                         
   0  11  13        188.24        256.53        15.89 o                         
   1  11  13        243.44        249.78        16.48 o                         
   2  11  13        111.69        122.07        10.72 o                         
   3  11  13        109.85         69.38        12.24 o                         
  -4  12  13         24.39         23.10         9.61 o                         
  -3  12  13        342.49        389.95        22.30 o                         
  -2  12  13         60.48         92.43        17.22 o                         
  -1  12  13        405.35        397.54        17.01 o                         
   0  12  13        139.07        153.51        14.25 o                         
   1  12  13         24.42         15.04         8.26 o                         
   2  12  13         25.07         21.92         8.00 o                         
   3  12  13        280.23        308.89        21.01 o                         
  -4  13  13          0.55         14.99         6.17 o                         
  -3  13  13         77.03         62.54         9.51 o                         
  -2  13  13        411.22        372.36        20.75 o                         
  -1  13  13         40.59         23.10        10.13 o                         
   0  13  13         17.92         22.06        10.06 o                         
   1  13  13         62.12         56.10        11.05 o                         
   2  13  13        207.17        212.20        13.35 o                         
   3  13  13        222.63        218.63        17.17 o                         
  -4  14  13        166.26        139.07        16.35 o                         
  -3  14  13        148.37        157.79        13.09 o                         
  -2  14  13        326.79        343.79        21.74 o                         
  -1  14  13          6.44          4.53        10.58 o                         
   0  14  13         90.67         82.76        19.38 o                         
   1  14  13        155.80        128.88        12.90 o                         
   2  14  13        300.83        307.53        15.69 o                         
   3  14  13        120.39        130.82        15.17 o                         
  -4  15  13         14.27          6.72         5.97 o                         
  -3  15  13        226.86        251.68        16.43 o                         
  -2  15  13        125.01        131.04        16.00 o                         
  -1  15  13         75.51         62.43        10.78 o                         
   0  15  13        417.48        469.31        20.20 o                         
   1  15  13        129.17         89.03        10.71 o                         
   2  15  13         72.43         69.28         9.80 o                         
   3  15  13         59.93         35.89         9.81 o                         
  -3  16  13         66.54         67.01         8.67 o                         
  -2  16  13        173.65        210.13        16.84 o                         
  -1  16  13         98.47         86.71        12.98 o                         
   0  16  13        184.56        205.11        15.21 o                         
   1  16  13         97.58         83.30        13.51 o                         
   2  16  13        161.00        153.28        13.12 o                         
  -3  17  13        140.93        184.88        12.23 o                         
  -2  17  13         69.98         75.26        11.30 o                         
  -1  17  13         10.22          5.94         8.16 o                         
   0  17  13         65.17         84.65        12.78 o                         
   1  17  13         47.73         28.24        10.06 o                         
   2  17  13         35.83         18.29         7.32 o                         
  -3  18  13         54.83         39.54         7.99 o                         
  -2  18  13          4.18          9.71         8.01 o                         
  -1  18  13         17.61          1.05         8.59 o                         
   0  18  13        267.11        216.68        17.22 o                         
   1  18  13        123.97         90.75        13.16 o                         
   2  18  13          5.53         13.04         6.93 o                         
  -3  19  13         96.51         90.97        13.15 o                         
  -2  19  13         40.78         41.54        11.04 o                         
  -1  19  13        129.59        109.98        11.51 o                         
   0  19  13         87.41         74.59        10.01 o                         
   1  19  13         24.29         24.61         9.99 o                         
   2  19  13         29.55         40.37         7.80 o                         
  -3  20  13         55.56         36.40        13.95 o                         
  -2  20  13         17.67         19.75         7.69 o                         
  -1  20  13         32.19         26.12         8.13 o                         
   0  20  13          0.54          5.55         8.39 o                         
   1  20  13         95.47         87.91        22.90 o                         
   2  20  13         10.23         -2.18         6.27 o                         
  -3  21  13        105.55         99.10        26.08 o                         
  -2  21  13         12.34         15.61         9.96 o                         
  -1  21  13         31.13         28.31        11.10 o                         
   0  21  13         45.67         42.92         8.31 o                         
   1  21  13        128.44        126.78        17.34 o                         
  -2  22  13         33.08         26.67         7.93 o                         
  -1  22  13        229.57        233.67        30.69 o                         
   0  22  13         10.06         -3.60         7.50 o                         
   1  22  13         49.33         60.02        10.31 o                         
  -2  23  13        153.85        144.51        16.91 o                         
  -1  23  13         67.48         61.04         8.76 o                         
   0  23  13         16.70         21.01         8.28 o                         
   1  23  13         11.95          2.54         5.75 o                         
  -1  24  13        158.91        162.31        12.27 o                         
   0  24  13         95.80        110.15        28.39 o                         
  -1  25  13         28.07         22.58         7.46 o                         
  -4   0  14        165.41        175.70        29.72 o                         
  -3   0  14        233.87        219.61        42.08 o                         
  -2   0  14       4014.66       4175.52       116.70 o                         
  -1   0  14       1573.39       1609.25        92.62 o                         
  -1   0  14        273.48        307.36        21.95 o                         
   0   0  14        244.14        294.89        29.49 o                         
   1   0  14         40.95         30.54        12.64 o                         
   2   0  14          9.27          9.70        11.23 o                         
   3   0  14        317.82        309.42        21.93 o                         
  -4   1  14        378.87        403.12        27.61 o                         
  -3   1  14        652.11        598.73        44.42 o                         
  -2   1  14       1242.19       1282.00        38.34 o                         
  -1   1  14       2083.04       2009.17        59.00 o                         
   0   1  14       1386.65       1365.81        33.24 o                         
   1   1  14        650.75        669.41        18.70 o                         
   2   1  14         52.11         57.92         9.24 o                         
   3   1  14         77.17         66.68         9.38 o                         
  -4   2  14        186.68        190.82        13.94 o                         
  -3   2  14        184.73        172.24        18.28 o                         
  -2   2  14        683.03        739.39        29.52 o                         
  -1   2  14       1375.39       1346.47        30.50 o                         
   0   2  14        121.86        135.24        12.83 o                         
   1   2  14        101.87        107.98        11.68 o                         
   2   2  14        121.02        136.23        12.26 o                         
   3   2  14        268.89        289.26        15.78 o                         
  -4   3  14        237.56        233.70        18.30 o                         
  -3   3  14          1.35          3.34        12.91 o                         
  -2   3  14        533.41        535.58        27.07 o                         
  -1   3  14        104.89        137.84        12.63 o                         
   0   3  14        256.63        207.65        16.35 o                         
   1   3  14       4929.70       5088.70        69.52 o                         
   2   3  14         22.47         17.26         8.37 o                         
   3   3  14         31.21         23.17        10.02 o                         
  -3   0  16         49.85         55.09        15.05 o                         
   3   0  12        112.16         97.33        31.98 o                         
   1   0  14          7.12         15.48        12.35 o                         
  -4   4  14         22.11         22.95         9.93 o                         
  -3   4  14         33.78         19.08        11.78 o                         
  -2   4  14       2043.80       2028.52        60.47 o                         
  -1   4  14        916.94        931.68        23.74 o                         
   0   4  14       1785.01       1816.12        43.05 o                         
   1   4  14        157.43        181.26        13.09 o                         
   2   4  14         96.90        104.32         9.98 o                         
   3   4  14        123.58        110.85        16.63 o                         
  -4   5  14        247.53        265.99        24.11 o                         
  -3   5  14         14.89          1.78        10.60 o                         
  -2   5  14       1356.61       1210.57       111.63 o                         
  -1   5  14       2167.24       2101.33        37.49 o                         
   0   5  14         11.86         18.05         9.01 o                         
   1   5  14       1501.40       1572.95        43.79 o                         
   2   5  14        275.01        272.85        13.67 o                         
   3   5  14         34.90         25.75         7.90 o                         
  -4   6  14          0.71         -5.05         8.10 o                         
  -3   6  14        645.18        676.47        27.02 o                         
  -2   6  14       1100.90        997.68       104.94 o                         
  -1   6  14        237.96        254.94        14.70 o                         
   0   6  14        785.31        788.36        20.16 o                         
   1   6  14        105.01        108.10        12.26 o                         
   2   6  14          6.49          4.72         7.47 o                         
   3   6  14        270.85        307.25        14.86 o                         
  -4   7  14        499.34        501.90        60.40 o                         
  -3   7  14        240.52        257.30        23.92 o                         
  -2   7  14        172.77        175.79        34.82 o                         
  -1   7  14        226.92        202.77        12.62 o                         
   0   7  14        314.72        364.19        16.18 o                         
   1   7  14         64.41         53.81        11.32 o                         
   2   7  14         18.79         17.48         8.45 o                         
   3   7  14         40.16         17.50         7.64 o                         
  -4   8  14          8.23         -7.39         7.39 o                         
  -3   8  14         13.72        -10.40        10.40 o                         
  -2   8  14          8.05         13.29        14.64 o                         
  -1   8  14         90.81        100.25        11.57 o                         
   0   8  14        274.78        324.18        18.24 o                         
   1   8  14        360.36        331.19        25.04 o                         
   2   8  14        127.71        111.16        10.49 o                         
   3   8  14         47.49         36.60         8.27 o                         
  -4   9  14         33.48         22.47         6.65 o                         
  -3   9  14        106.27        124.09        13.41 o                         
  -2   9  14         15.00         24.28        14.53 o                         
  -1   9  14         50.90         46.99         9.92 o                         
   0   9  14         65.59         52.04        10.69 o                         
   1   9  14        181.60        228.44        19.19 o                         
   2   9  14         29.39         20.64         8.15 o                         
   3   9  14         54.45         37.02         7.78 o                         
  -4  10  14         66.62         37.62         7.28 o                         
  -3  10  14        218.62        244.28        17.30 o                         
  -2  10  14         32.71         38.16        14.99 o                         
  -1  10  14         70.59         84.80        10.61 o                         
   0  10  14       2382.49       2283.83        44.80 o                         
   1  10  14        102.74        105.40        11.58 o                         
   2  10  14         14.00         14.01         7.34 o                         
   3  10  14         50.77         40.39         8.22 o                         
  -4  11  14         20.22          9.63         5.67 o                         
  -3  11  14         47.65         33.02         8.95 o                         
  -2  11  14         49.59         43.70        14.94 o                         
  -1  11  14        568.82        576.21        30.72 o                         
   0  11  14        466.08        470.23        30.62 o                         
   1  11  14        515.89        512.81        18.26 o                         
   2  11  14        332.81        328.62        13.76 o                         
   3  11  14         82.19         66.17         9.26 o                         
  -4  12  14         51.12         30.34         9.73 o                         
  -3  12  14        370.26        400.68        19.07 o                         
  -2  12  14         34.98         21.95        11.38 o                         
  -1  12  14          5.34          6.92         8.31 o                         
   0  12  14        498.87        469.96        20.48 o                         
   1  12  14         24.25          9.29         8.29 o                         
   2  12  14         11.44         -6.58         7.63 o                         
   3  12  14         31.32         26.41         8.54 o                         
  -4  13  14         26.89         19.15         6.66 o                         
  -3  13  14         15.80         13.37         7.93 o                         
  -2  13  14          1.97          6.22        12.53 o                         
  -1  13  14         12.80          9.69         8.97 o                         
   0  13  14        183.89        170.17        14.23 o                         
   1  13  14         22.29         35.07         9.03 o                         
   2  13  14         14.36          4.83        10.28 o                         
   3  13  14         48.43         27.89        15.10 o                         
  -4  14  14          3.60          5.56         6.52 o                         
  -3  14  14        164.61        173.83        18.40 o                         
  -2  14  14        197.40        163.53        16.25 o                         
  -1  14  14         71.30         57.53        12.61 o                         
   0  14  14         29.56         34.08        10.91 o                         
   1  14  14         22.74         39.36         9.20 o                         
   2  14  14          0.44         -0.86         6.65 o                         
  -3  15  14        178.40        192.48        12.20 o                         
  -2  15  14         83.02         62.28        11.22 o                         
  -1  15  14        453.41        437.15        21.60 o                         
   0  15  14         31.14         21.46         8.56 o                         
   1  15  14        116.81        115.92        10.25 o                         
   2  15  14          8.24         12.68         8.06 o                         
  -3  16  14         25.59         23.50         6.69 o                         
  -2  16  14         26.71         24.90         9.60 o                         
  -1  16  14         41.54         31.37        10.92 o                         
   0  16  14        312.30        344.73        23.63 o                         
   1  16  14         14.21         13.26        10.01 o                         
   2  16  14         22.39         12.68         6.23 o                         
  -3  17  14         28.06         13.41         6.71 o                         
  -2  17  14         99.62         85.31        11.50 o                         
  -1  17  14        205.92        227.04        16.76 o                         
   0  17  14        211.62        259.09        18.11 o                         
   1  17  14          7.76          9.68        10.82 o                         
   2  17  14        151.15        188.28        12.50 o                         
  -3  18  14         26.87         17.33         6.69 o                         
  -2  18  14        127.17        103.16        11.98 o                         
  -1  18  14         23.63         13.58         9.92 o                         
   0  18  14          1.96          1.03         7.69 o                         
   1  18  14        105.79         98.21        11.59 o                         
   2  18  14         47.29         47.99         7.72 o                         
  -3  19  14         18.56         11.90         8.53 o                         
  -2  19  14          5.47          2.39         7.27 o                         
  -1  19  14         14.64         20.42         8.18 o                         
   0  19  14        320.01        324.31        16.57 o                         
   1  19  14         79.55         49.63         8.82 o                         
   2  19  14         66.32         68.74        22.35 o                         
  -2  20  14          0.42          3.53         7.69 o                         
  -1  20  14        133.87        124.76        16.16 o                         
   0  20  14         34.50         21.03         7.18 o                         
   1  20  14         36.07         23.09         7.42 o                         
  -2  21  14         14.11          7.31         6.88 o                         
  -1  21  14         55.64         41.05        10.36 o                         
   0  21  14         21.10         12.83         5.93 o                         
   1  21  14        345.63        370.45        31.05 o                         
  -2  22  14          0.47          2.93         7.20 o                         
  -1  22  14        179.20        208.54        15.73 o                         
   0  22  14          0.49         -1.81         6.48 o                         
   1  22  14         28.34         16.01         6.10 o                         
  -1  23  14         42.20         36.25         6.70 o                         
   0  23  14          7.73          3.29         6.12 o                         
  -4   1  15         40.57         21.88         7.58 o                         
  -3   1  15         14.82         12.29        17.18 o                         
  -2   1  15         53.73         36.39        11.96 o                         
  -1   1  15        113.79        137.89        14.49 o                         
   0   1  15        289.47        280.08        18.01 o                         
   1   1  15        185.50        210.66        13.96 o                         
   2   1  15        101.19         99.23        10.89 o                         
   3   1  15         12.26         13.73         6.76 o                         
  -4   2  15         33.01         30.82         8.39 o                         
  -3   2  15         87.08         61.66        15.07 o                         
  -2   2  15          3.82          4.11        10.44 o                         
  -1   2  15         24.16         29.27         9.38 o                         
   0   2  15        703.76        683.61        23.83 o                         
   1   2  15         77.55         87.93        10.74 o                         
   2   2  15         18.46         13.82         7.56 o                         
   3   2  15          8.55         19.44         6.98 o                         
  -4   3  15         29.61         27.89         7.99 o                         
  -3   3  15         11.23         25.70        11.77 o                         
  -2   3  15        563.45        583.43        28.84 o                         
  -1   3  15       1132.33       1165.86        26.58 o                         
   0   3  15        418.31        445.24        20.51 o                         
   1   3  15        274.94        306.33        15.30 o                         
   2   3  15         74.74         86.59         9.39 o                         
   3   3  15          8.76          3.58         6.35 o                         
  -4   4  15        200.74        213.18        49.59 o                         
  -3   4  15         25.87         30.28         9.97 o                         
  -2   4  15        107.68         69.34        14.82 o                         
  -1   4  15        901.82        890.18        22.71 o                         
   0   4  15          0.09         -8.34         8.34 o                         
   1   4  15        142.18        149.25        13.15 o                         
   2   4  15         99.17         93.32         9.97 o                         
   3   4  15          7.88         16.90         7.09 o                         
  -4   5  15         45.28         30.04         8.18 o                         
  -3   5  15         22.21         28.32         9.86 o                         
  -2   5  15          6.99         12.68        11.29 o                         
  -1   5  15        515.12        545.23        18.22 o                         
   0   5  15        139.04        172.45        14.40 o                         
   1   5  15        408.52        440.62        17.78 o                         
   2   5  15        296.72        297.11        16.40 o                         
   3   5  15         21.07         19.97         8.74 o                         
  -4   6  15         62.57         35.07         7.42 o                         
  -3   6  15        495.44        528.94        40.05 o                         
  -2   6  15         96.68         66.46        15.09 o                         
  -1   6  15        312.13        319.05        15.46 o                         
   0   6  15         52.57         46.37        10.48 o                         
   1   6  15         60.29         48.82         9.98 o                         
   2   6  15         28.97         31.83         8.18 o                         
   3   6  15         22.40         14.22         6.85 o                         
  -4   7  15          6.09          1.32         5.89 o                         
  -3   7  15         12.10          2.36         8.76 o                         
  -2   7  15          8.66         10.94        12.93 o                         
  -1   7  15        149.46        138.52        18.81 o                         
   0   7  15        189.34        159.29        14.31 o                         
   1   7  15        192.73        246.78        14.82 o                         
   2   7  15        254.95        253.54        15.31 o                         
   3   7  15         21.11         15.92         5.89 o                         
  -4   8  15        174.87        176.18        22.97 o                         
  -3   8  15        145.18         92.16        14.90 o                         
  -2   8  15        420.35        393.49        30.17 o                         
  -1   8  15        107.61        144.30        14.19 o                         
   0   8  15        130.75        128.99        15.87 o                         
   1   8  15         50.56         42.64         9.54 o                         
   2   8  15         44.78         41.81         8.39 o                         
   3   8  15         30.70         23.08         6.21 o                         
  -4   9  15        181.46        206.31        15.59 o                         
  -3   9  15        146.14        181.24        19.37 o                         
  -2   9  15       1169.02       1092.63       155.93 o                         
  -1   9  15         46.79         58.14         9.63 o                         
   0   9  15        693.96        695.56        22.93 o                         
   1   9  15        252.85        280.48        17.07 o                         
   2   9  15        177.59        233.23        12.79 o                         
   3   9  15         44.56         16.14         6.76 o                         
  -4  10  15        256.90        278.75        15.26 o                         
  -3  10  15        233.54        237.22        23.90 o                         
  -2  10  15         30.02         21.13        13.39 o                         
  -1  10  15        169.12        160.84        15.01 o                         
   0  10  15         29.12         36.03        11.25 o                         
   1  10  15        126.41        126.34        15.11 o                         
   2  10  15        137.46        118.70        11.66 o                         
  -4  11  15         41.78         30.98         9.60 o                         
  -3  11  15         27.15         28.17         7.95 o                         
  -2  11  15        218.82        289.28        22.36 o                         
  -1  11  15        102.24         95.96        13.87 o                         
   0  11  15         24.96         14.63        10.25 o                         
   1  11  15        277.58        293.60        14.44 o                         
   2  11  15        324.68        358.34        16.39 o                         
  -3  12  15        174.73        160.84        14.96 o                         
  -2  12  15         65.31         49.94        12.54 o                         
  -1  12  15         64.84         60.29        10.60 o                         
   0  12  15        437.77        464.83        20.41 o                         
   1  12  15         59.16         52.96         8.93 o                         
   2  12  15         19.53         25.92         7.24 o                         
  -3  13  15         24.29         33.94         7.86 o                         
  -2  13  15         77.11         92.01        13.12 o                         
  -1  13  15        112.50        107.56        16.62 o                         
   0  13  15          5.32         -2.19         9.31 o                         
   1  13  15         80.73         95.33         9.31 o                         
   2  13  15        172.70        173.80        12.74 o                         
  -3  14  15         71.21         44.82         6.41 o                         
  -2  14  15        146.49        140.34        14.08 o                         
  -1  14  15         23.55         32.35        10.43 o                         
   0  14  15         49.59         47.51         8.79 o                         
   1  14  15         30.73         29.88         7.69 o                         
   2  14  15         18.96         13.31         6.57 o                         
  -3  15  15        132.92        113.18        15.18 o                         
  -2  15  15        154.25        145.78        18.44 o                         
  -1  15  15        183.35        222.38        21.20 o                         
   0  15  15         56.39         41.86         9.03 o                         
   1  15  15        157.96        161.10        16.36 o                         
   2  15  15        103.43         84.75        12.37 o                         
  -3  16  15         16.37          9.28         6.50 o                         
  -2  16  15         30.05         27.75         9.02 o                         
  -1  16  15          9.62          3.83         7.05 o                         
   0  16  15          0.46          5.94         8.97 o                         
   1  16  15        197.47        187.21        17.49 o                         
   2  16  15         66.83         79.06         8.37 o                         
  -3  17  15        105.26        108.94        14.29 o                         
  -2  17  15         41.56         29.38         8.81 o                         
  -1  17  15         17.88         16.15         7.05 o                         
   0  17  15         85.11         88.17        10.63 o                         
   1  17  15        185.19        162.27        13.25 o                         
  -2  18  15          1.69         -1.95         7.96 o                         
  -1  18  15        117.96        135.56        18.71 o                         
   0  18  15         54.81         41.65         7.67 o                         
   1  18  15        137.39        130.27        22.97 o                         
  -2  19  15         67.74         50.64         8.75 o                         
  -1  19  15         44.96         18.46         7.69 o                         
   0  19  15        182.43        138.39        17.00 o                         
   1  19  15         91.74         71.78         9.37 o                         
  -2  20  15         23.39         20.80         6.58 o                         
  -1  20  15        205.87        209.70        13.67 o                         
   0  20  15          0.06         -6.14         6.40 o                         
   1  20  15          4.96          9.48         7.61 o                         
  -1  21  15        114.25         99.65        18.63 o                         
   0  21  15        162.19        167.17        14.35 o                         
  -1  22  15         50.48         34.17         8.18 o                         
   0  22  15          3.63         -0.10         5.22 o                         
  -4   0  16         81.11         37.98         9.80 o                         
  -3   0  16        286.81        354.15        32.19 o                         
  -2   0  16         53.17         39.16        16.25 o                         
  -1   0  16          3.89          6.25        11.69 o                         
  -1   0  16          0.68        -12.74        12.74 o                         
   0   0  16       2002.26       1912.32        57.04 o                         
   1   0  16        120.48        133.43        16.91 o                         
   2   0  16        649.54        668.14        31.34 o                         
   3   0  16         49.34         41.98        23.98 o                         
  -4   1  16          2.71          1.02         5.18 o                         
  -3   1  16         14.79         10.66         9.12 o                         
  -2   1  16        298.55        298.73        23.57 o                         
  -1   1  16       1065.84       1093.76        26.24 o                         
   0   1  16        571.32        616.62        23.03 o                         
   1   1  16         87.69         86.97        11.79 o                         
   2   1  16        485.17        613.23        60.70 o                         
   3   1  16         36.45         44.31         8.39 o                         
  -4   2  16        101.33         59.29         9.48 o                         
  -3   2  16        391.90        440.74        24.24 o                         
  -2   2  16         45.85         31.59        10.93 o                         
  -1   2  16        286.20        292.62        15.13 o                         
   0   2  16        412.98        422.80        20.06 o                         
   1   2  16        101.41        105.30        13.78 o                         
   2   2  16        463.84        547.30        38.45 o                         
   3   2  16         97.75        101.57        13.02 o                         
  -4   3  16         11.88          7.69         5.56 o                         
  -3   3  16         22.31          4.51         8.91 o                         
  -2   3  16         28.76         25.19        12.95 o                         
  -1   3  16        291.67        317.66        15.27 o                         
   0   3  16         99.09        109.46        13.03 o                         
   1   3  16         11.57          8.07         9.24 o                         
   2   3  16        564.59        664.55        35.05 o                         
   3   3  16        143.80        148.32        16.14 o                         
  -4   4  16        129.46         95.78        15.21 o                         
  -3   4  16         69.31         70.82        16.45 o                         
  -2   4  16         23.55         32.47        12.94 o                         
  -1   4  16        817.32        834.90        21.41 o                         
   0   4  16         95.10         77.36        12.14 o                         
   1   4  16        228.63        264.06        15.63 o                         
   2   4  16        478.92        575.60        25.88 o                         
  -4   5  16         11.79          7.68         5.40 o                         
  -3   5  16        104.78         72.22        10.75 o                         
  -2   5  16         58.98         49.92        13.66 o                         
  -1   5  16        374.88        422.07        16.04 o                         
  -3   0  18          0.04          9.03        12.28 o                         
   3   0  14         55.24         24.42        10.46 o                         
   1   0  16         20.94         48.67        15.53 o                         
   3   0  16          8.57         34.06        12.51 o                         
   0   5  16         97.63         92.80        13.76 o                         
   1   5  16        180.43        151.68        12.42 o                         
   2   5  16        293.40        337.58        14.40 o                         
  -4   6  16         48.21         26.81         8.09 o                         
  -3   6  16        277.55        293.68        29.85 o                         
  -2   6  16          1.16         43.39        33.00 o                         
  -1   6  16        296.09        271.96        14.33 o                         
   0   6  16        417.87        489.60        22.33 o                         
   1   6  16         27.40         21.02         8.41 o                         
   2   6  16        161.45        134.50        15.67 o                         
  -4   7  16         40.48         18.65         7.29 o                         
  -3   7  16         48.33         34.47         9.57 o                         
  -2   7  16         48.96         33.18        13.17 o                         
  -1   7  16        800.84        811.66        32.05 o                         
   0   7  16         21.91          7.92        10.09 o                         
   1   7  16        123.24         95.85        10.61 o                         
   2   7  16        208.52        223.26        12.00 o                         
  -4   8  16         12.40          9.88         5.78 o                         
  -3   8  16        123.06        129.97        21.76 o                         
  -2   8  16         33.99         40.44        15.11 o                         
  -1   8  16         91.25         52.42        11.59 o                         
   0   8  16        220.53        238.52        17.73 o                         
   1   8  16        172.94        157.63        14.39 o                         
   2   8  16        162.67        188.49        12.08 o                         
  -3   9  16        110.41         69.25         8.34 o                         
  -2   9  16        167.05        185.15        17.98 o                         
  -1   9  16         48.53         45.45         9.84 o                         
   0   9  16         89.98         67.30        11.43 o                         
   1   9  16        187.29        208.25        15.39 o                         
   2   9  16        174.59        173.64        13.25 o                         
  -3  10  16         49.78         32.48         7.69 o                         
  -2  10  16         51.65         51.42        13.40 o                         
  -1  10  16         22.74         19.85         9.26 o                         
   0  10  16         40.29         60.34        11.00 o                         
   1  10  16        222.05        230.62        21.00 o                         
   2  10  16         21.80         10.50         5.94 o                         
  -3  11  16         19.23         24.71         7.43 o                         
  -2  11  16         60.53         43.01        11.02 o                         
  -1  11  16         48.33         51.36        12.51 o                         
   0  11  16         52.29         42.14         9.39 o                         
   1  11  16         97.14         69.31         9.30 o                         
   2  11  16          2.34          3.75         5.99 o                         
  -3  12  16         48.74         27.69         8.42 o                         
  -2  12  16         64.83         50.73        10.96 o                         
  -1  12  16         10.65         12.03         9.65 o                         
   0  12  16         38.59         48.94         9.24 o                         
   1  12  16         57.59         56.08         8.24 o                         
   2  12  16         24.24         24.25         6.86 o                         
  -3  13  16         45.31         30.97         7.05 o                         
  -2  13  16         43.01         42.74        11.51 o                         
  -1  13  16         15.86         12.67        10.88 o                         
   0  13  16          5.59          7.57         7.03 o                         
   1  13  16         28.55         27.68         7.71 o                         
   2  13  16          6.53          0.06         4.63 o                         
  -3  14  16        168.46        139.53        27.31 o                         
  -2  14  16          1.09          2.53         7.70 o                         
  -1  14  16         64.05         51.07         9.68 o                         
   0  14  16         37.15         27.52         7.81 o                         
   1  14  16         38.52         25.53         7.56 o                         
   2  14  16          0.69          0.82         8.49 o                         
  -3  15  16         26.71         19.07         9.03 o                         
  -2  15  16         20.80         12.19         8.55 o                         
  -1  15  16        148.38        122.64        12.43 o                         
   0  15  16        228.80        248.42        13.95 o                         
   1  15  16         54.29         47.70         8.94 o                         
  -2  16  16         10.50          9.17         6.84 o                         
  -1  16  16         42.84         45.04         8.17 o                         
   0  16  16         43.37         39.88         7.75 o                         
   1  16  16         45.12         32.63         7.88 o                         
  -2  17  16         42.49         29.04         6.80 o                         
  -1  17  16        186.32        208.31        13.94 o                         
   0  17  16        138.20        154.25        13.88 o                         
   1  17  16         26.50         12.77         8.52 o                         
  -2  18  16        154.47        163.87        12.43 o                         
  -1  18  16         24.02         17.42         6.82 o                         
   0  18  16         10.99         12.73         6.30 o                         
   1  18  16         15.67          1.06         6.14 o                         
  -2  19  16         12.35          3.63         5.78 o                         
  -1  19  16         47.47         35.37         7.28 o                         
   0  19  16        154.29        180.60        12.18 o                         
  -1  20  16          1.67          3.20         6.24 o                         
   0  20  16         13.59         17.18         8.69 o                         
  -3   1  17         23.72          9.63         6.94 o                         
  -2   1  17        121.95        137.51        50.03 o                         
  -1   1  17         25.22         27.66         9.88 o                         
   0   1  17         56.23         60.58        11.97 o                         
   1   1  17         12.37         14.91         8.64 o                         
   2   1  17         30.70         20.72         6.24 o                         
  -3   2  17         47.45         23.98         7.67 o                         
  -2   2  17         88.81         60.82        14.80 o                         
  -1   2  17         19.73         19.65         8.80 o                         
   0   2  17         11.92         13.80        10.05 o                         
   1   2  17         41.87         45.66         9.43 o                         
   2   2  17          7.56          2.19         5.71 o                         
  -3   3  17         17.61         17.55         7.61 o                         
  -2   3  17         25.27         20.64        13.18 o                         
  -1   3  17          7.31          0.15        15.73 o                         
   0   3  17         59.29         41.21        10.76 o                         
   1   3  17          2.16          8.81         8.01 o                         
   2   3  17         11.99         17.39         5.87 o                         
  -3   4  17         25.60         15.03         8.28 o                         
  -2   4  17        491.99        533.23        27.62 o                         
  -1   4  17        111.61         97.61        10.45 o                         
   0   4  17         46.29         39.22        10.16 o                         
   1   4  17         40.42         25.36         9.35 o                         
   2   4  17        110.85         87.40        10.69 o                         
  -3   5  17         27.99         24.18         8.41 o                         
  -2   5  17         81.32         74.72        15.19 o                         
  -1   5  17         59.25         44.10         9.97 o                         
   0   5  17          2.50         -1.13        10.25 o                         
   1   5  17         85.79         71.68         9.90 o                         
   2   5  17         38.64         26.83         6.01 o                         
  -3   6  17        313.49        199.02        84.53 o                         
  -2   6  17         88.95        105.33        16.13 o                         
  -1   6  17        116.26         80.91        10.46 o                         
   0   6  17         22.21         13.42         9.85 o                         
   1   6  17          0.19         11.72         8.13 o                         
   2   6  17        233.25        209.89        29.75 o                         
  -3   7  17         22.12         22.90         8.03 o                         
  -2   7  17         58.83         50.81        11.70 o                         
  -1   7  17        166.99        149.87        12.30 o                         
   0   7  17          1.89          7.80         9.73 o                         
   1   7  17          6.11          7.98         8.55 o                         
   2   7  17         49.24         39.02        15.91 o                         
  -3   8  17        145.36        142.06        11.24 o                         
  -2   8  17        224.57        237.43        18.95 o                         
  -1   8  17         60.68         40.25         8.92 o                         
   0   8  17         10.37          3.40         8.96 o                         
   1   8  17          3.29          9.96         7.80 o                         
   2   8  17        116.67        118.80        13.55 o                         
  -3   9  17        311.52        324.80        16.49 o                         
  -2   9  17         33.56         30.98        11.27 o                         
  -1   9  17        110.13         92.07        14.59 o                         
   0   9  17        237.89        261.90        21.10 o                         
   1   9  17         77.53         77.98        12.57 o                         
   2   9  17        224.70        164.27        57.05 o                         
  -3  10  17         71.56         64.69        14.86 o                         
  -2  10  17        632.09        593.33        46.66 o                         
  -1  10  17         49.30         35.84         9.29 o                         
   0  10  17          0.01          2.29         8.27 o                         
   1  10  17          7.58          5.26         6.80 o                         
   2  10  17        137.80        221.15        34.77 o                         
  -3  11  17        154.95        180.92        17.03 o                         
  -2  11  17        225.53        180.31        16.54 o                         
  -1  11  17         67.30         61.09        10.29 o                         
   0  11  17         16.32         19.28         7.93 o                         
   1  11  17         14.77         12.22        11.13 o                         
  -3  12  17        173.43        111.07        17.98 o                         
  -2  12  17        100.22        111.62        39.74 o                         
  -1  12  17         13.19          9.01         7.74 o                         
   0  12  17          2.50         14.40         6.87 o                         
   1  12  17          8.93         -5.28         5.28 o                         
  -3  13  17         66.83         34.75         6.67 o                         
  -2  13  17         52.05         25.72        10.36 o                         
  -1  13  17        126.74         81.04         9.92 o                         
   0  13  17        206.42        275.50        25.18 o                         
   1  13  17         25.05         19.71         7.20 o                         
  -2  14  17         20.52         15.02         6.31 o                         
  -1  14  17        151.26        118.65        17.06 o                         
   0  14  17         19.54         26.23         8.88 o                         
   1  14  17          4.80         13.63         9.05 o                         
  -2  15  17         18.39          6.41         5.73 o                         
  -1  15  17         92.92         58.73         9.06 o                         
   0  15  17        369.23        425.36        18.86 o                         
   1  15  17         23.66          9.24         7.36 o                         
  -2  16  17        174.76        174.38        16.12 o                         
  -1  16  17         15.10          5.07         6.57 o                         
   0  16  17          0.17          4.44         7.40 o                         
   1  16  17          2.73          4.87        10.43 o                         
  -2  17  17          2.71         -6.26        14.60 o                         
  -1  17  17         15.63          7.52         6.34 o                         
   0  17  17        165.43        168.11        19.01 o                         
  -1  18  17         10.20          7.35         5.04 o                         
   0  18  17          7.26          2.64         6.60 o                         
  -3   0  18          0.23         11.12        11.52 o                         
  -2   0  18        581.48        371.34        43.52 o                         
  -1   0  18         19.00         21.16        11.86 o                         
  -1   0  18        109.32         98.29        15.65 o                         
   0   0  18         14.25         20.04        12.15 o                         
   1   0  18         32.35         24.13        13.48 o                         
   1   0  18          5.62         -6.32        10.77 o                         
   2   0  18          4.19         -1.78         7.30 o                         
  -3   1  18         19.96         12.18         8.06 o                         
  -2   1  18        124.67        100.31        19.95 o                         
  -1   1  18         18.43         14.00        11.28 o                         
   0   1  18         47.50         52.60         9.66 o                         
   1   1  18        474.03        548.53        25.59 o                         
   2   1  18        234.15        181.41         9.84 o                         
  -3   2  18          5.91         -4.58         7.16 o                         
  -2   2  18        526.68        525.76        59.52 o                         
  -1   2  18        225.23        207.79        15.95 o                         
   0   2  18        133.35        140.96        12.14 o                         
   1   2  18         52.75         33.51         9.79 o                         
   2   2  18         10.17          3.97         3.86 o                         
  -3   3  18         46.05         36.16         8.83 o                         
  -2   3  18        365.92        367.37        35.92 o                         
  -1   3  18          9.98          3.37         7.06 o                         
   0   3  18         91.27         90.80        11.52 o                         
   1   3  18        269.11        280.80        16.40 o                         
   2   3  18          0.33         -0.22        13.66 o                         
  -3   4  18         20.81         -4.78         6.77 o                         
  -2   4  18        349.73        362.60        41.78 o                         
  -1   4  18        120.40        104.04        10.55 o                         
   0   4  18         32.57         17.19         8.96 o                         
   1   4  18          8.42          0.44         7.51 o                         
   2   4  18         21.73         13.21         7.86 o                         
  -3   5  18         63.69         45.17        10.84 o                         
  -2   5  18        140.40        150.32        15.87 o                         
  -1   5  18         39.21         26.85         8.38 o                         
   0   5  18         17.26         24.64         8.73 o                         
   1   5  18        178.27        170.68        12.19 o                         
   2   5  18          4.60          1.67         7.32 o                         
  -3   6  18          4.04         -2.43         6.85 o                         
  -2   6  18        135.63        117.43        13.28 o                         
  -1   6  18          0.19         -6.64         6.64 o                         
   0   6  18        268.85        337.70        36.34 o                         
   1   6  18         25.29         14.94         7.39 o                         
  -3   7  18        107.07         45.75        16.91 o                         
  -2   7  18        148.97        142.37        34.87 o                         
  -1   7  18         25.23         16.26         8.74 o                         
   0   7  18         12.67         12.10         9.61 o                         
   1   7  18        408.25        462.53        17.87 o                         
  -3   8  18         14.66         28.11        12.08 o                         
  -2   8  18         29.09          9.26        10.13 o                         
  -1   8  18         18.74         16.60         9.45 o                         
   0   8  18         44.39         45.41         8.63 o                         
   1   8  18         19.81         17.01         6.68 o                         
  -3   9  18        127.52         64.67        16.69 o                         
  -2   9  18        159.82        130.83        22.18 o                         
  -1   9  18         16.77         26.67        11.32 o                         
   0   9  18          2.42         -3.03         5.99 o                         
   1   9  18        103.76         91.97         9.43 o                         
  -2  10  18         21.14          0.56         8.18 o                         
  -1  10  18          9.52         10.71         9.76 o                         
   0  10  18         63.45         47.41         9.82 o                         
   1  10  18         10.83          5.95         5.13 o                         
  -2  11  18          3.06          8.78         8.05 o                         
  -1  11  18         38.00         18.44        12.44 o                         
   0  11  18          0.04         17.69         8.20 o                         
   1  11  18         15.20         10.18         6.12 o                         
  -2  12  18         28.11         27.37         6.96 o                         
  -1  12  18          8.06         -0.81         8.75 o                         
   0  12  18         99.02         81.74         8.27 o                         
   1  12  18         22.10         12.62         7.38 o                         
  -2  13  18          2.51         -5.49         5.49 o                         
  -1  13  18         36.90         37.05         7.90 o                         
   0  13  18          0.37         -1.37         6.51 o                         
  -2  14  18          3.90          1.46         5.70 o                         
  -1  14  18         27.16         24.56         6.11 o                         
   0  14  18         79.44         78.39        10.39 o                         
  -1  15  18        135.58        134.01        11.89 o                         
   0  15  18         30.37         21.63        11.61 o                         
  -1  16  18          8.72          3.23         7.05 o                         
  -3   1  19         19.54         12.05         7.32 o                         
  -1   1  19         83.02         71.91        11.08 o                         
   0   1  19         24.59         26.62         7.44 o                         
   1   1  19         37.05         33.50         6.43 o                         
  -3   2  19         22.67         29.50         9.73 o                         
  -1   2  19         16.28         20.42         9.91 o                         
   0   2  19          0.87          0.99         6.98 o                         
   1   2  19          7.53          3.39         5.81 o                         
  -3   3  19         58.48         47.27        15.99 o                         
  -1   3  19        111.14        112.27        13.91 o                         
   0   3  19         15.94          6.81         6.65 o                         
   1   3  19         50.78         46.34         8.39 o                         
  -1   4  19         18.87         32.78        11.53 o                         
   0   4  19          6.89          6.73         6.59 o                         
   1   4  19        120.90        148.93        13.35 o                         
  -1   5  19         54.83         45.95        11.88 o                         
   0   5  19         83.22         69.70        10.75 o                         
   1   5  19         46.88         33.42         7.42 o                         
  -2   6  19         54.76         28.82        27.81 o                         
  -1   6  19         82.19         50.50        12.74 o                         
   0   6  19          1.64          1.72         6.04 o                         
   1   6  19         86.58         85.49        28.51 o                         
  -2   7  19         75.39        136.08        89.68 o                         
  -1   7  19        231.04        268.63        19.73 o                         
   0   7  19         23.56         15.60         6.27 o                         
   1   7  19          9.46          2.13         5.41 o                         
  -2   8  19         56.16         60.88        34.76 o                         
  -1   8  19        111.35        116.07        14.26 o                         
   0   8  19         10.98          7.09         5.74 o                         
   1   8  19         97.62        109.64        10.88 o                         
  -2   9  19        462.84        463.78        36.91 o                         
  -1   9  19         85.76         74.89        10.58 o                         
   0   9  19          9.72          1.67         6.47 o                         
  -2  10  19         24.11         24.15        27.11 o                         
  -1  10  19         43.13         26.91        10.31 o                         
   0  10  19          4.88          9.55         7.14 o                         
  -1  11  19         86.20         65.72         9.19 o                         
   0  11  19          9.40         10.60         5.80 o                         
  -1  12  19         18.88         13.42         5.90 o                         
   0  12  19         81.79         85.89        10.44 o                         
  -1   0  20         11.55         12.91         9.18 o                         
  -1   0  20         66.45         27.81        14.60 o                         
   0   0  20          2.81          0.43         7.82 o                         
  -1   1  20        212.35        221.37        19.82 o                         
   0   1  20         78.00         55.34        12.06 o                         
  -2   2  20          5.33          9.04        12.51 o                         
  -1   2  20         40.12          3.82        17.73 o                         
   0   2  20          5.19          0.15         4.75 o                         
  -2   3  20          0.33         -8.34         8.34 o                         
  -1   3  20        291.49        313.62        33.40 o                         
   0   3  20          0.39          6.97         5.13 o                         
  -2   4  20         63.96         54.07        18.42 o                         
  -1   4  20         23.34         11.55        38.58 o                         
   0   4  20        109.57        113.07         8.73 o                         
  -2   5  20         16.13          3.94         8.69 o                         
  -1   5  20        135.84        106.33        48.33 o                         
   0   5  20         38.04         37.76         6.63 o                         
  -1   6  20        119.78         90.35        19.82 o                         
   0   6  20        153.04        155.50        68.16 o                         
  -1   7  20         23.61         -3.22         6.21 o                         
   0   7  20         23.17         17.61         9.94 o                         
  -1   8  20         18.39         36.28        18.05 o                         
                                                                                
